# Supplementary material for: γ-Carboxymuconolactone decarboxylase: a novel cell cycle-related basal body protein in the early branching eukaryote Trichomonas vaginalis
Source: Parasit Vectors. 2017 Sep 26;10:443. doi: 10.1186/s13071-017-2381-4 (PMC5615479; doi:10.1186/s13071-017-2381-4)
Supplement: Supplementary file 1 — The dualCMD protein sequences analyzed in this study. (XLSX 187 kb) [file 13071_2017_2381_MOESM1_ESM.xlsx]

## Sheet: all dualCMDs
Additional file 1: Table S1. The dualCMD protein sequences analyzed in this study.
Entry	Protein names	Organism	Sequence
A0A089ZG83	Carboxymuconolactone decarboxylase (Carboxymuconolactone decarboxylase family protein)	Methanobacterium formicicum	MIGEGDKVDRYSRGWEKLKEIDGEAGEAVVESLKDIAPDLARYIIEFSFGDIYSRTGTSLPEKEIAVVAALTAMGNAAPQLKVHIHGALNVGVSTEELVEVILQMSSYSGFPSAINGINTLKDVLQEMGVEFQPVLQEGEGDRFARGKEWLGILDENQVQVLEENFRDVAPDLTEFVVSFGYGDIYSRKNLDPKMRQIATIAALTAMGTAQPQLAFHIRAGLKVGLSREEIVETIILMVVYAGFPAAINGINTAKEVFNSL
A0A090I857	Carboxymuconolactone decarboxylase	Methanobacterium formicicum	MIGEGDKVDRYSRGWEKLKEIDGEAGEAVVESLKDIAPDLARYIIEFSFGDIYSRTGTSLPEKEIAVVAALTAMGNAAPQLKVHIHGALNVGVSTEELVEVILQMSSYSGFPSAINGINTLKDVLQEMGVEFQPVLQEGEGDRFARGKEWLGKLDENQVQVLEENFRDVAPDLTEFVVSFGYGDIYSRKNLDPKMRQIATIATLTAMGTAQPQLAFHIRAGLKVGLSREEIVETIILMVVYAGFPAAINGINTAKEVFNSL
K2RV30	Carboxymuconolactone decarboxylase	Methanobacterium formicicum DSM 3637	MERYNRGWEKLKEIDGEAGEAVVESLEDIAPDLSKYVIEFSFGDIYCRTGTTLKEKEIAVVAGLTAMGNATPQLKVHINGALNVGVSTEELVEVILQMSSYSGFPSAINGINALKEVLQEKNIDFQPVTEKQEGDRFSQGAKWLGKLDDNQVNVLKENFQDIAPDLTEFVVAFGYGDIYSRKNLDPKLRQIATIAALTCMGTAQPQLAFHIRAGLNVGLTRKEIIETIILMVVYAGFPAAINGINTAKEVFSTF
F6D781	Carboxymuconolactone decarboxylase	Methanobacterium paludis (strain DSM 25820 / JCM 18151 / SWAN1)	MEEDRYTKGLRKLKEVDDEAGFAIIENLKDIAPDLGKYIIEFAFGDIYPRKGTDLRQKEVAVVAALTAMGNATPQLKLHIKSALNVGCSPEELVEVIMQMAVYSGFPSALNGMNILKEVLNEKTLNVKQIEEITKRDRFVKGAEWLSKLDKNQITVLKENFKDISLDMVEFTVAFGYGDIFSRENLDPQMRQIATIAALTAIGTAQPQLLFHIKAGLNIGLSKEEIKETIILMTVYAGFPAALNGITAAKEVFDEL
A0A124FWP2	Carboxymuconolactone decarboxylase	Methanobacterium sp. 42_16	MDRYSRGWEKLKEIDGEAGEAVVESLKDIAPDLARYIIEFSFGDIYSRTGTSLPEKEIAVVAALTAMGNAAPQLKVHIHGALNVGVSTEELVEVILQMSSYSGFPSAINGINTLKDVLQEMGVEFQPVLQEGEGDRFARGKEWLGILDENQVQVLEENFRDVAPDLTEFVVSFGYGDIYSRKNLDPKMRQIATIAALTAMGTAQPQLAFHIRAGLKVGLSREEIVETIILMVVYAGFPAAINGINTAKEVFNSL
K6TY17		Methanobacterium sp. Maddingley MBC34	MDRYNRGWEKLKEIDGEAGEAVVESLEDIAPDLAKYVIEFSFGDIYCRQGTTLKEKEIAVVAGLTAMGNAAPQLKVHINGALNVGVSTEELVEVILQMSSYSGFPSAINGINALKEVLQEKNMDFQPVPEKQEGDRFAQGAEWLGKLDENQVDVLKENFQDIAPDLTEFVVAFGYGDIYSRKNLGPKMRQIATIAALTCMGIAQPQLAFHIRAGLNVGLTKEEITETIILMVVYAGFPAAINGINTAKEVFNTI
A0A0U2TR70	Carboxymuconolactone decarboxylase family protein	Methanobrevibacter millerae	MWVINEVLYFIIKLEKENITFLFHHFWLLFSKNIIFMLNIFIIKFLLGGIILKLKKNDPDFFEIFNNFNNNEILEYVSISKRTRFIVTLATLITNTSKEKYSIAVRDALEVLGPIEIKEVLYQSVAYVGLGKIFELFEITNNVLTENGIDLPLKSISTVNSENRHEKGLEIQKRYFGSEMIESMIENAPEGQERFNDFLAGFCFGDFYTRDALSDQDRELITFSILATLGGCENQLRGHVLGNLNVGNDKDILIDALTILLPYIGFPRTLNALAIINEY
R9SLM6	Carboxymuconolactone decarboxylase family protein	Methanobrevibacter sp. AbM4	MDYNEKALESIKELNPDFNLELETTDQEFIELFRNFLFGEANVESKLDKRSKFLVILATLITNQSYKLYLKVVKTALNNGIKPVEIKEVLYQSTAYIGMSKVYDFLDLTNKIFKDENISLPLESQSTTNFENRRDEGYRIQCDYFGKENIDAMFNNAVEGQEHFNEFLADYCFGDFYTRKGLSDQDRELITFTFIANLRGCENQLRGHTAGNLAVGNDKDKLISAITIMLPFIGFPRTLNAVAIVNEICSD
A0A125RBI3		Methanobrevibacter sp. YE315	MNKLFDNFGRIQKNDPEFHEIFKNFAYDEVFEYSTLSEKESILVILASLIACQSPKAFKKTLLSALDCDITPQEVKELLYQSVPYVGFGRAHNFFGVVIKVFEKKGIDMPLPPGSNTSVENRHKKGRELQEKYFGAEMIQMINENTPDGQKHFNRFLEGFCFGDFYTRDGLDDKQRELITFAFLASLGGCENQLRGHAQGNLNVGNDKEKLVSAITVIMPYIGFPRTLNALAIVNEICG
Q6LZ22	Carboxymuconolactone decarboxylase Related Protein	Methanococcus maripaludis (strain S2 / LL)	MKISETANKNHEELFPDHKSALKITDPELVEIFDNFAFDEVIQHGDLDTKTRLMVILGALIGSQTLSEYKVMLKGALNVGVTPIEVKEIVYQSVPYVGIAKAYDFINATNEILESRGVKLPLEGQSTTTPENRHEKGLEVQKSIFGEIIDKMYESSPKNQIHIQKYLSANCFGDYYTRTGLDIKTRELLTFCIILALGGCESQLKGHIVGNLNVGNDKKVLLDAVTQTLPYVGYPRTLNAIACLNEIIPE
G0GZR3	Carboxymuconolactone decarboxylase-like protein	Methanococcus maripaludis X1	MKISETANKNHEELFPDHKSTLKITDPELVEIFDNFAFDEVIQHGDLDTKTRLMVILGALIGSQTLSEYKVMLKGALNVGVTPIEVKEIVYQSVPYVGIAKAYDFINATNEILESRGVKLPLDGQSTTTPENRHEKGLEVQKSIFGEIIDKMYESSPENQIHIQKYLSANCFGDYYTRTGLDVKTRELLTFCILLALGGCEPQLKGHVVGNLMVGNGKKVLLDAVTQTLPYVGYPRTLNAIACLNEIIPE
E1RF18	Carboxymuconolactone decarboxylase	Methanolacinia petrolearia (strain DSM 11571 / OCM 486 / SEBR 4847) (Methanoplanus petrolearius)	MTDYAKAGREKLLEIDGEAGVRVEETLNRICPDLSRYLIEYSFGEIYAREVLDNRTKEHAVVAALTAMGTAAPQLKVHIHAALHVGCTPEEIREIIIQMCGYAGFPATLNGMQILMEVLEETGRTLSLESVHAGSEGRYERGKKFLAMIAPEQERILKETFDPINPDITGYVIAFGYGDIYARGILPVRSRQVATIAALAAMGTAPPQLRFHIGGGLRAGLTEEEIVEIMILISVYAGFPAALNGILATREVAAALKDEMRSSRE
A7I479	Carboxymuconolactone decarboxylase	Methanoregula boonei (strain DSM 21154 / JCM 14090 / 6A8)	MTDYATIGRKKLEEIDGKAGVAVEERLNAICPDLARYLIEYSFGEIYAREGLDNRTKEQAVVAALTAMGTAAPQLKVHIHAALHVGCTPEEIREIIIQMVGYAGFPATLNAMGTLMVVLSETGQNLPKDSVHAGSTGRYNRGRELLARIAPDQERVLKETFDPINPDITRYVVEFGYGDIYARGILPIRNRQVATIAALAAKGTAPSQLRFHIGGGLRAGLSEAEIVEIMLLVSIYAGFPAALNGILATRDVAEALKDEQR
B8GEP8	Carboxymuconolactone decarboxylase	Methanosphaerula palustris (strain ATCC BAA-1556 / DSM 19958 / E1-9c)	MTDYALIGREKLREIDGEAGVRVEETMKKICPDLARYIVEYSFGEIYAREILDNRTKEQAVVAALTAMGTAAPQLKVHIHAALHVGCTPEEIREVIIQMNGYAGFPATLNAVGTLMEVLKETRQTLSKESVHAGTEGRYERGKEMLAQIAPAQEQVLRETFDPINPDITKYVIEFAYGDIYARGILPIRNRQAATIAALAAMGTAPSQLKFHISGGLRAGLSEAEIVEIMLLVSIYAGFPAALNGILATHEVAKMLQEDL
F4BZ28	Carboxymuconolactone decarboxylase (EC 4.1.1.44)	Methanosaeta concilii (strain ATCC 5969 / DSM 3671 / JCM 10134 / NBRC 103675 / OCM 69 / GP-6) (Methanothrix concilii)	MEGENCSRSMEAGIQVEETINRICPDLARYLIEYSFGEIYARDGLDNRTRELAVVAALTAMGTAAPQLKVHTHAALHVGCIPEEIREVIIQMCGYAGFPATLNAMKTLVEVLQETGQALPTDSLHAGSEGRYERGKNLLAMIAPEQERILKETYDPINPDIAKYVIAFGYGDIYARGLLSLRDRQVATIAALAAKGTAPSQLRFHIGGGFRAGLSEAEIVEIMLLISIYAGFPAALNGILATHEVAASMKENE
A0A139CRK0	4-carboxymuconolactone decarboxylase	Methanolobus sp. T82-4	MSISETAKINLEELFPDHRSTLNLTDPELMEVFDNFALDEVLSYGNLDKKTRMMVILSSLIASQTLSEYKVMLDGALNVGVTPIEVKEIVYQSIPYVGFAKAFDFIHATNEILESRGIELPLEGQSTTSPETRFEKGLEVQKEIFGDIIDQMYEAAPQNQIHIQKYLSANCFGDYYTRKGLDIKMRELLTFSMILSLGGCEPQLKGHIMGNLNVGNDKETMLSTVTQLLPYIGYPRTLNAITSLNELIPE
W9DQJ1	Uncharacterized protein, gamma-carboxymuconolactone decarboxylase subunit like protein	Methanolobus tindarius DSM 2278	MSLSETAKKNLEELFPENKSDLNATDPELMEVLNNFTFDEVISYGNLDTKTRMMVILSSMIASQTLSEYKVMLEGALNIGVAPIEVKEIVYQSIPYVGFAKAVDFVHASNEILKNRGIELPLEGQSTTSPETRFEKGLEVQKQIFGPIIDQMYEAAPKNQIHIQKYLSANCFGDYYTRKGLDVKMRELLTFSMLLSLGGCEPQLKGHIMGNLNVGNDKETLLSTVTQLLPYIGYPRTLNAIAALNELIPE
Q8TTM1	4-carboxymuconolactone decarboxylase	Methanosarcina acetivorans (strain ATCC 35395 / DSM 2834 / JCM 12185 / C2A)	MRISETANRNHKELFPDHKSTLKVTDPELIEVFDNFAFDEVISYGNLDTKTRMMVILGSLIASQTLSEYKVMLGGALNVGVTPIEVKEIVYQSVPYVGIAKIFDFIHATNEILESRGIELPLEGQSTTSPETRFEKGLEVQKEIFGDIIDKMYEAAPENQIHIQKYLSANCFGDYYTRKGLDVKTRELLTFSMILALGGCEPQLKGHIQGNLNVGNDKKTLLSTVTQLLPYIGYPRTLNAIACLNEVIPE
Q46EE7	4-carboxymuconolactone decarboxylase	Methanosarcina barkeri (strain Fusaro / DSM 804)	MGISETANRNHEKLFPNNESTLKITDPELIEIFDNFAFDEVISYGNLDTKTRLMVILASLIASQTLSEYKVMLGAALNVGVTPIEVKEIVYQSVPYVGMAKAFDFIHATNEILESRGVKLPLEGQSTTSPETRYEKGLEVQKSIFGEIIDKMYEESPANQIHIQRYLSANCFGDYYTRKGLDIKTRELLTFSVILSLGGCEPQLKGHIQGNLNVGNDKETLLSAVTQLLPYIGYPRTLNAIACLNEVIPD
A0A0E3R4M8	4-carboxymuconolactone decarboxylase (EC 4.1.1.44)	Methanosarcina barkeri 227	MGISEIANKNYEELFPDYKSTLKIDHKSTLKITDPELLEIFDNFAFDEVISYGNLDTKTRLMVILASLIASQTLNEYKVMLGAALNVGVTPIEVKEIVYQSVPYVGMAKAFDFIHATNEILESRGVKLPLEGQSTTSPETRFEKGLEVQKEIFGDIIDKMYEAAPENQIHIQKYLSANCFGDYYTRKGLDVKTRELLTFSMILSLGGCEPQLKGHIQGNLNVGNDKETLLSTVTQLLPYIGYPRTLNAIACLNEVIPE
A0A0E3WYE7	4-carboxymuconolactone decarboxylase (EC 4.1.1.44)	Methanosarcina barkeri 3	MENERYERGWLKLKEIDGKVGEEIVKSLESISPDLGKYIIEFSFGDIYSRESTSLKQKEIAVVAALTAMGNAAPQLNVHINGALNVGCSVEEILEVIIQMSSYSGFPGSLNAINVLKEVIKDRKITFEPVKEDKNGDRFSIGLEMLSQLEKNQMQILKENLDDIAPDMVEYIIAYGYGDVYSRKNLSLKMRQIATIAALTAMGTARPQLAFHIKAGLNIGLTKEEIIETIILMCVYAGFPAALNGINTAKEVFANL
A0A0G3CF96	Carboxymuconolactone decarboxylase family protein	Methanosarcina barkeri CM1	MGISEIANKNYEELFPDYKSTLKIDHKSTLKITDPELLEIFDNFAFDEVISYGNLDTKTRLMVILASLIASQTLNEYKVMLGAALNVGVTPIEVKEIVYQSVPYVGMAKAFDFIHATNEILESRGVKLPLEGQSTTSPETRFEKGLEVQKEIFGDIIDKMYEAAPENQIHIQKYLSANCFGDYYTRKGLDVKTRELLTFSMILSLGGCEPQLKGHIQGNLNVGNDKETLLSAVTQLLPYIGYPRTLNAIACLNEVIPE
A0A0E3QS70	4-carboxymuconolactone decarboxylase (EC 4.1.1.44)	Methanosarcina barkeri MS	MGISEIANKNYEELFPDYKSTLKIDHKSTLKITDPELLEIFDNFAFDEVISYGNLDTKTRLMVILASLIASQTLNEYKVMLGAALNVGVTPIEVKEIVYQSVPYVGMAKAFDFIHATNEILESRGVKLPLEGQSTTSPETRFEKGLEVQKEIFGDIIDKMYEAAPENQIHIQKYLSANCFGDYYTRKGLDVKTRELLTFSMILSLGGCEPQLKGHIQGNLNVGNDKETLLSAVTQLLPYIGYPRTLNAIACLNEVIPE
A0A0E3LKG6	4-carboxymuconolactone decarboxylase (EC 4.1.1.44)	Methanosarcina barkeri str. Wiesmoor	MGISETANRNHEKLFPNNESTLKITDPELIEIFDNFAFDEVISYGNLDTKTRLMVILASLIASQTLSEYKVMLGAALNVGVTPIEVKEIVYQSVPYVGMAKAFDFIHATNEILESRGVKLPLEGQSTTSPETRYEKGLEVQKSIFGEIIDKMYEESPANQIHIQRYLSANCFGDYYTRKGLDIKTRELLTFSVILSLGGCEPQLKGHIQGNLNVGNDKETLLSAVTQLLPYIGYPRTLNAIACLNEVIPD
A0A0E3WU83	4-carboxymuconolactone decarboxylase (EC 4.1.1.44)	Methanosarcina horonobensis HB-1 = JCM 15518	MENERYERGWSKLKEIDGKIGEEIFKSLESISPDLGKYIIEFSFGDVYSRKGTSLKQKEIAVVAALTAMGNAAPQLNVHINGALNVGCSVEEILEVIIQMSSYSGFPGSLNAINVLKEVIKDRKITFEPVKEDKNGDRFSIGAEQLSRLEKNQVQILKENLDDIAPDMVEYIIAYGYGDIYSRKNLSVKMRQIATIAALTAMGTARPQLAFHIKAGLNVGLTEEEIIETIILMCVYAGFPAALNGISTAKEVFSNL
A0A0E3PA77	4-carboxymuconolactone decarboxylase (EC 4.1.1.44)	Methanosarcina siciliae HI350	MRISETANRNHEELFPNHKSTLKVTDPELIEVFDNFAFDEVISYGNLDAKTRMMVILGSLIASQTLSEYKVMLGGALNIGVTPIEVKEIVYQSVPYVGMAKAFDFIHATNEILESRGIKLPLEGQSTTSPETRFEKGLEVQKAIFGDVIDKMYEASPENQIHIQKYLSANCFGDYYTRKGLDVKTRELLTFSIILSLGGCEPQLKGHIQGNLNVGNDKETLLSTVTQLLPYIGYPRTLNAIACLNELIPE
A0A0E3L7N1	4-carboxymuconolactone decarboxylase (EC 4.1.1.44)	Methanosarcina siciliae T4/M	MRISETANRNHEELFPNHKSTLKVTDPELIEVFDNFAFDEVISYGNLDAKTRMMVILGSLIASQTLSEYKVMLGGALNIGVTPIEVKEIVYQSVPYVGMAKAFDFIHATNEILESRGIKLPLEGQSTTSPETRFEKGLEVQKAIFGDVIDKMYEASPENQIHIQKYLSANCFGDYYTRKGLDVKTRELLTFSIILSLGGCEPQLKGHIQGNLNVGNDKETLLSTVTQLLPYIGYPRTLNAIACLNELIPE
A0A0E3QA78	4-carboxymuconolactone decarboxylase (EC 4.1.1.44)	Methanosarcina sp. Kolksee	MASLIASQTLSEYKVMLGAALNVGVTPIEVKEIVYQSVPYVGMAKAFDFIHATNEILESRGIKLPLESQSTTSPETRFEKGLEVQKEIFGDIIDKMYEAAPADQVHIQKYLSGNCFGDYYTRKGLDIKTRELLTFSVILSLGGCEPQLKGHIQGNLNVGNDKETLLNAVTQLLPYIGYPRTLNAIACLNEVIPD
A0A0E3Q0I6	4-carboxymuconolactone decarboxylase (EC 4.1.1.44)	Methanosarcina vacuolata Z-761	MSISETANKNHEKLFPNHKSTLKITDPELIEVFDNFAFDEVISYGNLDTKTRLMVILASLIASQTLSEYKVMLGAALNVDVTPIEVKEIVYQSVPYVGMAKAFDFIHATNEILESRGIKLPLEGQSTTSPETRFENGLEVQKEIFGDIIDKMYEAAPANQIHIQKYLSANCFGDYYTRKGLDIKTRELLTFSVILSLGGCEPQLKGHIQGNLNVGNDKETLLNAVTQLLPYIGYPRTLNAIACLNEVIPE
E8UYK0	Carboxymuconolactone decarboxylase	Terriglobus saanensis (strain ATCC BAA-1853 / DSM 23119 / SP1PR4)	MGQFTFHEAVTRAEPVNGAPINIDRRSLIKSGIAVSIIALWHTEPLGAKEVKMSENKKHGAVAGTLNADDVWAVSPALAQYTAGPLLDGVWKRPELTPRDRSVVTVAALIARIQLIEMPYHFALALDNGVKPGELSEIITHLAFYAGWANAMSAVAIAKDIFHRRGIGVDQLPPAKDKLLQLNEEAEKQRAAQVSNNFGAVSPGLVQKTTDLLFRDLWLRPALAPRDRSLVTVSALIANGQTAQITYHLGRAMDNGLTQEQASEVLTQIAFYAGWPCAFSALPVVKDVFEKRQK
Q021U8	Carboxymuconolactone decarboxylase	Solibacter usitatus (strain Ellin6076)	MPLQDNTRPVAPALERYAQGPLAELWKRPGLNLRDRSIITLAALIARNQTVEMPHYFEVALDNGVKPREISEIITHLAFYAGWGNAVSAVAVGKPVFAARGIGADQLPPASPALLPLDQEAEQKRAAGVEQQFGNVAPGIVQYTTEVLFRDLWLRPDLAPRDRSLVTVSALIANGQAAQIPYHLNRAMDSGLTQEQAAEVLTHLAFYAGWPNAFTALPVAKEVLQKRGHR
E4VRM6	Carboxymuconolactone decarboxylase family protein	Bacteroides fragilis 3_1_12	MHWHGAAPDSWFSHLAIECNPETNQNTWLEPVDDQAYAEATSPQGIAATSVSRNGTTRFINLGNNLAQTDPELEEIFTNFAFGETQQYGDLDTRMRILVTMASTIAMSTAGEYQKTLQAAFVNGVTPLEIKEVLYHAVPYVGMAKVAELISIANGFLSSKGVKLPLEPQAVITSENRMEKGLTLQKSIFGERIDKMYETAPQGQLHFQEYLSANCFGDYQTRPVLDVKTREMLTFAILVSLGGCEAQVKGHIQGNINVGNDKSVLLTVITQLLPYIGYPRTLNALACLNEIVPEDK
B3C706		Bacteroides intestinalis DSM 17393	MNLKRIIIAITVVLIGTGNINAQDMKTEVPKISDFPVGEENTGYAQYFTGKSWLAPLTTSKELNVPISNVTFEPGCRNNWHSHTGGQLLIAVGGIGYYQERGKAARRLLSGDVVEIAPNVEHWHGAAPDSWFSHLAIACNPQTNQNTWLEVVNDEEYAEAVKDRSSKNEKDENRIELCKKNYTQLFGGEALTGEGTDPEMMNILQKYIFGEVFRTGDLDMKTREMITCVSLAAMQQLPQLKSHAGATLNVGITPIELREAIYQCAPIIGFPKVLNALSAINSTFTERGIKLPLEKQETVTEKNRLEKGLAIQKPLYGEAMKEFLKDVPGGMGADVARFLTEVHFGDFQTRSGLNTQTRELLTFCVLTVIGAELQLQSHLQANLKVGNSKEMLTAAVIQC…
F0R1K2	Carboxymuconolactone decarboxylase	Bacteroides salanitronis (strain DSM 18170 / JCM 13567 / BL78)	MEVVNSIPHLSAEAVKNHEAWFPGYVSTVKQTDPELIEVFDNFAFDEILNHGNLDTKTRIMVTMASTIAQHAVAEYRMMLRAGLANGVTPVEIKEVLYHSVPYVGIAKVIDFIGAANDFLTENGVKLPLPSQSTTSPEDRFEKGLAVQKEMVGVEMIDNMYKNTPGNQMHIQRYLSANCFGDYQTRTGLDKQMRELLTFSMLVSLGGCESQVKGHIRANINMGNDKQKLLDVVTQLLPYIGYPRTLNAIACLNEIIPEQ
D7IF52	4-carboxymuconolactone decarboxylase	Bacteroides sp. 1_1_14	MRELYFIFVTVIGFLQIPMQSINAQSMKKEEVPQNISAFPLGKENTGFKQYFTGESWLAPLTGNKDLNVPMSNVTFEPGCRNNWHSHTGGQILIAVGGVGYYQERGKAARRLLPGDVVEIAPDIEHWHGAAPDSWFSHLAIGCNPQTNKNIWLERVDDRQYAEATKDNGGTGLSATDPELDAIFGNFTKEVQQYGNLDTKTRLMITLASNIASQAQTEYRMMLESALNAGITPIEIKEILYQAVAYAGMAKVMDFVGITNEVLLAHGVRLPLEGQAVVSAETRFDKGLALQKSIFGERIDQMHKNAPENQKHIQRYLSANCFGDYQTRGGLDVKTRELLTFSILVSLGGCESQVKGHIQGNVNVGNSKDTLLAVVTQLLPYIGYPRTLNAIACLNEVIP…
C6ISU0		Bacteroides sp. 1_1_6	MKKEEVPQNISAFPLGKENTGFKQYFTGESWLAPLTGNKDLNVPMSNVTFEPGCRNNWHSHTGGQILIAVGGVGYYQERGKAARRLLPGDVVEIAPDIEHWHGAAPDSWFSHLAIGCNPQTNKNIWLEQVDDQQYAEATKDNGGTGLSATDPELDAIFGNFTKEVQQYGNLDTKTRLMVTLASNIASQAQTEYRMMLESALNAGITPIEIKEILYQAVAYAGMAKVMDFVGITNEALLAHGVRLPLEGQAVVSAETRFDKGLALQKSIFGERIDQMHKNAPENQKHIQRYLSANCFGDYQTRGGLDVKTRELLTFSILVSLGGCESQVKGHIQGNVNVGNNKDTLLAVVTQLLPYIGYPRTLNAIACLNEVIPEK
D7IS19	4-carboxymuconolactone decarboxylase	Bacteroides sp. 3_1_19	MNMRQNFLIRLFCLCLFPVFTMAQNMDNFRQPYPLGTKLPEASAKNFIGQAYIAPITVNRELNVPMSNVTFEPRCRNNWHYHKGGQILVASAGIGYYQEKGKPARRLYPGDIVEIAPDVIHWHGAAPDSWFAHVAVSCNPQTNEAVWLSPVGEKEYQEATSQAENVYAEANRVLEAREQAIVSIAAYTGKGDLAHLRQALVKGLESGMTVNEVNEVLIHAYAYCGFPRSLRAIQTFMQVIEERKSMGIKDVEGREASAIEDGGSRYERGRDILAEISGTSASVPKTGYAVFAPTIERFLKEHLFADLFERDLLTYRERELATVSVLAGVGGVEPMAYGHMSICLHLGITPEQLTALLNIVEINLGKKSSDPLRDVLGQLTDKK
A0A0P0EQS8	Carboxymuconolactone decarboxylase family protein	Bacteroides thetaiotaomicron	MKKEEVPQNISAFPLGKENTGFKQYFTGESWLAPLTGNKDLNVPMSNVTFEPGCRNNWHSHTGGQILIAVGGVGYYQERGKAARRLLPGDVVEIAPDIEHWHGAAPDSWFSHLAIGCNPQTNKNIWLEQVDDQQYAEATKDNGGTGLSATDPELDAIFGNFTKEVQQYGNLDTKTRLMVTLASNIASQAQTEYRMMLESALNAGITPIEIKEILYQAVAYAGMAKVMDFVGITNEALLAHGVRLPLEGQAVVSAETRFDKGLALQKSIFGERIDQMHKNAPENQKHIQRYLSANCFGDYQTRGGLDVKTRELLTFSILVSLGGCESQVKGHIQGNVNVGNNKDTLLAVVTQLLPYIGYPRTLNAIACLNEVIPEK
A0A139K0M0	Carboxymuconolactone decarboxylase family protein	Bacteroides thetaiotaomicron	MRKLFFIFVTVIGFLQIPMQSINAQSMKKEEVPQNISAFPLGKENTGFKQYFTGESWLAPLTGNKDLNVPMSNVTFEPGCRNNWHSHTGGQILIAVGGVGYYQERGKAARRLLPGDVVEIAPDIEHWHGAAPDSWFSHLAIGCNPQTNKNIWLERVDDQQYAEATKDNGGTGLSATDPELDAIFGNFTKEVQQYGNLDTKTRLMVTLASNIASQAQTEYRMMLESALNAGITPIEIKEILYQAVAYAGMAKVMDFVGITNEVLLAHGVHLPLEGQAVVSAETRFDKGLALQKSIFGERIDQMHKNAPENQKHIQRYLSANCFGDYQTRGGLDVKTRELLTFSILVSLGGCESQVKGHIQGNVNVGNNKDTLLAVVTQLLPYIGYPRTLNAIACLNEVIP…
Q8A7Y1	4-carboxymuconolactone decarboxylase	Bacteroides thetaiotaomicron (strain ATCC 29148 / DSM 2079 / NCTC 10582 / E50 / VPI-5482)	MRKLFFIFVTVIGFLQIPMQSINAQSMKKEEVPQNISAFPLGKENTGFKQYFTGESWLAPLTGNKDLNVPMSNVTFEPGCRNNWHSHTGGQILIAVGGVGYYQERGKAARRLLPGDVVEIAPDIEHWHGAAPDSWFSHLAIGCNPQTNKNIWLEQVDDQQYAEATKDNGGTGLSATDPELDAIFGNFTKEVQQYGNLDTKTRLMVTLASNIASQAQTEYRMMLESALNAGITPIEIKEILYQAVAYAGMAKVMDFVGITNEALLAHGVRLPLEGQAVVSAETRFDKGLALQKSIFGERIDQMHKNAPENQKHIQRYLSANCFGDYQTRGGLDVKTRELLTFSILVSLGGCESQVKGHIQGNVNVGNNKDTLLAVVTQLLPYIGYPRTLNAIACLNEVIP…
R9HIA2	4-carboxymuconolactone decarboxylase	Bacteroides thetaiotaomicron dnLKV9	MKKEEVPQNISAFPLGKENTGFKQYFTGESWLAPLTSNKDLNVPMSNVTFEPGCRNNWHSHTGGQILIAVGGVGYYQERGKAARRLLPGDVVEIAPDIEHWHGAAPDSWFSHLAIGCNPQTNKNIWLERVDDRQYAEATKDNGGTGLSATDPELDAIFGNFTKEVQQYGNLDTKKRLMVTLASNIASQAQTEYRVMLESALNVGITPIEIKEILYQAVAYAGMAKVMDFVGITNEVLLAHGVRLPLEGQAVVSAETRFDKGLALQKSIFGERIDQMHKNAPENQKHIQRYLSANCFGDYQTRGGLDVKTRELLTFSILVSLGGCESQVKGHIQGNVNVGNSKDTLLAVVTQLLPYIGYPRTLNAIACLNEVIPEDK
R6CG07	4-carboxymuconolactone decarboxylase	Bacteroides coprocola CAG:162	MRIKDFILVCITTVIMFPMTTLKAQNMEKEKQLPEYLSAFPLGEENVQYARFFIGKSYLAPLTSNKDLNTPVCNVTFEPGCRNNWHSHTGGQLLIAVGGKGYYQEKGKPARLLLPGDIVEIAPNVIHWHGAAPDSWFSHLAIECNPQSNKNTWLEPVDDEQYLAATSQSNTLSAEAAKNQATWYSSVNDKLAVSDPELTKIFGNFAFGEVQKYSNLDTRTRILVTMASAITVNAKTTYLQTLHAALSNGITPLEIKEVLYHAVPYAGMAKVEEMVEIANKFLEDRGVKLPLAPQSILQPETRQEKGLALQKSIFGNQIDRMYETSPENQLHIQKFLSANCFGDYQTRPVFDIPTRELLTFAILISLGGCEPQVKGHITGNVNVGNDKLKLLAVATQLLP…
R6V782	4-carboxymuconolactone decarboxylase	Bacteroides faecis CAG:32	MRRLFFIFVTVIGVLQILMQSINAQNMKKEEVPQNLSAFPVGKENAGFEQYFTGKSWLAPLTGNKDLNVPMFNVTFEPGCRNNWHSHTGGQILIAVGGVGYYQERGKAARRLLSGDVVEIAPDVEHWHGAAPDSWFSHLAIECNPQTNKNTWLERVDDEQYAEATKDNRGGGLSDTDPELDAIWGHFAKEVQEYGDLNTKTRLMVTLASNIASQARTEYRMMLESALNAGITPIEIKEILYQAVAYVGMAKVMDFIGITNEVLLARGVRLPLEGQSVVSSETRFDKGLGLQKSIFGERIDQMHKSAPENQKHIQRYLSANCFGDYQTRNGLDVKMRELLTFSILVSLGGCESQVKGHIQGNVNAGNDKDTLLAVVTHLLPYIGYPRTLNAIACLNEVIP…
R5N273	4-carboxymuconolactone decarboxylase	Bacteroides sp. CAG:1076	MKVKKITTICIALTAMLPITILNAQNMEKENRVPQHLSTFPIGEENVQYAKFFIGKSYLALLTSNKELNTPICNVTFEPGCRNNWHSHTGGQLLIAVGGKGFYQEKNKPARLLLPGDIVEIAPNVIHWHGAAPDSWFSHLAIECNPQTNKNTWLEPVDDEEYSAATSPNGELSAEAAKNQSTWYATYHDNLAITDPELAEIFGNFTFGDVAKYGQLETRSRILVTMASTIATNSTTEYRKTLHAALANDITPLEIKEVLYHAVPYAGMSKVEELIEVANDFLSEKGVKLPLAPQSVVTPATRMEKGLALQKDIFGNQIDHLYETSPANQLHIQKYLSANCFGDYQTRPVFDPKTRELLTFAILISLGGCEPQVKGHIAGNVNVGNDKQTLLTVATQLLP…
R5Y9Z2	4-carboxymuconolactone decarboxylase	Bacteroides sp. CAG:144	MKKFFTVIAVVTALWGIDAGLHAQNDGSMKTKEILQNISAFPIGNENVAYQQYFTGKSWLARLATDKDLNVPISNVTFEPGCRNNWHSHTGGQILIAVGGRGYYQEKGKPAQLLLPGNVVEIAPNVVHWHGAAPDSWFSHLAIECNPSSNKNTWFDPVDDRQYAEATSTGVRLSENATKNIRAWFPASSSTLDTTDPELAEIFGNFAFGETQQYGDLDVRTRILVTMASTIAQNTEGLYRQMLVAAYANGISPMEIKEVLYHAVPYVGMARVASLLGVANEFLAERGVKLPLEPQSVTTPDTRMEKGLALQKSIFGEHIDKMRQTAPANQLHIQQYLSANCFGDYQTRRVFDTPMRELLTYAMLISLGGCEPQVKSHIQGNVNVGNDKAVLLAVTTQLL…
R5EUA0		Bacteroides sp. CAG:20	MKQKIVLIIGISLSLAFGVEAENDKKDTTMDRIETCKQNYTRLFGGEALTGKGSDPELMDILQKFIFGEVFETGSLDHKTREMITCVTLASMQTLPQLKSHAAAALNVGVSPIELREAIYQCAPFIGFPKTLNAISTINEVFQEKGIPLPLEAQGTVNEDNRYEKGKEIQYPLYGDEIARTFSNLPDEMNESLPRFLTEVGFGDFYTRSGLDLKTRELLSLCVLAAIGAESQIHSHSKGNIKAGNDKATQIAAMIQCLPYIGFPNALNAIRIIDAL
R6MW29	4-carboxymuconolactone decarboxylase	Bacteroides sp. CAG:443	MKIKGFMTVCVALAALFQITTLNAQNMEKENRVPEHLSTFPIGDENTQYANFFIGKSYLAQLTSNKDLNVPVCNVTFEPGCRNNWHSHTGGQLLIAVGGKGYYQEKDKPARLLLPGDIVEIAPNVIHWHGAAPDSWFSHLAIECNPQTNKNTWLDPVNDEEYATATSQKSKLSAQAAQNQAVWYATYNDKLTETDPELAEIFGNFAFGDVQQYGKLSTRNRILVTMASAIATNSVTEYRKTLYAAFSNGITPIEIKEVLYHAVPYAGMSRIEDLLEIANSFFTEKGIELPLASQSVVTSETQMEKGLALQKSIFGNQIDRMYETSPANQLHIQQYLSANCFGDYQTRPVFDVQTRELLTFAILISLGGCEPQVKGHIAGNVNVGNDKQTLLTVATQLLP…
R7KHN2	4-carboxymuconolactone decarboxylase	Bacteroides thetaiotaomicron CAG:40	MKKEEVPQNISAFPLGKENTGFKQYFTGESWLAPLTGNKDLNVPMSNVTFEPGCRNNWHSHTGGQILIAVGGVGYYQERGKAARRLLPGDVVEIAPDIEHWHGAAPDSWFSHLAIGCNPQTNKNIWLEQVDDQQYAEATKDNGGTGLSATDPELDAIFGNFTKEVQQYGNLDTKTRLMITLASNIASQAQTEYRMMLESALNAGITPIEIKEILYQAVAYAGMAKVMDFVGITNEVLLAHGVHLPLEGQAVVSAETRFDKGLALQKSIFGERIDQMHKNAPENQKHIQRYLSANCFGDYQTRGGLDVKTRELLTFSILVSLGGCELQVKGHIQGNVNVGNSKDTLLAVVTQLLPYIGYPRTLNAIACLNEVIPEDK
A0A0E9LYM6	Carboxymuconolactone decarboxylase	Geofilum rubicundum JCM 15548	MNLCNFLKIGVALCFLSFQLNAQNDMTTSRQLTLKQQNIVAIAALTAQGELQTLKPALNAGLQAGLTINEIKEIMVHLYAYCGFPRSIRGLQTLMEVLDERKAKGIEDELGADASPINDERSKYDRGKANLEELVGRQLNEPQTGYAAFAPIIEVFLKEHLFAAIFDRDVLSFTERELVTISVISAIGGAEPMLKSHLAICLNLGLSPQQLIEFVSIIKSTVGKKEAKSAHLVLNEILSSR
R5P2L2	4-carboxymuconolactone decarboxylase	Odoribacter sp. CAG:788	MKIRRIIMAAVILMLLFHTGNLLNAQNMKKELRNLSAFPVGDANVQYAKFFIGRSWLARLTQNKDLNCPVSNVTFEPGCRNNWHSHTGGQLLIAVGGKGYYQEKGKAARVLFPGEIVEIAPDIVHWHGAAPDSWFSHLAIECNPQTNKNTWLEPVDDAAYAEATLQNGELSSDAARNYRQWFPDPDGTLAATDPELAEVFGNFAFGETQQCGELDTRIRILITMVSAIAMNTETEYCKTLQAALANGISPVEIKEVLYHAVPYAGMAKVEELLAVTNEFLIGKGVPLPLESQAVTTSETRMEKGLALQKSIFGSGHIDKMYETSPANQLHFQKYLSANCFGDYQTRPALDVKTRELLTFSILVSLGGCEAQVKGHIRGNLNVGNDKAILLAAVTQLLPY…
K0WYL1		Barnesiella intestinihominis YIT 11860	MKQKIVLIIGISLSLTFGVEAKNDKKDTTMDRIETCKQNYTRLFGGEALSGKGSDPELMDILQKFIFGEVFETGSLDHKTREMITCVTLASMQTLPQLKSHAAAALNVGVSPIELREAIYQCAPFIGFPKTLNAISTINEVFQEKGIPLPLEAQGTVNEDNRYEKGKEIQYPLYGDEIARTFSNLPDEMNESLPRFLTEVGFGDFYTRSGLDIKTRELLSLCVLAAIGAESQIHSHSKGNIKAGNDKATQIAAMIQCLPYIGFPNALNAIRIIDAL
U5C9P9	4-carboxymuconolactone decarboxylase	Coprobacter fastidiosus NSB1	MKKLLLSLLFVFFVKALVIAQNKNEKFVEKSMNRVDLCKENYTKLFGGEALTGKGTDPELMDILQKFIFGEVFKTGSLDIKTREMITCVTLTAMQTLPQLKTHSMAALNVGVTPIELREVVYQCAPFIGFPRTLNAIETLNEVFKERGIALPLETQGTVSEYNRYEKGSSIQTPLYGTEIRDALNSLPQGMGEDVSRFLTEVCFGDFYTRNTLDIKTRELLSICILATLGAGNQIYSHTIGNLRAGNNKETLYAAMIQCLPYIGFPNALNAINIIKAVDVSE
A0A174PQT5	4-carboxymuconolactone decarboxylase	Parabacteroides distasonis	MKTKVIVLFLLGFIPAFAQDIPTSKTEQNMDRIERCKKNYTELFGGEALTGQGTDPEMMDILQKFIFGEVFRTGDLDKKTRELITCTILATMQTLPQLNAHAKAALNVGVTPIELREAIYLCAPFIGFPKTLNALNTINEVFKQQGIALPLERQATVTEEDRHEKGQAIQSRLYGEGIKEAMRNVPGNMGPEVERFLTEFCFGDIYTRNGLDLKTRELLAYCILTTLEA
A0A069SBF7	Carboxymuconolactone decarboxylase family protein	Parabacteroides distasonis str. 3776 Po2 i	MNMRQNFLIWLFCLCLFPVFTMAQNTDNFRQPYPLGTKLPEASAKNFIGQAYIAPITVNRELNVPMSNVTFEPRCRNNWHYHKGGQILVASAGIGYYQEKGKPARRLYPGDIVEIAPDVIHWHGAAPDSWFAHVAVSCNPQTNEAVWLSPVGEKEYQEATSQAENVYAEANRVLEAREQAIVSIAAYTGKGDLAHLRQALVKGLESGMTVNEVNEVLIHAYAYCGFPRSLRAIQTFMQVIEERKSMGIKDVEGREASAIEAGGSRYERGRDILAEISGTSASVPKAGYAVFAPTIERFLKEHLFADLFERDLLTYRERELATVSVLAGVGGVEPMAYGHMSICLHLGITPEQLTSLLNIVEINLGKKSSDPLRDVLGQLTDKK
E1YYW8	Carboxymuconolactone decarboxylase family protein	Parabacteroides sp. 20_3	MNMRQNFLIRLFCLCLFPVFTMAQNTDNFRQPYPLGTKLPEASAKNFIGQAYIAPITVNRELNVPMSNVTFEPRCRNNWHYHKGGQILVASAGIGYYQEKGKPARRLYPGDIVEIAPDVIHWHGAAPDSWFAHVAVSCNPQTNEAVWLSPVGEKEYQEATSQAENVYAEANRVLEAREQAIVSIAAYTGKGDLAHLRQALVKGLESGMTVNEVNEVLIHAYAYCGFPRSLRAIQTFMQVIEERKSMGIKDVEGREASAIEDGGSRYERGRDILAEISGTSASVPKAGYAVFAPTIERFLKEHLFADLFERDLLTYRERELATVSVLAGVGGVEPMAYGHMSICLHLGITPEQLTALLNIVEINLGKKSSDPLRDVLGQLTDKK
A0A0A2FRI9	Carboxymuconolactone decarboxylase	Porphyromonas gulae	MESERFNRGWQKLKEIDGEAGKKVIESLKEISPDLGRFIIEYSFGDIYSRDGLDLKSKEIAVVAALTALGNARPQLKVHLNGALNTGSSVDELKEVVLQMSVYAGFPSAINGMNALKEVLQERKQHGVSDNKGFEERKNAQDRLQLGKQQLSTIAPGMVEKLQSTYDGFAPELTQFILEYGYGNIFSRENLDRQYRQIATIAALTALGNARPQLKFHIRAGLNVGLSEEGIKEIMLLMTVYSGFPSAINGMNALKEVLGEGK
R7DJX1		Tannerella sp. CAG:51	MKKLLLSLLFVFFVKALVIAQNKNEKFVEKSMNRVDLCKENYTKLFGGEALTGKGTDPELMDILQKFIFGEVFKTGSLDIKTREMITCVTLTAMQTLPQLKTHSMAALNVGVTPIELREVVYQCAPFIGFPRTLNAIETLNEVFKERGIALPLETQGTVSEYNRYEKGSSIQTPLYGTEIRDALNSLPQGMGEDVSRFLTEVCFGDFYTRNTLDIKTRELLSICILATLGAGNQIYSHTIGNLRAGNNKETLYAAMIQCLPYIGFPNALNAINIIKAVDVSE
G9S196		Tannerella sp. 6_1_58FAA_CT1	MKKLLLSLLFVFFVKALVIAQNKNEKFVEKSMNRVDLCKENYTKLFGGEALTGKGTDPELMDILQKFIFGEVFKTGSLDIKTREMITCVTLTAMQTLPQLKTHSMAALNVGVTPIELREVVYQCAPFIGFPRTLNAIETLNEVFKERGIALPLETQGTVSEYNRYEKGSSIQTPLYGTEIRDALNSLPQGMGEDVSRFLTEVCFGDFYTRNTLDIKTRELLSICILATLGAGNQIYSHTIGNLRAGNNKETLYAAMIQCLPYIGFPNALNAINIIKAVDVSE
A0A0A2EHB5	Carboxymuconolactone decarboxylase	Porphyromonadaceae bacterium COT-184 OH4590	MESERFNRGWQKLKEIDGEAGKKVIESLKEISPDLGRFIIEYSFGDIYSRDGLDLKSKEIAVVSALTALGNARPQLKVHLNGALNTGSSVDELKEVVLQMSVYAGFPSAINGMNALKEVLQERKQHGVSDNEGFEERKNAQDRLQLGKQQLSAIAPGMVEKLQSTYDGFAPELTQFILEYGYGDIFSRENLDRKYRQIATIAALTALGNARPQLKFHIEAGLNVGLSEESIKEIMLLMTVYSGFPSAINGMNALREVLDEGK
R5PYL7	Carboxymuconolactone decarboxylase	Prevotella sp. CAG:487	MKKVIIIIAIALAVSLSATAQTTKNMDRIEVCKQNYHTLFGGEALTGQGTDPEMMDILQKFIFGEVFLTGELTLKQREMITCITLATMQTLPQLKAHAGAALNVGVTPEELREVMYLTAPFIGFPKMLNAVATVNEVFKERGISLPLEKQGTVTEETRHEAGMAIQDKQYPGGIASVMEELPSDMGKDVERFLTDYLFGEIYSRGALDLQTRELLGYCVLTTLEAESQLHSHYHGNINAGNSPETLTAAVIQCLPYIGFPAAIKALRVIKEEYAK
D1QR20	Carboxymuconolactone decarboxylase family protein	Prevotella oris F0302	MKPIIGILSLFISVCATAQIKERNMESERFNRGWEKLKEIDDEAGKKVIESLKEISPDLGRFIIEYSFGDIYSRDGLDLKSKEIAVVAALTALGNARPQLKVHLNGALNTGNSVDELKEVVLQMSVYAGFPSAINGMNALKEILQERKQHGVSDNEGFEERKNAQDRLQLGKQQLSAIAPGMVEQLQSTYDGFAPELTQFILEYGYGDIFSRENLDRKYRQIATIAALTALGNALPQLKFHIRAGLNVGLSEESIKEIMLLMTVYSGFPSAINGMNALKEVLGEGK
F9DLE7	Carboxymuconolactone decarboxylase	Prevotella pallens ATCC 700821	MHSCRIIFAPKKLKPIIGILFLFISVCATAQIKERNMESERFNRGWEKLKEIDDEAGKKVIESLKEISPDLGRFIIEYSFGDIYSRDGLDLKSKEIAVVAALTALGNARPQLKVHLNGALNTGNSVDELKEVVLQMSVYAGFPSAINGMNALKEVLQERNQHGVSDNEGFEERKNAQDRLQLGKQQLSAIAPGMVEQLQSTYDGFAPELTQFILEYGYGDIFSRENLDRKYRQIATIAALTALGNALPQLKFHIRAGLNVGLSEESIKEIMLLMTVYSGFPSAINGMNALKEVLGEGK
G1VDH8		Prevotella sp. C561	MESERFNRGWEKLKEIDDEAGKKVIESLKEISPDLGRFIIEYSFGDIYSRDGLDLKSKEIAVVAALTALGNARPQLKVHLNGALNTGNSVDELKEVVLQMSVYAGFPSAINGMNALKEVLQERKQHGVSDNEGFEERKNAQDRLQLGKQQLSAIAPGMVEQLQSTYDGFAPELTQFILEYGYGDIFSRENLDRKYRQIATIAALTALGNALPQLKFHIRAGLNVGLSEESIKEIMLLMTVYSGFPSAINGMNALKEVLGEGK
X5DDH3	Carboxymuconolactone decarboxylase	Draconibacterium orientale	MRKISKLVILIFMALVGLQVSVLAEYKSDQSTTLTEKQQSIIPIAAFTAQGELEQLKPALNAGLEAGLTVNEIKEIMVHLYAYCGFPRSIRGLQTFMEVMDERKAKGITDETGVEASLLNDERSKYDRGKANLETLIGRPLDGPQSGYAAFAPIIEIFLKEHLFADIFDRDVLTYAERELVTVSVISAIGSAEPMLRSHLSICLNVGYTPDQLQEFVSIIQATVGKDEAKAAQVVLNEVLKNR
R5WBT4	4-carboxymuconolactone decarboxylase	Alistipes sp. CAG:53	MGDKLPEQFSKYFIGQAWLAPLTDDKRLNAPVSNVTFSPGCRNNWHSHTGGQLLIAVGGRGYYQEKGRPARALLPGDIVEIAPDVVHWHGAAPDSWFSHLAVACNPATNENTWLEPVDDAQYAAATASVPAPASRLGEDARRRLAELFPGGIPELGDADPELFEIFGNFALGEVTAYGQLDTRTRMLCILASNIASQGRTAYRTTLEGALNAGVTPVEVKETLYQAVPYVGMAKVADFVGITNEVLEARGVTLPLAGQSTTSSADRFEKGLAVQRSIFGAERIDGMREAAPANQKHIQRYLSDNCFGDFLTRGGLDVKMRELLTFSMLVSLGGCESQVKGHIAGNANIGNDKATLLAVVTQLLPYIGYPRTLNGIACLNEVLPEK
A0A0M9UEW9	Carboxymuconolactone decarboxylase	Candidatus Symbiothrix dinenymphae	MKVTTLNVILLFLFGQLCYGQKTNGQTKMEQSDRYKQGWEKLKEIDGEAGEKVINGLKDISPDLGKFIIEYSFGDIYTRDGLDLKSKEIAVVAALTAMGTAQPQLKVHINGALNTGSSISEVKEVILQMAVYSGFPSCINGMNALKEVLKERQEHGINDNIGKTATDTSQADRLKLGEQELSKLDSLQEDRLRNAYDEFSPELVKLMLEFGYADIFSRDNLDVKHRQIATIAALTALGNAQPQLKFHISAGLNIGLTVENIREIMLLMTVYAGFPSAINGTNILKEVVNERTKK
A0A0C1L2P3	Carboxymuconolactone decarboxylase	Flavihumibacter solisilvae	MSKILKLVLLILAVMVKTTGHAQADTGQNLNSRQQAIIRISAFTATGNLSKLKGELNAGLEAGLTVNQVKEVLVHLYAYAGFPRSIRGLQTFMAVLEERKAKGIKDVIGAEASPIKDERNKYDRGKAVLDSLLGAPQTGPQTGYAAFAPVIEVFLKEHLFADVFERDVLGYAERELVTISVLSSIGGVEPMLKAHLNICLNVGLTPGQLQQFVRVIKSTIGDKEAKASQAILDEVIKGRQQ
A0A162P7B4	Carboxymuconolactone decarboxylase	Flavihumibacter sp. CACIAM 22H1	MAHIDLQNELPGIRGLMAYSPDTAKLLNELAELLLRNDENTLSRGERELIATYVSFKNDCFFCQQVHGALAGHYLNFSVAEIDAIKTDPQAVIHSEKLTALLQIAAAVQKGGKQVQEQHIAAARQAGATDKEIHDTVLIAAAFCMYNRYVDGLATWAPADRQFYVDRAPSRAAEGYINTPLNTTK
W0F065	Carboxymuconolactone decarboxylase	Niabella soli DSM 19437	MKTIKLFIALAIVLSIAPFALKAQDDPEKRATLPRREQSIIRIATVTAKGDLLKLKTELNTGLDAGLTVNQIKEVLVHLYAYAGFPRSLRGLQTFIAVLDERKAKGINDIIGPKASPIRSEHSKYERGKAILEKLTGVPEAGPKTGYAAFAPEIEIFLKEHLFADIFERDVLTYVEREWVTVSVLSSIGGVEPMLRSHLNICLNVGIAPDQLQQFTEVIKQTIGRKEARNAKKVVDEVLKNKSKE
I3Z7A0	Uncharacterized protein, gamma-carboxymuconolactone decarboxylase subunit like protein	Belliella baltica (strain DSM 15883 / CIP 108006 / LMG 21964 / BA134)	MMMRQLKTVTLIFITVSISLSVNFAKAQKLHTTQNLSPKQKSIISIASLTAKGDLINLKPALESGLESGLTVNETKEVLVHLYAYCGFPRSLRGLQTFMEVLEERKIRGVIDELGREASPIQEDGNKYERGKKIIGELTQIPQPDSLTGYSAFAPVIDTFLKKHLFADIFERDVLAYPERQLVTISVLSTVGRVEPMLRSHLAICLNVGLTSDQLNEFISEIKPILGRKKTKAAKAVLDEVLNRQ
L0G2C1	Uncharacterized protein, gamma-carboxymuconolactone decarboxylase subunit like protein	Echinicola vietnamensis (strain DSM 17526 / LMG 23754 / KMM 6221)	MRMFKIIAVLLLFNVCYRSQAQQLDKEQKSMASIAALTAISDWEGLKPELSKGLDNGLTVNQIKEQLVHLYAYVGFPKSIMGLQTFLSVLEEREADGINDNWGKEASPIDDTLPKYDRGKKVLEELIKSPLPETKAAYQQFSPEIDRFLKEHLFADIFERDVLTYQQRELTTISALMAMGDVEPMLRGHLGICLNQGFTKGQLDLLVESLRLYLDEKKMKSAKIIISELP
A0A0Q5SUZ7	Carboxymuconolactone decarboxylase	Dyadobacter sp. Leaf189	MTVNTIKAQNVASSKEGLAPKEKSIIIISSLTAQGEIPELKKELGGGLDAGLSVNEIKEVLVHTYAYCGFPRSIRGLQTFMQVIEERKARGINDNMGKEASPAAANSNKYERGKKILGELTGMPQPEQPSGYGAFAPAIDTFLKEHLFADIFERDVLSYGQRELVTISVISAIGQAEPMLKSHLNISLRTGWSPAQLKEFVTVIAPTIGKQKTTAANTVLNEVLSSNK
A0A0B7I459		Capnocytophaga canimorsus	MKVNAQEANHSERFKRGWKKLKEIDGEAGKKVIDNLKDIAPDLGTYIIEYSFGDIYSRKGLDLKSKEIAVIAALTAMGNAQPQLKVHLNGALNTGSSINEVIEVILQMSSYAGFPKAINAMNALKEVLEERKQHGIKDKIGNLPSQKKRKNRLKSGEEELAKLSPNQTNILRQSFDNIAPDLVKYILEFGYADIYSRDNLDIKHRQIATISALVAMGNTQPQLKFHITAGLNIGLSPENIKEIMYLMTIYAGFPSAINGMNVLKEVMNEK
E4MPA6	Carboxymuconolactone decarboxylase family protein	Capnocytophaga ochracea F0287	MKHSERYERGWKKLQEIDGEAGERVVESLKDIAPELAQYIIEYSFGDIYSRETLSLAEKEIAVVSALTALGNARPQLKVHLHGALNTGNSISEVKEVLLQMSVYAGFPAAINGLNALGEVLAERKAQGITDSEGRTPTISSTDRDTRAQEQLNAIAPEAGEAFREKYIAFVPTLVNEGMAYAYGDIYSRDNLSKRARQIVTITALTALGTFPNELSFHIRAGLTVGLTQEEIKELMLLMTIYAGFPAAINGINALKKVVEGN
W4TE03	Putative carboxymuconolactone decarboxylase	Chryseobacterium indologenes NBRC 14944	MKHIFISILLLGFSIEVFCQTEITNKMQSNRYERGWKKLKEIDGEAGEKVIESLKDISPELGIYIIEYAFGDIYAREGLDLKSKEIAVVASLIAMGNAKPQLKVHINGALNTGSSINELKEVILQMSVYSGFPSAINGMNALKEVLEERQKQGIKDEIGKSATISNQTDRLKLGEKELSKLDSSQVERLKNTYNEFSPELVKFILEYGYADIFSRDNLSEKYRQIATISALAALGTAEPQLKFHINAGLNIGLTETEIKEIMLLMTVYSGFPSAINGTNILKEVILERSINR
A0A086A3P0	Carboxymuconolactone decarboxylase	Chryseobacterium soli	MQSERFKKGWGKLQEIDGEAGEKVIESLKDISPDLGMYIIEYGFGDIYSRNGLDLKSKEIAVVAALTAMGNAEPQLKVHINGALNTGSSINEVKEVIMQMSVYSGFPSCINAMNTLKGVLEERQKHGIKDEVGKTADKITMDRLKLGEQELTKLDSLQVEKLKSAYNDFSPDLVKFMLEYGYADIFSRNNLSEKYRQIATISALTALGTAKPQLKFHINAGLNIGLTEIEIKEIMILMSIYSGFPSAINGTNMLKEVLTERTKK
A0A1A7KY04	Carboxymuconolactone decarboxylase family protein	Chryseobacterium sp. BGARF1	MKSLKLILTVLLIGTSMFLNTLKAQQMATSNSQLSSKDRNIITISSFTAQGKLTELKDALNSGLDAGLTMNEIKEMLVHSYAYCGFPRSIRGLQTFMEVVEERKTKGIKDNLGAEVSPIVNKKSKYERGKDILGKLSGTPQADKLSGYSAFAPAVDTFLKEHLFADIFERDVLTYAQRELVTISVITAIGDADPMLRSHLGISLNVGWSPEQLNEFITMITPTITKEKSTAASMVLKEVLKDRISK
A0A0J7I7E7	Carboxymuconolactone decarboxylase	Chryseobacterium sp. BLS98	MKQLKYFILIIQIIGVSLFTTDMKAQQLTTQSNHLSEKDKSTIAISSFTAQGKLKELKGSLNSGLNSGLTINEIKEILVHTYAYCGFPRSIRGLQTFMEVLDERKAKGINDVVGKEASIVDNENNKYERGKEILGQLTQAKQPDKLSGYSAFAPTIDTFLKEHLFADIFDRDVLTYAQRELVTISVISAIGDAEPMLQSHLGISLNVGWSPQQLNEFVTVISPTINKEKSNAAKVVLDQVLKNRSK
A0A1A7KFS8	Carboxymuconolactone decarboxylase family protein	Chryseobacterium sp. MOF25P	MKSLKLILTVLLIGTSMFLNTLKAQQMATSNSQLSSKDRNIITISSFTAQGKLTELKDALNSGLDAGLTMNEIKEMLVHSYAYCGFPRSIRGLQTFMEVVEERKTKGIKDNLGAEVSPIVNKKSKYERGKDILGKLSGTPQADKLSGYSAFAPAVDTFLKEHLFADIFERDVLTYAQRELVTISVITAIGDADPMLRSHLGISLNVGWSPEQLNEFITMITPTITKEKSTAASMVLKEVLKDRISK
A0A077EHU9	4-carboxymuconolactone decarboxylase	Elizabethkingia anophelis NUHP1	MPSERFKKGWEKLKEIDGETGEKVIENLKDISPDLGVYIIEYAFGDIYSRDGLDLKSKEIAVVAALTAMANARPQLKVHLNGALNTGSSVSEIKEVILQMSVYSGFPGSINAMNALREVLAERQKQGIKDEDGKTASKINKISRLESGEKELSKLDNLQVGKLKSAYNDFSPDLAKFILEYAYGDIFSRDNLEYRYRQIATISALTVLGNAQTQLKFHINAGLNIGLTDTEIKEIMFLMTIYSGFPSAINGTNVLKEVLSERSKNSK
L8K0H2	Carboxymuconolactone decarboxylase	Elizabethkingia anophelis R26	MRKISVILFLLLIVVKSNSQVKSIENMPSERFKKGWEKLKEIDGETGEKVIENLKDISPDLGVYIIEYAFGDIYSRDGLDLKSKEIAVFAALTAMANARPQLKVHLNGALNTGSSVSEIKEVILQMSVYSGFPGSINAMNALREVLTERQKQGIKDEDGKTASKINKISRLESGEKELSKLDDLQVGKLKYAYNDFSPDLAKFILEYAYGDIFSRDNLEYRYRQIATISALTVLGNAQTQLKFHINAGLNIGLTDTEIKEIMLLMTIYSGFPSAINGTNVLKEVLSERSKNSK
A0A085BKS2	Carboxymuconolactone decarboxylase	Epilithonimonas lactis	MKQLKYFGFIALLITASLFTNTIYAQKMKTSNQQLSEKDKNIITISSFTAQGKLPELKSSLNSGLESGLTINEIKEILVHTYAYCGFPRSIRGLQTFMEVLDERKAKGINDVVGKEASTIEDNKSKYERGKEILGELTQTKQPDKLSGYSAFAPAIDIFLKEHLFADIFERDVLTYAQRELVTISVISAIGDAEPMLQSHLGISLKVGWKPEQLTEFVSVVSSTINKEKSSAVKTVLNEVLKNNPK
A0A085B6X4	Carboxymuconolactone decarboxylase	Epilithonimonas lactis	MKGLKLTTVFVLLTGISLFFNTIKAQQLSTANSELNSKDKSIITISSFTAQGKLTELKKAFNSGLDAGLTINEIKEMLVHSYAYCGFPRSIRGLQTFMEVLEERKTKDIKDTQGAEASPIIDDKTKYERGKKILGELSGAPQPDKLSGYSAFAPAIDTFLKEHLFADIFERDVLTFKQRELVTISIITAIGDADPMLQSHLGLSLNVGWSPEQLNEFVNVITPTISKEKSAAAATVLKEVLKTRKSK
A0A085ZEL2	Carboxymuconolactone decarboxylase	Flavobacterium reichenbachii	MKTLSILIMMVFVSGTAYAQTDQSKKLSKEQIAIIKIGAVTAQGDLVKLKTELNSGLDSGLTINQIKEVLVHLYAYCGFPRSIRGLQTFMAVLEERKSKGITDTVGPEGSSIKQEGNKYDRGKAVLGELTGVTQDGPKTGYSAFAPEMDVFLKEHLFADIFERDVLTFAQRELVTVSVIASIGDAEPMLQSHLNICLNVGLSSRQLQEFLSVIKTAIGEKEAKAAQKVLNDVLKAKK
A0A0A2M1K7	Carboxymuconolactone decarboxylase	Flavobacterium rivuli WB 3.3-2 = DSM 21788	MSLATNTLNAQNTMKTTTPLDNKQKKLVTISAFTARGDLISLAKELNAGLDAGLTINQVQEELVQLYAYCGFPRSLQGINTFIQVLEERKSKRITDSPGREASPLNDSLTRYQRGERTVAVLTNKPVDAPKAGPQAFAPRIDTFLKEHLFADIFDNDILNYQEREIITIAALISMEGVEPMAQSHIGNGLNVGLTISQIEGIIELIADSVDKEQAKTGTALLKKVMGSREEQ
A0A066WP95	Carboxymuconolactone decarboxylase	Flavobacterium seoulense	MKIKAIINPILSAIILTITASVDAQNTEIQALDAKQRSIVKIASVTAVGDLRKLKKELNVGLNAGLTINQAKEVIVHLYAYCGFPRSIRGLQTLMEVIDDRNKKGISDPIGAEASPISDNKDKYKRGEAILEILTAAKQDGPKKGYAAFSPEIDVFLKEHLFADIFDRDVLTYSERELVTISVIAAIGRAEPMLQSHLNICLNVGLTPKQLEEFAEIIKTSVGIKEGEAVEKVLAELLKAKK
A0A0C1CSG8	Carboxymuconolactone decarboxylase	Flavobacterium sp. AED	MKGFKIFNFIVIIVSTALFPNYAKANQMTIIDSNLSAKEKSIITIASLTAKGDLVKLKLALNIGLEAGLTVNEVKEVLVHTYAYCGFPRSIRGLQIFMEVLNERKAKGIIDEPGKEASPIKEEGNKYERGKNILEQLTKTPQSDTLTGYSAFAPVIDTFLKEHLFAAIFERDILTYTQRELVTISVISTIGNAEPMLKGHLSISLNVGISPEQLKEFIDVIKPIIGKKKTKAAKEVVNEVLKNR
A0A0A2MHM9	Carboxymuconolactone decarboxylase	Flavobacterium subsaxonicum WB 4.1-42 = DSM 21790	MKQYQLIALLLMVLGMAMFSNRVNAQQMTTQDATLSPTEKSIITIASLTAKGDLENLKPALNNGLEAGLTVNQVKEVIVHLYAYCGFPRSIRGQQTFMEVLDERKAKGINDIVGADASAISGNGTKYERGKAILAELTKTPQAGPLKGYSAFAPAIDTFLKEHLFADIFERDILTYAQRELVTIAVISTIGDADPMLQGHLSISLNVGVSPDKLKEFITIIKETAGRKKAKSAKKVLDEVLKNRTE
K2NZB1	Carboxymuconolactone decarboxylase	Galbibacter marinus	MHISKFFIVFSLFFLTVGVTHPIDASEGALFQETLTQKEQSLVLVASFTANGELKKLEKALHDGLNNGLTVNQIKEAMVHLYAYCGFPRSIRGLQTFIKVLDDRKEKGIQDKWGPEASPIKDSRDKYDRGKENLDKLVGTTLDGPKKGYAKFSPEIEIFLKEHLFADLFERDVLTYKERELVTISVIASIQNAEPMLRSHMNICLIQGWTEGQLHDFTKIIKQHVGKQEGTAAEEVLNELLESKK
I3CA95	Uncharacterized protein, gamma-carboxymuconolactone decarboxylase subunit like protein	Joostella marina DSM 19592	MHISKILTVFSIFFLAVGSTQSLNACEGILSQETLTEKEKSLVLVASYTAKGDLKKLEKVLNDGLDNGLTVNQIKEAIVHLYAYCGFPRSIRGLQTFIKVLDDRKAKGIEDVWGTEASPITDSRDKYARGKTNLDKLVGTTLDGPKKGYAKFSPEIEIFLKEHLFADLFERDVLTYKERELVTISVIASIQKAEPMLRSHMNICLIQGWTAEQLQDFTKIIKQHVGRQEGTAAETVLKELLQSKE
A0A0V1QYN7	Carboxymuconolactone decarboxylase	Maribacter dokdonensis DSW-8	MKLKQLSTKPIIRLSNILTTATVLFWVLLFISFQSNAQELTLNNALTDKETSIIKIASYTAQGDLENLKVALHDGLDNKLTVNQIKEVLVHVYAYAGFPRSIRGLQTFLQVLDDRKEMGVIDERGVEATPISDTGEKYMRGKQILETLIGRSLDGPKPEYQKFSPEMDRFLKEHLFADIFERDVLTYKQRELVTISVIASLGALEPMLTSHLNLSLNVGWQPVQLHYFITTIERTASPEHVKTAKDVLAKVLENVTD
A0A124F460	Carboxymuconolactone decarboxylase	Flavobacteriaceae bacterium CRH	MKALLKSILFTIAIITSITMEAQTDTVKSLDNKQKAIVRIAAVTAKGDLIKLKEELNAGLDTGLTINQIKESIVHLYAYCGFPRSIRGLQTFMTVLDERKAKGITDVVGAGASPINDEKSKYQRGQAILEKLTGAKQDIPKKGYSAFAPEIDVFLKEHLFADVFERDVLTYAERELVTISVIASIGDAEPMLESHLNICLNVGLTSSQLQEFTAIIKVMIGSKEGKSAQKVLDEVLKVKTKTKNAK
A0A125T298	Carboxymuconolactone decarboxylase family protein	Mucilaginibacter gotjawali	MAHIELNNDLPDIRGLMAYSPQIAEVLNALAETLLRNDDNTLSRGERELIGTYVSYLNDCFFCQNVHGAMAGHYLNCDIQQIDGIKHDFNSADLSGKMKALLSIAGSVQKGGKYVTEAQIEEAKMNGATDKEIHDTVLIAASFCMFNRYVDGLGTWAPQDREFYVNRAPQRALEGYQSSVYK
A0A0C1DGB0	Carboxymuconolactone decarboxylase	Pedobacter kyungheensis	MKRLMYKIPLLAMLIMNTIVYAKDSVKDTALSLKQQRLINIAVVAAKGDLAKLERTLNTGLGNGLTINQARETLVHLYAYCGFPRSLRALQTLMTVVEGRKNKGIVDQPGPEASKIESKETKYERGKKNLQQLTGIPEKGPKIGYAAFAPEIEVFLKEHLFADLFERDVLSFAERELVTISVLASIGGVEPMLKSHLNICLNLGFTADQLHEFLGLVKQNIGHKESNVARKVLQEVLENKK
A0A0J1BN02		Pedobacter sp. BMA	MKTAEKNYKKWYPEYSSTLDTTDPELSSIFKNFAFGETQQYGNLNVKTRIIVTMASTIAQHTPGEYRKTLYAAFANGITPVEIKEVLYHAVPYVGMPKVAELIEVANDFLKENGVKLPLETQAVVNENTRLEKGLSFQKSIFGSQIDKLYQTSQADQLHFQKYLSANCFGDYQTRPVFDVKTRELLTFSILISLGGAESQVKGHVQGNVNVGNDKQTLLAVTTQLLPYIGYPRTLNAVTCINEIIPEKK
F4CEL6	Carboxymuconolactone decarboxylase	Sphingobacterium sp. (strain 21)	MIRKLFKSILFLLAVSVTMNANAQTKAAQDLDPKQQAIIRIAALTGKGSLEQLKEELKAGLEAGLTVNQIKEVIVHIYAYAGFPRSIRGLQTFMTVLDERKSRGVNEVMGNEASPIKDDRSKYDRGKAILDTLLDTPQRGPQTGYSAFAPVIEIFLKEHLFADIFERDVLTYKERELVTVSVLAAIGGVEPMLQSHLKICMNVGLTADQLQQYVGIIKTSIGKKEANSAQSVLNGVLKSK
F4CE69	Carboxymuconolactone decarboxylase	Sphingobacterium sp. (strain 21)	MKLVVTIVLLVFGINTSAQIKLEKMQSERYKVGWEKLKEIDGKAGEKVIESLKDVSPELGTYIVEYAFGDIYSRSDLDLRSKEIAVIAALVAVGNAEPELKVHLNSALNTGNSINEVKEVILQMSVYSGFPSSINAMNAFMEVLDERQNQGIKDDIGKSPTVLSQTDRRKLGEQTLSKLDSVQADKMKAAYNDFSPELLKFTLEYGYADILSRDNLSLRHREIATVAALTALGNAQPQLKFHINAALNVGVSEIEVKEIILLMTVYSGFPSAINGMDMLRKVLIERTET
A0A088EZU6	Carboxymuconolactone decarboxylase	Sphingobacterium sp. ML3W	MKKHIRIVLLFVSMLVTTFVNAQETDSLSKKQGSIVQIAALTGKGSLPALATRLHAGLDAGLTINQIKEVIIHTYAYAGFPRSIRGLQTFMTVLQDREAKGINDKLGAEASPIRNDARKYDRGKAVLDSLLGAPQNGPQTGYSAFAPTIEIFLKEHLFADIFERDVLTYTERELATIAVLSSIGGVEPMLKSHLSICLNVGLSAAQLKQFITVVESTVGEKESEDAKIVLEVLLSSRKTK
C2FT33	Carboxymuconolactone decarboxylase family protein	Sphingobacterium spiritivorum ATCC 33300	MLKNTKIMLKKIKSILFVVTVIFTTDANAQMSESQNLNAQQQAYIGIAALAGKGELSKLKTQLNKGLDAGLTVNQIREVLIHVYAYAGFPRSLRGLQTFMAVVDERKAKGIEDISGTEASPIADQQPKYDRGKAILEELSGITESGPKTGYAAFAPPIEIFLKEHLFADIFERDVLTYKERELITVSVLSGIGGVEPMLRSHFNLCLNVGLTPDQLQQFVGVIKSTVGSKEAKAVQHVLNEVLNSKK
A0A136M2X1	Carboxymuconolactone decarboxylase	Bacteroidetes bacterium OLB12	MKKITTYLTILFVLICQAVQAQEQPGAKTLSEKQKGIVQMAALAAKGDLEKLKVAIHESLDAGLTVNECKEVFLHAYAYCGFPRSIQGLNTLMAALDERKAKGIIDKEGREATPVHDTNKYETGWKNLAKLRGQSTDGPIQKPTSGYGAFSPEMDRFLKEHLFADLFSRDVLTFAERELTTISVLIALGKGVEPMLRSHLGLTLRQGITKSQIEEVFTLIEKSVGKADADAARKVFSEISSRN
A0A136M2X2	Carboxymuconolactone decarboxylase	Bacteroidetes bacterium OLB12	MRRTILMILFTSSLASAMAQVNNSKQTNTTDMNRTERAAKKFKELFATDITESKTDPELMTILQRMIFGEVFFIGNLDDKTRELITITVLTTNQTLPQLQAHTHAALNIGVTPIEIREVIYQCAPFIGYPKVLNAVETMNKVFESRGIKLPLQKQGTVKEEDRFEKGKEKQAPLYGDKMKEYMAGLPDALGIQIPTLLTESCFGDFYTRGGLDTKTRELMIFCSLAALGGTERQMASHAVGNLKIGNTKETLISAMVQAYPYMGFPRLSNAIAVIKEAKVE
A0A136PG70	Carboxymuconolactone decarboxylase family protein	Chlorobi bacterium OLB7	MPAVLLPVPTVHHSSNICMAHIELNNPYPGISGLLAYRPQTAEPLNFLAETILRGNSTLTTAERELIAGYVSHLNQCRFCTGCHIGAAQCLWQDDGTLMAEVKRNPEEAAITEKMKALLAIAAAVQKSGREVTPAHIDRAKAAGATDLELHDAVLVAAAFCMFNRYVDGLGTWAPDDEQSYVMAGKRLAEQGYMK
R7JE49	Carboxymuconolactone decarboxylase	Fusobacterium sp. CAG:439	MLKTVYKKLFTAALVIPTLLCNIVFAGEKNMTRTEICKKNYHELFGGEALPETGNDTEMMAILQKYIFGEVFTVGNLDLKTREMITVTSLAVQQTLPQLKAHINAALNVGVTPVELRETIYQCAPFIGFPKTLNALNVLNEVFNERGIKTPLENQTTVEENERFSKGHAIQNSLYGDEIKQAMSGLPDSMGEDAARFLTEVCFGDFYTRNGLDIKTRELLVLSILVTTGDNDTLKSHIKGNIKAGNSIETITAVIIQCMPYTGFPSALQALKVLKELHISTETARLCN
R7LS30		Fusobacterium sp. CAG:815	MCKKVITSIMIFLSLLQGCFALAMSNNEEKVMTREEICKDNFRKLFGGEALSKTGNDAEMMNILQKYIFGEVFTIGDLDMKTREMITVVSLSVQQTLPQLKAHINAALNVGVTPVELREAIYECAPFIGFPKTLNAIGVMNEVFKERGIETPIANQTTTTENDRFEKGKAIQEPIYSDEIKQMLKGLPDNMGDEVARLLIEVCFGDFYTRTGLDLKTRELMTIVILTTTGNTQTLKSHIIGNLKAGNDEKTIAATIIQTMPYVGFPNSIAALKTLKEVQK
C3WAD3	Carboxymuconolactone decarboxylase family protein	Fusobacterium mortiferum ATCC 9817	MTNKDKSIVEISIFTAIGNLKELEKSVNLGLDNELTVNEIKEIMVQLYAYCGFPRSLNALGVLSNTVDERKASGKVTEVGRESTPIPSDRNSLVYGTQVQTKIVGMEVKGGIYDFAPMADRYLKAHLFGDIFGQDILDYRTRELVTVAALASMDGVNPQLQAHIGISKNVGVTDDELNGTIEVLKDKLGFEKANNIKQFL
D1AG01	Carboxymuconolactone decarboxylase	Sebaldella termitidis (strain ATCC 33386 / NCTC 11300)	MENKLLILLISLFTFGFTSAAGIMKKEGLTEKEQKIVMISAFTADGNLEKLNKALNEGLDAGLTVNEIKEVLVHLYAYSGFPRSLNGLATFMEVLKDREARGIKDQDGRNSTPVPKDRDSVKYGTDVQTELVGMPVTGEIYSFAPDIDEYLKGHLFGDIFGRDILDYRTREIVTISALTSMNGVNPQLAGHFNIGMNTGITKEEIEEIIVIFKEKINRKQADNAEKVFESVRK
D1APM9	Carboxymuconolactone decarboxylase	Sebaldella termitidis (strain ATCC 33386 / NCTC 11300)	MDRELLYREKMKQLFGDADSSLFTADPEFAEILNKFVFGEVYNHGKLTDKERILITLCALTAGGIFKNFKRYIKAGLNTGLSPEDIKEALYQCAPYTGFPKALKAIHKADKVFRKAGISLPVKSMKKTDENNRFNEGLKVQETIFGERIRRMHENAPENQKHIQNYLSAMCFGDFYTRDGLDIKMRELLTLCILSALGGCENQLRSHIEGNLSAGNDKDIMIEAVTQCMPYIGFPRTLNALGCINETA
E8RLI5	Carboxymuconolactone decarboxylase	Asticcacaulis excentricus (strain ATCC 15261 / DSM 4724 / VKM B-1370 / CB 48)	MTNPNPEDTAPLFNMLRGAAPVLVPFTQDRIVDELWHRPGLSARDRAIATVVTLMARNAQNAYPYYFNKALDSGVTSAEFSELVTHTAFYAGWPNAFAAAGVLKGIFDERGVAVEDLPTVEEARLPTEVAVPDDALRAAYIAAHIAPASEALQHFTNDLLYANLWHRPALEPRDRALATVALLAALGQSAFFPVYLTRALTQGVTRTEVGEMLAHTAFYGGWGYAIQAAEAAKSVFDAQDAGA
A0A0Q7WJW3	4-carboxymuconolactone decarboxylase	Caulobacter sp. Root1472	MKLVTALIAGVFAMAATTAEAQQPNVAGRRVSPDQVRSVAPALEQHTQERLYGEVWTRPGLDRRDRSLVTIAALIARGEAPALGYYADQALENGVAPREISETILHLAYYSGWGKAMAAVGPVGEVFARRGLGPDQLPAEPPRPLPLDEPAEAQRARSVDDQFGAVAPGLVGYTTDYLFRDLWLRPDLAPRDRSLVTVAALIASGQVGQVPFHLNRAMDNGLTQDQAAEVITHLAFYAGWPNAMSALPVAKDVFAKRAGAAAKD
A0A0Q6F7Z4	4-carboxymuconolactone decarboxylase	Aurantimonas sp. Leaf443	MELDTISPALGHYRATVLDGDLWTRSRLSPRDRSIVTVAALIARREGHELARQIERALDHGVTPGEISEMATHLAFYSGWGSGTLASTVASAVFAKRGFGSDRLPGATVDFLPIDEAFEAQRVATVDSTVVPTFQTLVDDTTAVLFRDLWLRPGLAPRDRSLTTMSALIAAGQFPQITYHLNKAMENGLTEEEAAEAISHLAFYAGWPNAMSSVPVAKAVFENRR
A0A0Q5GUI3	4-carboxymuconolactone decarboxylase	Aureimonas sp. Leaf324	MKLLSTSLLTVSLGTTALAQESTQNLGASTSPSVLSRSDIVAVSPALARYGQDAVVGGLWERPQLSRRDRSLVTAAILIARGQTIDLGHYMTVALDNGVTPAELSETITHLAFYAGWSNAMSAVAIAKTVFADRGIEVGELPAASPTLRPIDERAEATRQDSVERLLGTSSPGLAEFTTDPLFVDVWLRPDLGLRDRSLVTITSLMANGQVAQLPGHLNRAMDNGLTKEEAGEVVTQIAFYAGWPNAFSAGPVVRDVVESRSN
A0A0Q6CYF1	4-carboxymuconolactone decarboxylase	Aureimonas sp. Leaf427	MCIALSAPAIAQGAADMPAPLQGASALSHADIQSVSPALARFGQEDIVEALWQRPQLSRRDRALVTVAILVARNQTMDLDHYLNVALDGGVTPRELSEAVTHLAFYAGWSNATAAVAVAKDVFASRGIGADQLPAASPELRPVNEQAEASRQASVEGLLGAATPGLDQFTTDPLFRDVWLRPDLSLRDRSLVTITSLMANGQVAQLSAHLNRALDNGLKKEEAGEVVSQIAFYAGWPNAFSAGPVVAEVFKSRPD
A0A0Q6CEE5	4-carboxymuconolactone decarboxylase	Aureimonas sp. Leaf427	MNVLATALATAVLVGPSFAQEAARSFPRMAPPIVRDTVPALADYTDEVLFGSVWARPDLAPRDRSIVTVSALVAGGHTRQMTGHFNRALDNGVKPTELTEIITHLAFYTGWPNAMSAVGVAKEVFEKRGIGPEQLAAIGAAPLPVDETIEPKRAASVEAAVTPVAPALSAYTNGVLFDDLWRRPELAPRDRSLATVSALIASAQVDQLAFHLDRGMANGLKQTEVAEIITHLAFYTGWPNAMTAVPVAKTVFEARGSAGEGAAPTSN
A0A0Q6DTG5	4-carboxymuconolactone decarboxylase	Aureimonas sp. Leaf460	MCIALSAPAIAQGAADMPAPLQGASALSHADIQSVSPALARFGQEDIVEALWQRPQLSRRDRALVTVAILVARNQTMDLDHYLNVALDGGVTPRELSEAVTHLAFYAGWSNATAAVAVAKDVFASRGIGADQLPAASPELRPVNEQAEASRQASVEGLLGAATPGLDQFTTDPLFRDVWLRPDLSLRDRSLVTITSLMANGQVAQLSAHLNRALDNGLKKEEAGEVVSQIAFYAGWPNAFSAGPVVAEVFKSRPD
A0A0Q6EEA7	4-carboxymuconolactone decarboxylase	Aureimonas sp. Leaf460	MNVLATALATAVLVGPSFAQEAARSFPRMAPPIVRDTVPALADYTDEVLFGSVWARPDLAPRDRSIVTVSALVAGGHTRQMTGHFNRALDNGVKPTELTEIITHLAFYTGWPNAMSAVGVAKEVFEKRGIGPEQLAAIGAAPLPVDETIEPKRAASVEAAVTPVAPALSAYTNGVLFDDLWRRPELAPRDRSLATVSALIASAQVDQLAFHLDRGMANGLKQTEVAEIITHLAFYTGWPNAMTAVPVAKTVFEARGSAGEGAAPTSN
A0A0D5LLE7	4-carboxymuconolactone decarboxylase	Martelella endophytica	MKRILAASAFALASTAAAAQDLSTTVPDAVGQVAPALQAYSSDDLIGKVWEGEELSMRDRALVTFAALMTMHQMEDFPAFTALALDAGVEPAELSETITHLAFYTGWGNATAAAEAMAPVYAERGIGADQLPSTDPELLPLDEEAEAARQENVSGNYGNVSQGVVDNTEQLLFLDLWLRPDLEPRDRSMVTVAALIAAGQPEQMTFHLNRAMDNGLTQEEAGAMLSHLAFYTGWPRVFSAMPVAKQVFEDRAG
B2ICW7	Carboxymuconolactone decarboxylase	Beijerinckia indica subsp. indica (strain ATCC 9039 / DSM 1715 / NCIB 8712)	MSHSLPKGSTLTADEIRSVSPGLARYAEEDGLKGLWRRPQLSLRDRSIVTVAILIARNQPVDLPNYLTVALDNGVTPAEISEIITHLAFYAGWSNAMSAISITKDIFAQRSVGPDQLPPGSPQLLPLDEAAEVQRAASVEANVGWVSPGLVQYTTDPLFKDLWLRPGLTPRDRSLVTVSALIANGQAAQITYHLNRAMNNGLTQEQAGEVITQAAFYAGWPNAFSAASVAGEVFKSRSK
A0A0Q9IHQ8	4-carboxymuconolactone decarboxylase	Bosea sp. Root483D1	MKIIAAILATAGALASAPALAQQPDLANRRLSPEDVRRVAPALEKYTQQGLYGDVWKRPGLSRRDRSLVTLAAMIARNQFAPLTYYIGQALDNGVKPAEISETIVHLAFYAGFANAFGSIGPARDVFAQRGISADQLPAVSPTLLPLNEAAEADRAKRVAESFASVSPGLVKDTTDVLFNDLWRRPDLASRDRSLVTVSSLIASGQVAQVAYHLGRAMDNGLTKEQAGEMISHIAYYAGWPNAFAAMPVAKTVFDARTK
A0A0E4BXE5	Uncharacterized protein,gamma-carboxymuconolactone decarboxylase subunit like protein	Bradyrhizobium diazoefficiens	MLKPEDVRIVAPALESYAQKFVIGDLWKRPGLSARDRSIVTLAALIARDQTVELPYYLALALDNGVKPSEISEIITHLAFYTGWANAMDAIPAARDVFKSRNIGADQLPPASGPQLPLDEAAETERARRVGEQFGQITPSLVQYTTDALFRDLWLRPALAPRDRSLVTVSALIASGQVAQITYHVNRAMDNGLTPDEAGVVLGHLAFYAGWPNAFSAAPVVKDVIEKRPR
A0A0E4BWY2	4-carboxymuconolactone decarboxylase, putative	Bradyrhizobium diazoefficiens	MKLQAAVVALLALTAMPSARTEETAAMTGSKPALTYADVRKVSPVLEAYTQNRLLGDVWKRPGLAPRDRSIVTLAALIARNQTIEMPYHFNLALDNGVKPREISEIITHLAFYAGWANAMSAVAVAKDVFAARDIGAAQLPVVSVTPLPLDEAAEAQRAAFVQEQFGASFPGVVQYTTDVLFRDLWLRPDLAPRDRSLVTVSALIANGQMAQLTPHLNRAIDNGLTQTEASEAITQLAFYVGWPNVFSAMPAAKDVFAKRPHKPYLTAIGAWPR
Q89LE4		Bradyrhizobium diazoefficiens (strain JCM 10833 / IAM 13628 / NBRC 14792 / USDA 110)	MYRKSIMKPQAAVVALLALTAMPLARTEETAAMTGSSPVLTYEDVRKVAPALEAYTQNRLLGDVWKRPGLAPRDRSIVTLAALIARNQTIEMPYHFNLALDNGVKPREISEIITHLAFYAGWANAMSAVAVAEDVFAARDIGAAQLPVVSVTPLPLDEAAEAQRAAFVQDQFGASFPGVVQYTTDVLFRDLWLRPDLAPRDRSLVTVSALIANGQMAQLTPHLNRAMDNGLTQTEASEAITQLAFYVGWPNVFSAMPVAKDVFAKRPH
A0A099IVI9	Putative 4-carboxymuconolactone decarboxylase	Bradyrhizobium diazoefficiens SEMIA 5080	MKLQAAVVALLALTAMPSARTEETAAMTRSSPVLTYEDVRKVAPALEAYTQNRLLGDVWKRPGLAPRDRSIVTLAALIARNQTIEMPYHFNLALDNGVKPREISEIITHLAFYAGWANAMSAVAVAKDVFAARDVGAAQLPVVSVTPLPLDEAGEAQRAAFVQDQFGASFPGVVQYTTDVLFRDLWLRPDLAPRDRSLVTVSALIANGQMAQLTPHLNRAMDNGLTQTEASEAITQLAFYVGWPNVFSAMPVAKDVFAKRPH
A0A0D1NN90	4-carboxymuconolactone decarboxylase	Bradyrhizobium elkanii	MKLQTAAIAALSLMSVASTDAKETAMTGSRPMLNYEDVRAVAPALEAYTKNRLLGDVWKRPGLALRDRSIVTLSALIARNQTIELPYHLDLALDNGVKPREIAEIITHLAFYTGWGNAMAAVAVAKDVFAARNIGAAELPAVSVTLLPINETAEAQRAMFVEEQFGESFPGVVQYTTDVLFRDLWLRPDLAPRDRSLVTICALIANGQTAQLTPHLNRAMDNGLTQTEASEAITHLAFYVGWPNVFSAMPVAKEVFAKRPR
A0A0A3XNJ2	4-carboxymuconolactone decarboxylase	Bradyrhizobium japonicum	MFPVRRMTIAIAALGLIVAAPARSEQGTEGAKPMSDSIRDVAPALEKYRETVVLGDLWKRPQLSARDRSIVTLAALIARNQTVELAHYLNLALASGVKPAEISEIVTHLAFYTGWANAMSAVSVAKDVFAARKIASDQLAAVSPALSPINEAAESERATRVGQQFGDVAPGLVQYTTDVLFRDLWLRPGLAPRDRSLVTVSALVATGQVAQITYHLNRAMDNGLTREQAGEVVTQLAFYAGWPNAFSAVSVFKDVFEKRPKP
A0A0N0UFB8	4-carboxymuconolactone decarboxylase	Bradyrhizobium japonicum	MKLQAAVVALLALTAMPSARTEETAAMTRSSPVLTYEDVRKVAPALEAYTQNRLLGDVWKRPGLAPRDRSIVTLAALIARNQTIEMPYHFNLALDNGVKPREISEIITHLAFYAGWANAMSAVAVAKDVFAARDVGAAQLPVVSVTPLPLDEAGEAQRAAFVQDQFGASFPGVVQYTTDVLFRDLWLRPDLAPRDRSLVTVSALIANGQMAQLTPHLNRAMDNGLTQTEASEAITQLAFYVGWPNVFSAMPVAKDVFAKRPH
A0A023XC97	4-carboxymuconolactone decarboxylase, putative	Bradyrhizobium japonicum SEMIA 5079	MTITIAALGLIAAAPARSEQGTEGAKPMSDSIRDVAPALEKYRETVVLGDLWKRPQLSARDRSIVTLAALIARNQTVELAYYLNLALDSGAMPAEISEIVTHLAFYTGWANAMSAVSVAKDVFAARKIASDQLAAVSPALLPLNEAAESERATRVGQQFGNVAPGLVQYTTDVLFRDLWLRPGLAPRDRSLVTVSALVATGQVAQITYHLNRAMDNGLTQEQAGEVVTQLAFYAGWPNAFSAVSVFKDVFEKRPKP
A0A0R3BQT0	4-carboxymuconolactone decarboxylase	Bradyrhizobium pachyrhizi	MRALATVAITLCLVAQASAQTAATRMEGTKVMPTTEDIRAVAPVLEKYAKGVVLGDLWKRPGLSARDRSVVTVAALIARDQTVELPYYLNVALDSGVKPAEISEIITHLAFYTGWANAIDAVPATKDVFKSRNIGADQLPSASGPQLPLDEAAESQRATRVGQQFEEITPSLVQYTTDVLFRDLWLRPGLAPRDRSLVTVSALVATGQVAQITYHLNRAMDNWLTKEEAGEVVGHLAFYAGWPNAFSAAAVVKEVIEKRPR
A0A0R3M8V0	4-carboxymuconolactone decarboxylase	Bradyrhizobium retamae	MRLLAATVLSLLIAASTASGQQTTIEGLKAMPTTEDIRAVAPALEKYAKGVVLSDLWKRPGMSPRDRSIVTVAALIARDQTVELPFYLNLALDNGVKPAEISEIITHLAFYTGWANAIDAVSAAKDVFKSRNIGADQLPPASGPQLPLDEAAEAQRATRVGQQFGQITPSLVQYTTDVLFRDLWLRPGLAPRDRSLVTVSALVATGQVAQITYHLNRAMDNGLTKEEAGEVVGQLAFYAGWPNAFSAAPVIKEVIEKRPR
A0A0R3MS80	4-carboxymuconolactone decarboxylase	Bradyrhizobium retamae	MRVLAAAAFSFCLLAQANAQAPTTPEGAKPMLTSQDIRAIAPALERYAQGVMLGDLWKRPGLSPRDRSIVTLAALIARDQTIELPYYLNLAIDNGVKPAEISEIITHLAFYTGWANAMNAIPAASEVFRSRNIGADQIPQASGPNLPLDEAAESQRASRVEQQFGQITPSLVQYTTDVLFRDLWLRPGLAPRDRSLVTVSALVATGQVAQITYHLNRAMDNGLKREEAGELLGHLAFYTGWPNAFSAAPVVKDVIDKRLR
A0A160UIT5		Bradyrhizobium sp.	MKLLAATILSFSIVASAANGQQTIIGGVKTMPTTEDIRAVAPALDKYAKDVVHGDLWKRPGLPPRDRSIVTVAALIARDQTVELPYYLNLALDNGVKPAELSEIITHLAFYTGWANAMDAVAAAKDVFKSRNIGADQLPPSSGPQLPLDEAAEAQRATRVGEQFGKITPSLVQYTTDVLFRDLWLRPGLAPRDRSLTTVSALIATGQVAQITYHLNRAMDNGLTKEEAGEAIGHLAFYAGWPSAFSAAPVVKDVIEKRPR
A0A109J755	4-carboxymuconolactone decarboxylase	Bradyrhizobium sp. BR 10303	MGAFCLIASQRALGERLPPQGSRSMPFMDDVRAVAPALEKYRQDVVLGDLWNRPGLSPRDRSLVTLAALIARNQTIELAFYLGRALDNGATPAEVSETVTHLAFYTGWANAMSAVTIAKDVFAARKIGTDQLPPAAGPQLALDEAAEAQRATRVAEQSGGAAPGLVQYTADVLFRDLWLRPGLAPRDRSLVTVSALVATGQVAQITYHLNRAMDNGLTKPEAGELLTQLAFYAGWPNAFSALPVVKDVLEKRPR
A0A0X8CF47	4-carboxymuconolactone decarboxylase	Bradyrhizobium sp. CCGE-LA001	MKMAAASLLSLCLLAGPAAGQASTAGANIMSKPDIRGVAPALEAYAQKFVVGDLWKRPGLSRRDRSIVTVAALIARGQTIELPHYLALALDNGVKPSEISEIITHLAFYTGWANALDAIPAASELFRSRNIGADQLPPASGPQLPLDEAAEKQRATRVGEQFEQITPSLVQYTTDVLFRDLWLRPALAPRDRSLVTVSALIATGQVAQITYHLNRAMDNGLTREEAGEVLGHLAFYAGWPNTFSAAPVVKDVVEKRPR
A0A150Z410	4-carboxymuconolactone decarboxylase	Bradyrhizobium sp. DOA1	MKMAAASLLSLCLLAGPAAGQASTAGANIMSKPDIRGVAPALEAYAQKFVIGDLWKRPGLSRRDRSIVTVAALIARGQTIELPHYLALALDNGVKPSEISEIITHLAFYTGWANALDAIPAASELFRSRNIGADQLPPASGPQLPLDEAAEKQRATRVGEQFEQITPSLVQYTTDVLFRDLWLRPALAPRDRSLVTVSALIATGQVAQITYHLNRAMDNGLTREEAGEVLGHLAFYAGWPNTFSAAPVVKDVVEKRPR
H5YNJ5	Uncharacterized protein, gamma-carboxymuconolactone decarboxylase subunit like protein	Bradyrhizobium sp. WSM471	MKLFSATVLSLSIVASAADGQQTIIEGARAMPTTEDIRAVAPALEKYAKDVVRGDLWQRPGLSVRDRSIVTVAALIARDQTVELPYYLNLALDNGVKPIELSEIITHLGFYTGWANAMDAVAAAKDVFKSRNIGADHLPPASGPQLPLDEAAEAQRATRVGEQFGKITPSLVQYTTDVLFRDLWLRPGLAPRDRSLVTVSALVATGQVAQITYHLNRAMDNGLTKEEAGEVVGHLAFYAGWPNAFSAAPAVKDVIEKRSR
J2WBL1		Bradyrhizobium sp. YR681	MKLQAAVVALLALMAMPSARTEESVAMTGSKPALTSADVRKVAPVLEAYTQNRLLGDVWKRPGLAPRDRSIVTLAALIARNQPIEMPYHFNLALDNGVKPREISEIITHLAFYAGWANAMSAVAVARDVFAARNIGAGELPAVSVTPLPLDEAAEAQRAAFVQEQFGASFPGVVQYTTDVLFRDLWLRPDLAPRDRSLVTVSALIANGQMAQLTPHLNRAMDNGLTQTEASEAITQLAFYVGWPNVFSAMPVAKDVFAKRPR
A0A0R3L7D0	4-carboxymuconolactone decarboxylase	Bradyrhizobium valentinum	MRVLAAAALFCLFGQAMAQTPTTPEGAKPMLTSQDIRAVAPALERYAQGIVLGDLWKRPGLSPRDRSIVTVAALIARDQTVELPNYLNLAIDNGVKPAEISEIITHLAFYTGWANAMNAIPPAREVFANRNIGADQVPPASGPQLPLDEAAESQRASRVEQQFGQITPSLVQYTTDVLFRDLWLRPGLAPRDRSLVTVSALVATGQVAQITYHLNRAMDNGLKREEAGELLGHLAFYTGWPNAFSAAPVVKDVIEKRPR
K5CZX9	Putative carboxymuconolactone decarboxylase	Bradyrhizobium lupini HPC(L)	MAQQTPTQYRSTVVPSEVIQSVSPALGRYEQEDVADLWKRPQLSARDRSVVTVAILVARSQTADLPHYVNLALDNGVTPKELSEVITHLAFYAGWTNGMSAVAVTHEIFRERNIGVDQLPASMPEFLALNEDGEARRQSSVKNLLGTSSPGLEQFTTDPLFRDVWLRPDLSLRDRSLVTISSLMANGQVAQLAGHLNRALDNGLTAEQAGEVVTQVAFYAGWPNAFSAGPVVAEVLKGRS
U1X3J9	4-carboxymuconolactone decarboxylase	Ochrobactrum sp. EGD-AQ16	MKRITATVLGVIIMTTTAHAQQPNTEGRRFSPDQVRSVAPALEHYTQDRLYGDVWKRPGLNPRDRSLVTIAALIARGEAAALTYYADQALENGVKPAEISETITHLAYYSGWGKAMAAIGPVSDVFAGRNIGADQLPKVDPKPLPLDEKAEADRATRVGDQFGKVAPGLVQYTTDYLFRDLWLRPDLAPRDRSLITVAALISSSQVEQITYHLNRAMDNGLTEEQAAEAITHLAFYAGWPNAMSALPVAKNIFEKRRG
A0A127F2Y0	4-carboxymuconolactone decarboxylase	Rhodoplanes sp. Z2-YC6860	MKILTTILASLSLMMPSSARAAAADDLRDVAPALEKYTNERLLGDVWKRPGLSLRDRSVVTLAALIARGETVELPHYLDIALDSGVKPAEISEIITHLAFYAGWSNALAALAPTKGVFARRGISADQIPPASVLPLPLNEAAEAERVKRVGEQFGAAFPGVARNTTEFLFRDLWLRPDLAPRDRSLITVSALIATGQVAQMPYHLIRALDNGLTQAEAAEAIAHLAFYTGWPNVFSALPIAKEVFEKRQSKE
M7YD69	Carboxymuconolactone decarboxylase	Methylobacterium mesophilicum SR1.6/6	MTGTAPNPDTLRHTVTEQLGYWDAEQAALAELAPGFLDAWARLATVPVRKNHLGAKDRALIALSAATAATHLYAPGTRRQIRNALDAGATADEITEVLALTATLGIHACNIGVPLLLEVLEEAGQRSGPAPLTPRQERLKSDFTRDRGYWHAFWDGLLELDPDLFEGYLDFSAWPWRHGVLTPKMKEFVYCAFDAAATHLYVPGLKMHMKNALGYGATKEELMEVLEIVSLIGMHGAELAAPILRDELAARRRG
A0A179SC61	Gamma-carboxymuconolactone decarboxylase	Methylobacterium platani	MAAEPDRLARLKEEFISSRGHWSSLWGEMLQLDADFFESYLRLAAVPWRIGTLSSKTKELICIAANASTTHLYSPSIRIHMRNALKCGATQDEIMEVMELAAVLGIHSATSGVPILIEELEAAGRGGELASLELGPREHELKERFTANRGYWSDVWNHVLRLSPDFFEAYLEFSSVPWRSGCLEPKTKELIYIAIDVSTTHLYDPGTRIHIRNALGYGATAKEIMEVFELVSVLGIHTLTEGVPILVEEVANVRDGQ
B1M7S5	Carboxymuconolactone decarboxylase	Methylobacterium radiotolerans (strain ATCC 27329 / DSM 1819 / JCM 2831)	MTGTASNPESLRHTVQGELGYWDPEQAALAELAPGFLDAWARLATVPVRKNHLGAKDRALIALSAATAATHLYAPGTCRQIRNALDAGATADEITEVLALTATLGIHACNIGVPLLLEVLEEAGQRSGPEPLTPRQEQLKSDFTRDRGYWHSFWDGLLELDPDLFEGYLDFSAWPWRHGVLTPKMKEFVYCAFDAAATHLYVPGLKMHMKNAIGYGATKEEIMEVLEIVSLIGMHGAELAAPILRDELEARGRG
A0A0Q5V0B1	Gamma-carboxymuconolactone decarboxylase	Methylobacterium sp. Leaf361	MTGPAPSPESLRHTVQGELGYWDAEQAALAELAPGFLDAWARLAMVPVRKNHLGAKDRALIALSAATAATHLYAPGTRRQIRNALDAGATADEITEVLALTATLGIHACNIGVPLLLEVLEEAGQRSGPAPLTPRQEQLKSDFTRDRGYWHAFWDGLLELDPDLFEGYLDFSAWPWRHGVLTPKMKEFVYCAFDAAATHLYVPGLKMHMKNALGYGATKEELMEVLEIVSLIGMHGAELAAPILRDELAARGRG
A0A0E9K1C7	Carboxymuconolactone decarboxylase	Methylobacterium sp. ME121	MTGTAPNPESLRHTVQGELGYWDPEQAALAELAPGFLDAWARLATVPVRKNHLGAKDRALIALSAATAATHLYAPGTRRQIRNALDAGATADEITEVLALTATLGIHACNIGVPLLLEVLEEAGQRSGPAPLTPRQEQLRSDFTRDRGYWHTFWDGLLELDPDLFEGYLDFSAWPWRHGVLTPKMKEFVYCAFDAAATHLYVPGLKMHMKNALGYGATKEELMEVLEIVSLIGMHGAELAAPILRDELEARGRG
I4YRY9	Uncharacterized protein, gamma-carboxymuconolactone decarboxylase subunit like protein	Microvirga lotononidis	MKFLAATLASLVLATPVVAQGSAPMSTPLENTSTLSISDIQSVSPALGRYAKEDVAGLWQRPQLSRRDRSLVTVAILIARNQTLDLPHYINLALDSGVTPRELSEAITNLAFYAGWPNAMAAVAVTKDIFAQRRIGPDQLPAASPQLLPQNEQAEAIRVASVQRLLGTAAPGLGQYTTDPLFKDVWLRPDLSPRDRSLVTITSLMANGQVAQLGGHLNRALDNGLTQEQAGEVVTQIAFYAGWPNAFSAGPVVAEVFKGRSN
A0A0H1RF92	4-carboxymuconolactone decarboxylase	Microvirga vignae	MRLLAATLASLSLLGASLAHANQAQGTTGENLSLTSGDIGRVSPALEKYASGTIQEDLWKRPGLTPRDRSIVTVATLIARNQAVELPRHIALALENGVKPAEISEIITHLAFYSGWANAMSAVAVTKEVFVQRGIGADQLPAASPQLLPLNETAEAQRAMGVQQNFGQVAPGVVQYTTDILFKDLWLRPDLAPRDRSLVTVSSLIASGQVGQIPYHLNRAMDNGLTKEQASEILTHLAFYAGWPNVFSALPVAKSVFEGRPS
Q11BE8	Carboxymuconolactone decarboxylase	Chelativorans sp. (strain BNC1)	MKRAALAFALAFAGATHAQAQSQPPTDQQAQPQQGTQQQNQTRPSGPLQQKLVPGMARYTDEVLFGEIWPGEGLSPRDRSLAVISVLIATNKPAQLRGHLGRALTNGVTPMEASGVLTHLAIYSGWPNAVSALEVYDEVYTERDVDFAALQAELEPLSSSSETDDAANAQLEAVAPKFADLTDRIVHGDLWSRPDLSVRDRSLVTIAALTGTGDIDLMEPYLRRGIEAGLTRDEIAEALTHLAFYAGWGKATKALTVVTETLGG
K2N2J8	Carboxymuconolactone decarboxylase	Nitratireductor indicus C115	MAAMIDRARLKTEIMEARGYWHPFHEGLLELAPDYLEAYLAFQDAPARSGRLEPKVREFIYIAADGAVSHLYTSGLKRHIEMALDKGATPLEVLEVIELTMFTAQAPHEMGLRILAEEMQQAGLQQDTMARPLTPDEERRKRAHIEATGSWPACGDTLFRIAPDFVDAFLAYSAIPLRSGPLPAKVKDFILIAVCAAPTTLDAEGTRRHIRSALGHGATAEEIAEVLQLTSAISIHTCTAAIPALMEAIEQES
A0A071HSK9	4-carboxymuconolactone decarboxylase	Agrobacterium rhizogenes	MATPTDKHPALSLDDLRSVSPALAAYTQNTVIGDLWSRSGLSARDRSIVTVAALIARNQTIGLRHYVNKALDSGVSAAEVSEIVTHLAFYTGWSNAFFAVEIVKDIFTERGISADQLPEASPQLLPLNEEVETKRATGVQANFGDVSPGVVHYTAEILFKNLWLRPGLAPRDRSLVTVAALVANGQVAQVTYHLGRAMDNGLTQEQASEALTQLAFYSGWPCVFSAMPVVKDVFANRS
A0A071HX41	4-carboxymuconolactone decarboxylase	Agrobacterium rhizogenes	MAKLTNDHPALTLDEIRSVSPALAAYTENTVIGDLWSRAGLSARDRSIVTVAALIARNQTIGLPHYVNKALDSGVSAAEVSEIVTHLAFYAGWSNAFFAVEIVKDIFVERGIGADQLPGASPQLLPLNEEAEAKRATGVQANFGDVSAGVVHYTAEVLFKNLWLRPGLAPRDRSLVTVAALIANGQVAQITYHLGRAMDNGLTQEQASEALTQLAFYSGWPCVFSAMPVVKDVFANRS
A0A071HVW6	4-carboxymuconolactone decarboxylase	Agrobacterium rhizogenes	MKHLIATAVIMGLPALAMAQSEQSTNRFDMPTTSIEEMKAVSPALEHYARERLAADLWKRTDLSPHDRSLVTVAALIATGQSGELPQYMDMALENGVKPAEISETITHLAFYTGWPNAMSALKVARHVFQSHGIDADQLPPAQDATLPLNEEAETRRVAMVDQALGPDFKDLAAYTTDVLFKDLWLRPALAPRDRSLVTISALVATGRVAQLTGHTNIGMNNGLTKQEISGVITHLAFYSGWPNAMSAAPVVRKVFEERGS
A0A0L6JY86	4-carboxymuconolactone decarboxylase	Agrobacterium sp. SUL3	MKRLAAILITAGLTTGPALAQERTSIMADDIQRVAPALGAYTQDGLFAKVWQGADLSARDRALVTVAILITRNQTGELEDYIARALDAGVTPAEMSEAITHLAFYAGWGNAMAAVEAAADVYEERGVGADALPPVKPEPLPLDEEAENARQTQVQGNFGSVSQGVVDNTENFLFRDLWLRPDLKPRDRSLITVVALIASGQVAQMPYHLNRAMDNGLTREEVGGVLAHAAFYTGWPNVFTALPVAKEVLEKRSN
B9JN03	Gamma-carboxymuconolactone decarboxylase protein	Agrobacterium radiobacter (strain K84 / ATCC BAA-868)	MKHLIATAVIMGLPALAMAQSEQSTNRFDMPTTSIEEMKAVSPALEHYARERLAADLWKRTDLSPHDRSLVTVAALIATGQSGELPQYMDMALENGVKPAEISETITHLAFYTGWPNAMSALKVARHVFQSHGIDADQLPPAQDATLPLNEEAETRRVAMVDQALGPDFKDLAAYTTDVLFKDLWLRPALAPRDRSLVTISALVATGRVAQLTGHTNIGMNNGLTKQEISGVITHLAFYSGWPNAMSAAPVVRKVFEERGS
B9K5C2	Gamma-carboxymuconolactone decarboxylase subunit	Agrobacterium vitis (strain S4 / ATCC BAA-846) (Rhizobium vitis (strain S4))	MLSYSPAYVAAYLDFSVYSDEQGSISPKLRELIYVATNCSPTHMFEKGFKNHARQALDLGASPSELLSVVATVSAMGIHSYLLAAEAIAEFAPGEIVVDEPSATMVRKEHLAVFGAVLEEVQAGIKLDPKFYQCWLNFAAAPMRGPDATLSMKEAHLIALAVHAQVTQLNPVGVRQHVRAALEHGASAREVLDVCKQISSMGIHAMVFGLPIINSLTRGGV
A0A0A8GN61	Carboxymuconolactone decarboxylase family protein	Rhizobium etli bv. phaseoli str. IE4803	METPLTPVLEQYSKRFLENRLWNNPSLSPRDRSIVTVAALVATTQTASMPEQVALALDNGVKPSELSELVAHLSLYTGLANGNAAAVVMRKVFAERGVAADQMAPATAELLPLNEAAEATRAARVAKNLGIQFQELQDLTTDVLFKDLWLRPALAPKDRSLVTVSALVSTGRTAQLTSHINLGMDNGLTDGQIAGAITHLAFYTGWPNAMSAVTVANEVFEKRRG
N6UGP2	Putative carboxymuconolactone decarboxylase	Rhizobium freirei PRF 81	MKRILATTAISLMTGEPVSAQEGTGGGSMPESASSLSVGDIRSVSPALSRYAEEDVIGNLWQRPQLSRRDRSIVTLSVLIARNQAIDLKHYVNVALNNGVTPTEVSEVITHLAFYSGWSNAMSAIAATKGVFADRGVTDDQLPAASPQLLPLNEEAERQRAAGVEKNVGAISPGLVQFSTDPLFRDLWQRPGLAPRDRSLVTVSSLIASGQSAQITYHLNRAMDNGLTAEEAGEIVAHTAFYAGWPNAFSASAVVGEVLRNRTK
A0A0B4XAQ7	Carboxymuconolactone decarboxylase protein (EC 4.1.1.44)	Rhizobium gallicum bv. gallicum R602	MRNTPQGILLGDLWKRPGLSPRDRSVITVAVLIARNQPVEMPYHFNLALDNGVTPAELSEIITHLAFYSGWANATGAVAVAKQVFSARGIGADQLPEASATPLPLDEAADAERAKGVEQTVGAVSQGVVEYTNGVLFKDLWLRPGLAPRDRSLITVTSLISSGQVGQITYHFNRAMNAGLTKDQASEMLAHLTFYAGWPNVFSAVPVVKDVFEKRPS
A0A154IEU6	4-carboxymuconolactone decarboxylase	Rhizobium leguminosarum	MKRILAATAISLTMGEPLMAQEGSGGGAMPASASSLSVSDIQSVSPALGRYAEEDVLGNLWQRPQLSRRDRSIVTLAVLIARNQAVDLKLYLDVALDNGVSPTEVSEIIMHLAFYAGWSNAMSAVAATKDVFKDRGITADQLPAASPQLLPLNEEAERQRATGVEKNVGPISPGLVQFTTDPLFLDLWRRPGLAPRDRSLVTVSSLIASGQSAQITYHLNRAMDNGLTADEAGEVVAHTAFYAGWPNAFSASPVVGEVLRSRAK
W0IHH7	4-carboxymuconolactone decarboxylase	Rhizobium leguminosarum bv. trifolii WSM1689	MKRILAATAISLTMGEPLMAQEGSGGGAMPASASSLSVSDIQSVAPALGRYAEEDVLGNLWQRPQLSRRDRSIVTLAVLIARNQAIDLKHYVDGALDNGVSPTEVSEIITHLAFYSGWSNAMSAVAATKDVFKDRGITADRLPAASPQLLPLNEEAERQRATGVERNVGPISPGLVQFTTDPLFLDLWQRPGLAPRDRSLVTVSSLIASGQSAQITYHLNRAMDNGLTADEAGEIVAHTAFYAGWPNAFSASPVVGEVLRSRAK
Q1MGS4	Putative carboxymuconolactone decarboxylase	Rhizobium leguminosarum bv. viciae (strain 3841)	MPEQPSWKDIIMKRILAATAISLTMGEPLMAQEGSGGGAMPASASSLSVSDIQSVSPALGRYAEEDVLGNLWQRPQLSRRDRSIVTLAVLIARNQAIDLKHYVDGALDNGVSPTEVSEIITHLAFYSGWSNAMSAVAATKDVFKDRGITADQLPAASPQLLPLNEEAERQRATGVEKNVGPISPGLVQFTTDPLFLDLWQRPGLAPRDRSLVTVSSLIASGQSAQITYHLNRAMDNGLTADEAGEVVAHTAFYAGWPNAFSASPVVGEVLRSRAK
J0BGL0	Uncharacterized protein, gamma-carboxymuconolactone decarboxylase subunit like protein	Rhizobium leguminosarum bv. viciae WSM1455	MKLAALLITALIPAGAAQAQSQPEQLASQQAAPAAQQPARASASGALQQKLAPGFAKYTNEVLFGEVWPGPELSPRDRSLAVISVLIATNKPGQLRGHLTRALNNGVTPVEASGVLTHLALYAGWPSAVSALEVFDEVYTERNVDFAALQVALPPLAAAATDAAGADAITAQFGIVAPKFADLTNRVVSGDLWLRSDLSVRDRSLVTIAALAGMGDADLLEPYLRRGVEAGLTRDQISETLTQLGFYAGWGKATKALAVVTRILGAEAPG
J2DY83	Putative gamma-carboxymuconolactone decarboxylase subunit like protein	Rhizobium sp. AP16	MKHLIATAVIMGLPALAMAQSEQSTNRFDMPTTSIEEMKAVSPALEHYARERLAADLWKRTDLSPHDRSLVTVAALIATGQSGELPQYMDMALENGVKPAEISETITHLAFYTGWPNAMSALKVARHVFQSHGIGADQLPPAQDATLPLNEEAETRRVAMVDQALGPDFKDLAGYTTDVLFKDLWLRPALAPRDRSLVTISALVATGRVAQLTGHTNIGMNNGLTKQEISGVVTHLAFYSGWPNAMSAAPVVRKVFEERGS
J4TCW9	Carboxymuconolactone decarboxylase	Rhizobium sp. CCGE 510	MKRILAATAISLTMGEPVFAQEGTGGGAIPGSASSLPAGDIRSVSPALSRYAEEDVIGNLWQRPQLSRRDRSIVTLSVLIARNQVIDLEHYVNVALDNGVTPSEVSEIITHLAFYSGWSSAMSAIAVTKNVFTERHIAADQLPAASAQLLPLNKDAEQQRATAVEKSVGQISPGLVLFTADPLFLDLWQRPGLAPRDRSLVTVSSLIASGQSAQITYHLNRAMDNGLTAEEAGEVIAQTAFYAGWPNAFSASAVVGDVLRNREK
W6W286	Carboxymuconolactone decarboxylase	Rhizobium sp. CF080	MTSSLATNLSEALGISHPTLSIVAEMDPPLAREFLAMARAVGASNALSPKDQSLIQIALNASVVHLNAEMVRAHIASALKQGATAGEIREVLQLTSVLGIHGTIPGVLILTDAEGGLDNLRRTASPERQARAEAAHQAFESKRGALTPAWQACTYQVPALVEAYAGFSGVPWSTSRLTPKMKELVYIAIDLMPQHTHLEGTRVHMAKARANGASDAEIVSILQMIALLGIQTHMLALPILKEELEKAGLPA
W6W4I2	Carboxymuconolactone decarboxylase	Rhizobium sp. CF080	MPEKSSSHAGELIDALERVYGQPHASFAAIAELDPAIADGIVEISKAIDTRGALSLKDRALIQIALTASPTHLKAGLTRLHIADALDRGASKEEICEVLELASVLGIHGFIPGVQLVLKKLGGLENAKTHLRDGAEERMEKAKAAFLAKRGYMGDIWEANCWLGPDFVTAYASYSGVPWQTKALSPKMKEFIYVTIDLSPTHGDAGGAYFHLEQAMDRYGATLDEIMEVLEIIGMFGFQTHMMALPILKEELAKRA
A0A0M3AWE5	4-carboxymuconolactone decarboxylase	Rhizobium sp. LC145	MKRLAAILITAGLTTGPALAQERTSIMADDIQRVAPALGAYTQDGLFAKVWQGADLSARDRALVTVAILITRNQTGELEDYIARALDAGVTPAEMSEAITHLAFYAGWGNAMAAVEAAADVYEERGVGADALPPVKPEPLPLDEEAENARQTQVQGNFGSVSQGVVDNTENFLFRDLWLRPDLKPRDRSLITVVALIASGQVAQMPYHLNRAMDNGLTREEVGGVLAHAAFYTGWPNVFTALPVAKEVLEKRSN
A0A0M3B2N1	4-carboxymuconolactone decarboxylase	Rhizobium sp. LC145	MTPVKLLAAATLTLATIASSPASSQQSSTMTRSTSVSSNDIRSVSPVLGRYEKEDVVEGLWARPQLSVRDRSVVTVAILVARSQAADLPLYMNLALDNGVTPKELSEIITHLAFYAGWTNATSAVAVAHDIFAERNIGADQLPEASPDLMPLNQEGEAERQKAVQGLLGDASPGLADFTTDPLFKDVWLRPDLSPRDRSLATITSLMANGQVAQLAGHLNRALDNGLTPEQAGEVVTQIAFYAGWPNAFSAGPVVAEVLKKRRQ
A0A0Q5VKM7	4-carboxymuconolactone decarboxylase	Rhizobium sp. Leaf371	MKQHLAATALSLSLSLTAAPALAEDRKHPLATPPVTLEDMKAVSPALADYTATSAIGDLWKRPGLAPRDRSVITVAALIARNQPAEFAYHFSLALDNGVKPEELSEIITHLAFYSGWANATAAVGVAKDVFAARGIGPDQLSPAKPALMPLDAEKDASRRATVEQTVSPTSPDLAEYTNDLLFKDVWLRPGLSPRDRSLITVTSLIANGQVAQVPYHLNRAMDNGLKTEETSEFLTQLAFYAGWPNLFSAVPVVKDVIAKRAS
A0A0Q6S366	4-carboxymuconolactone decarboxylase	Rhizobium sp. Root1203	MSTSHTHRPALTLDDVRSVSPALASYTQKTILDDLWKRTELSPRDRSIVTISALIARNQTVGMPYYINLALDSGVSPGEVSGAITHLAFYSGWSNAFAAVEIARDIFAERGILFDRLPAALPDLLPLDEEGESRRAAAVHASFGDISPGVVHYTAEILFKNLWLRPDLAPRDRSLVTVSALVAMGQVAQITYHLGRAMDNGLTREHASEALTQLAFHCGWPCVFSAMPVVKEVFASRRG
A0A198Z2R2	4-carboxymuconolactone decarboxylase	Rhizobium sp. WYCCWR10014	MKRILAATAISLTMGEPLMAQEGSGGGAMPASASSLSVSDIQAVSPALGRYAEEDVLGNLWQRPQLSRRDRSIVTLAVLIARNQAVDLRHYLDVALDNGVAPTEVSEIITHLAFYAGWSNAMSAVAATKDVFKDRGITSDQLPAASPQLLPLNEEAERQRATGVEKNVGPISPGLVQFTTDPLFLDLWRRPGLAPRDRSLVTVSSLIASGQSAQITYHLNRAMDNGLTADEAGEVVVHTAFYAGWPNAFSASPVVGEVLRSRAK
A0A163Q0H3	4-carboxymuconolactone decarboxylase	Rhizobium sp. WYCCWR10015	MKRLLAATAISVTVGEPVMAQESVGGGAMPRSASSLSLSDIQSVSPALGRYAEEDVIGNLWQRPQLSRRDRSIVTVAVLIARSQAVDLKHHLGVALNNGVTPTEVSEIITHLAFYSGWSNAMFAIVATKDVFKDRGITADQMPAASPQLLPLNEETECQRATGVEKNVGPISPGLVQFTTDPLFLDLWQRPGLAPRDRSLVTVSSLIASGQSTQITYHLNRAMDNGLTAEEAGEVVAHTAFYAGWPNAFSASSVVGEVLRSRAM
Q930A6	4-carboxymuconolactone decarboxylase	Rhizobium meliloti (strain 1021) (Ensifer meliloti) (Sinorhizobium meliloti)	MMTTSNAGAQQPNVEGRRFSPDQVRSVAPALEQYTQQRLYGDVWQRPGLNRRDRSLVTIAALIARGEAPALTYYADQALENGVKPSEISETITHLAYYSGWGKAMATVGPVSEAFAKRGIGQDQLAAVESTPLPLDEEAEAQRATTVGNQFGSVAPGLVQYTTDYLFRDLWLRPDLAPRDRSLVTIAALISVGQVEQITFHLNKALDNGLSEEQAAEVITHLAFYAGWPNAMSALPVAKAVFEKRRG
A0A0E0UJS2	Carboxymuconolactone decarboxylase	Sinorhizobium meliloti (strain BL225C)	MKRLIAPLMGVMMMTTSNAGAQQPNVEGRRFSPDQVRSVAPALEQYTQQRLYGDVWQRPGLNRRDRSLVTIAALIARGEAPALTYYADQALENGVKPSEISETITHLAYYSGWGKAMATVGPVSEAFAKRGIGQDQLAAVKSTPLPLDEEAEAQRATTVGNQFGSVAPGLVQYTTDYLFRDLWLRPDLAPRDRSLVTIAALISVGQVEQITFHLNKALDNGLSEEQAAEVITHLAFYAGWPNAMSALPVAKAVFEKRRG
F7XBV6	4-carboxymuconolactone decarboxylase	Sinorhizobium meliloti (strain SM11)	MMTTSNAGAQQPNVEGRRFSPDQVRSVAPALEQYTQQRLYGDVWQRPGLNRRDRSLVTIAALIARGEAPALTYYADQALENGVKPSEISETITHLAYYSGWGKAMATVGPVSEAFAKRGIGQDQLAAVESTPLPLDEEAEAQRATTVGNQFGSVAPGLVQYTTDYLFRDLWLRPDLAPRDRSLVTIAALISVGQVEQITFHLNKALDNGLSEEQAAEVITHLAFYAGWPNAMSALPVAKAVFEKRRG
F7XD21	Putative carboxymuconolactone decarboxylase	Sinorhizobium meliloti (strain SM11)	MKLLAAATLTLATIASSPAFSQQSSTMTRSTSVSSDEIRSVSPALGRYEKEDVVEGLWARPQLSLRDRSVVTVATLIARSQTADLPHYMSLALDNGVTPKELSEIISHLAFYAGWTNATSAVAVAHDIFAERNIGADQLPEASPDLMPLYQEGEAARQKAVEGLLGHASPGLADFTTDPLFKDVWLRPDLSPRGRSLVTITSLMANGQVAQLAGHLNRALDNGLTPEQAGEVVTQIAFYAGWPNALSAGPVVAEVLKKRQQ
M4MF78	4-carboxymuconolactone decarboxylase	Sinorhizobium meliloti (strain Sm2011 / Rm2011 / 2011)	MMTTSNAGAQQPNVEGRRFSPDQVRSVAPALEQYTQQRLYGDVWQRPGLNRRDRSLVTIAALIARGEAPALTYYADQALENGVKPSEISETITHLAYYSGWGKAMATVGPVSEAFAKRGIGQDQLAAVESTPLPLDEEAEAQRATTVGNQFGSVAPGLVQYTTDYLFRDLWLRPDLAPRDRSLVTIAALISVGQVEQITFHLNKALDNGLSEEQAAEVITHLAFYAGWPNAMSALPVAKAVFEKRRG
A6U7R9	Carboxymuconolactone decarboxylase	Sinorhizobium medicae (strain WSM419) (Ensifer medicae)	MKRLIAPLIGVMMMTASNAGAQQPNVEGRRFSPDQVRSVAPALEQYTQQRLYGDVWQRPGLNRRDRSLVTIAALIARGEAPALTYYADQALENGVRPSEISETITHLAYYSGWGKAMATIGPVSEAFAKRGISQDQLAAVESTPLPLDEEAETQRATTVGNQFGSVAPGLVQYTTDYLFRDLWLRPGLAPRDRSLVTVAALISVGQVEQITFHLNKALDNGLTEEQAAEVITHLAFYAGWPNAMSALPVAKAVFEKRRG
A0A0B5E0R7	Putative carboxymuconolactone decarboxylase	Celeribacter indicus	MKTRVAASTLALMTTSAFAQDMSATLPEAIGRVSPALGAYSEEALFNGEWTAEALSVRDRALVTFAALLTRHETETLGAHVALALDAGVTPAEISETITHLAFYTGWGNAVAASEAAAPVFDDRGVSEEDLPAVDPELLPLDEAAEAAREENVRGDYGEVSMGVVDNTRDVLFRDLWLRPGLEPRDRSLVTVAALIAAGQPEQMTFHLNRAMDNGLTQAEAGGVLSHLAFYAGWPRVFSALPVAKEVFASRSE
A0A0M6Y5R7	4-carboxymuconolactone decarboxylase	Labrenzia aggregata	MKSILTAAGLALMATTAAAQDAAGTLPAAVGRVAPALEAYAKDDLFGTEWNGAGLSRRDRALVTFAALMTRHETGNLASHVSLALDSGVTPAEISETITHLAFYTGWGNATAAAEAAAPVFEEREITIEDLPASDPDLLPLNEEAEAARENLVRGNYADVSMGVVDNTRELLFRDLWLRPDLAPRDRSLVTVAALIAAGQPEQMTFHLNRAMDNGLTQEEAGAMLSHLAFYAGWPKVFSALPVAKAVFEKRAQ
Q0FTX1	4-carboxymuconolactone decarboxylase, putative	Pelagibaca bermudensis (strain JCM 13377 / KCTC 12554 / HTCC2601)	MKTYFAASAFALAATTASAQDVSTTLPSAVGQVAPALEAYSTDGLIGDVWSGEQMSMRDRALVTFAALMTRHETENLGSYVELALDAGVTPAELSETITHLAFYTGWGNATAAAEAMAPVYEARGVTAEDLPAVDPELLGYDEEAEASRQDFVQSTYGDVSQGVVDTTEQMLFLDLWRRPALEPRDRSMVTVAALIAAGQPEQMTFHLNRAMDNGMTQEEAGAMLSHLAFYAGWPKVFSAMPVAKDVFENRGS
W4HRR1	Putative carboxymuconolactone decarboxylase	Roseivivax atlanticus	MKTRLAASALALGFAATAGSAQDLGTTLPDAVGQVAPKLEAYAQDDLFGSVWTDEALSMRDRALVTVAAKITRHETGSLSEHIALALDAGVTPAEISETITHLAFYTGWGNAVAAAEAAAPVYEERGVTEDDLPALDPELLPLDQESEDARQENVQSTYGDVSQGVVDNTEQLLFLDLWLRPALEPRDRSLVTVAGLIAAGQPEQMTFHLNRAMDNGLTQEEAGAMLSHLAFYAGWPRVFSAMPVAADVFESRSE
A0A0T5NS91	4-carboxymuconolactone decarboxylase	Roseovarius atlanticus	MKTFLTASALGLMTSAAVAQDATQTLPEAVGKVAPALEAYSNNALFSEVWTDAAMSPRDRALVTLAALMTRHETGALEVHFALALDAGVTAAEISETITHLAFYTGWGNATAAAKAAAPVFDDHGITAEELPAVDPELLPYDEEAEANRQEFVQGTYGSVSQGVVDDTEQLLFLDLWRRPALEPRDRSLVTVAALIAAGQPEQMTFHLNRAMDNGLTQEEAGEMLSHLAFYAGWPKVFSAMPVAKDVFENRAD
A0A0T5P1U8	4-carboxymuconolactone decarboxylase	Roseovarius indicus	MTTSAAAQDMAATLPDAVGKVSPALEAYSNDGLFGTVWTGEELSMRDRALVTFAALMTRHETGNLGEHVALALDAGVTPAEISETITHLAFYTGWGNATAAAEAAAPVFEERGVSEDDLPAVDAELLPLDEEAEASRQDFVSSTYGNVSQGVVDNTEQMLFLDLWLRPALEPRDRSLVTVAALIAAGQPEQMTFHLNRAMDNGMTQEEAGAMLSHLAFYAGWPKVFSAMPVAKDVFEDRSQ
S9Q5Q2	4-carboxymuconolactone decarboxylase (EC 4.1.1.44)	Salipiger mucosus DSM 16094	METLVKKHLAASALALTASAASAQDASETLPSAIGQVAPALESYSTDGLVGSVWEDEALSMRDRALVTFAALMTRHETENLGPYVELALDAGVTPAELSETITHLAFYTGWGNATAAAEAMAPVYEERGITEDQLPATDPELLDYDEEAEASRQEFVQSTYGNVSQGVVDNTEQMLFLDLWRRPALEPRDRSLVTVAGLIAGGQPEQMTFHLNRAMDNGLSQEEAGAMLSHLAFYAGWPKVFSAMPVAKDVFESRAGE
A0A0P1GH57	4-carboxymuconolactone decarboxylase	Tropicibacter naphthalenivorans	MSLGNTRTQKDFARKTQIAASAIALMGTTTTATAQDLTQTLPQEVGTVAPALMAYITDGLFGTVWNAETLSMRDRALVTFAAMVTRGEGAQLGEFTALALDAGVTPAELSETITHLAFYTGWGNATAAAQAMAPVYAARGASADDLPGASPDLLPLNQKAEDARQNMVQNTYGDVSQGVVDYTQEMLFLDLWLRPDLAPRDRSLVTVAGLIAAGQPEQMTFHLNRAMDNGLTQTEAGGMLAHLAFYAGWPRVFSAMPVAKEVFANRAQ
A0A0C9LRT0	4-carboxymuconolactone decarboxylase	Acetobacter tropicalis	MSNTPSLTLEDVRGVAPALAHYTETAIIRDLWARSGLSARDRSLVTVSALVAGERTIGFSHYFTKALDSGVTPGELSELITHVAFYAGWSTAFNAVVSLKGVFAQRGVSADQLPPVSPDLLSVDEALPGDAARVALLHERFGTVAPGLVEITNDLLYGDVWLRPGLTPRDRNLVTVSAMIGSGQNEFLAMYLGKAVKMGVTRDELSELVTHLSFYIGWPRAISSARVLAEFIRTQSIQGPLTTT
R5YMY6		Acetobacter sp. CAG:267	MLKGIMGVAVAVLFSVSAASAAVIEQGGENMSRTEICKQNYRRLFNGEALTDVGNDPEMMKMLQKYIFGEVFAVGSLDIKTREMLTVVSLSAQQALPQLKAHANAALNVGVTPIELRETVYLCAPFVGFPKTLNALGVINEVFAERGIKLPLESQGKTAEEERFAAGSAIQQPLYGNEIKEALAGLPGNMGEDAARFLTEFCFGDIYTRSGLDVKTRELLAIGILVTTGNMQTLQSHIAGSIRAGNSPETVTAAIIQCMPYVGFPNALNALKVLKDTLK
R5QHW1		Acetobacter sp. CAG:977	MKKCILMLVTAMFFTVSELQGAQTNMDRVLLANEKYETLFSEKRKTHATDPEFMNILQNFIFGEIFYIGDLSDQDRELITVTSLTAIQALPQLKSHIFAALNVGNSPVKIREAIYQCAPFIGFPKTLNAIGVFNEAVRERGIDLPLQEQGTVSEETRHSKGEDIQNRLYGTEVKDAMKTLPPEYQEKIPNVLTDFCFGDFYTRSGLDVKDRELLSLVVLASIGAEKQLNAHIVGNLRAGNSKEKLLATMVQTIPYIGLPAALTAINQIKAITPENYKPIYE
A5FTT6	Carboxymuconolactone decarboxylase	Acidiphilium cryptum (strain JF-5)	MTLSERQSTLKARFTAERGTWGPGWDSMLRLDPDFLESYLNFSMVPWKAGPLEPKVKEFVAIAADAAATHLYAPGIVRHIKAALAHGASRSEVMEVLELTSTLGIHAANIGVPILLEVLQEAGLRLGPKPFDARQERLKAEFTEARGYWHEFWAGILELDPDFFEAYIDFSSVPWRSGVLEPKVKELIYCAFDASATHLYVPGLKLHMKNAIGYGATAAEIMEVLEIVSVIGIHAATTAAPMLEAALAAL
W7DYZ0	Carboxymuconolactone decarboxylase	Commensalibacter sp. MX01	MTYLNTKQQAMIPIAAFTANGKLDHLSLAIINGLENGLSINEIKEIQIQLYTYVGFPRAINGISTLMAVVNERKSSNIHDEVGKEATPIAENIDILAIGTEVQTQLAGKVVEGPLFDFAPTLNQFLRAHLFGDIFIRDVLNHQDREIATIAALATIQGADAQLKAHYGIALNTGLTQIQLQEITQIITSKVNEDTGNYAKRILKQ
D5QBS8	Carboxymuconolactone decarboxylase	Komagataeibacter hansenii ATCC 23769	MTNIQAASRPFPPELVRSVSPALETHTVDRLKEVWTRPGLSFRDRSLISIAALITRGQVAGLGLYTDHALDNGVTPAELSETVLQLAYYAGWANALSATPAMGAVFAARGIAADQLPAEIPDQFLPLDEPAEAQRAKTVGEQFEATAPGLVDYTTRFLFRDLWLRPGLAPRDRSLVTVAALVTASQSAQITFHLTRAMDNGLTREQASEVVTHLAFYAGWPNAMSALPVFRDVFAKREA
D5QDI0	Carboxymuconolactone decarboxylase	Komagataeibacter hansenii ATCC 23769	MSNTPSLTLEYVRGVAPALAHYTETAIIRDLWARSGLSARDRSLVTVSALVAGERTIAFAHYFTKALDSGVTPGELSELITHVAFYAGWSTAFNAVVSLKGIFAQRGVSADQLPPVSPDLLSVDEALPGDAARVALLQERFGTVAPGLVEITNDLLYGDVWLRPGLTPRDRNLVTVSAMIGSGQNEFLAMYLGKAVKMGVTRDELSELVTHLSFYIGWPRAISSARVLAEFIRAQSIQEPLAPT
G9ZWK2	Carboxymuconolactone decarboxylase family protein	Acetobacteraceae bacterium AT-5844	MKLLAATLLSLTLSAPAIAQGDRNVSAPMQGASALSAADVQSVSPALGRYAQEDVVGSLWQRPQLSRRDRSMVTVAILIARGQAVDLPHYIDVALDSGVTPRELSEVITHLAFYSGWSNAMMAVSVAKDIFAQRRLGPDQLPAASPRLLPLDEQAEASRLAAVQQLLGTASPGLDQFTTDPLFRDVWLRPDLSPRDRSLVTITSLMANGQVAQLGGHLNRALNNGLTPEQAGEVVTQIAFYAGWPNAFSAGPVVAEVLKSRSR
R6IR46	Carboxymuconolactone decarboxylase Related Protein	Azospirillum sp. CAG:239	MMKRVLLAALLIAASVCAGWYAHSAREKVKMRNLKATDPELAALWENFVGNDVRPHGSLDAKTRHLILLAGHVAAQSPNEYRLVLAAALDDGVSPVEAKEALYQTIPYVGMAKAYDFVLAANEVMAEKGIQLPLEGQSRTTPQNRLEKGLAAQKEIFGSHIDEMRASAPAELKHIQDYLSANCFGDYYTRGGLDLKTRELLTFATLISLGGVDSQVRSHVQGNLNMGNGRQVLLDTVTVLLPYIGYPRSLNAIAAVNEIAKE
R6HU78	4-carboxymuconolactone decarboxylase	Azospirillum sp. CAG:260	MKKYFITAAIILAVLGCGFIALQRKDNKMDNLAVTDPDLALIRKNFIEQEVLPHGKLPAKTRYLVLLASHVATQSPKEFEQTLNEALDNGISPTEAKETVYQTVPYAGLAKADDFILLANRILTERGVRLPLESQSTTNAGNRLEKGIEVQSLIFGAEHISGMRATAPQELKHIQDYLSANCFGDYYTRGGLDVQTRELLTFATLVSLGGADAQVRAHVQGNLNVGNDRRVLLDTVSQMLPYIGYPRSLNGIAAINDITKDKTND
A0A0D8CKT7	4-carboxymuconolactone decarboxylase	Thalassospira sp. HJ	MKKQIVSTVFALSLAAPAVQAQESSVAAPDLSALSRVAPALSNYTQDALFDTLWQQDDLSARDRGLITVAALVTRHDTEDLGTYVNVALDAGVTPAEISETITHLAFYTGWSNATAASEVIAPIYEERGIEVSELPAVDPELLPLNQEAEDARQTFVQDTFGDVSQGVVDNTEQLLFLDLWLRPALAPRDRSLVTVAALIAASKVEQMPFHLNKAMDNGLSKDEASAVLSHLAFYAGWPNIFSAMPVAKDVFESRAN
A0A0J7XUG9	Gamma-carboxymuconolactone decarboxylase	Novosphingobium barchaimii LL02	MAMLDPEDRAASGRAAEAEAAARSPREPATLLEESWRDFVWAEVWTRPCLPMRPRLIVAMASAATCGLEESQIDDFVRGALVGGHLSLAELREAALHLAVYAGWGNGGRLDRAVTRVAGELDLPPAHVPPICPEPWDAQARNDGGHAAFAKVMTFAPGPPGSPYLQAINNFVFGEMWRRPGLDEASRRWITLVGVCESAAEIPIRSHIHAAMASGNCTGEQMLEFVVQYGTHAGWPKASRINAVVQEMIGKVAKGLPWNG
A0A0N1MW17	Gamma-carboxymuconolactone decarboxylase	Novosphingobium sp. ST904	MELLDPKERTECGQVVGKAVIGRELPTPASPIEASWRDFIFAEIWSRPGLDRRTRYLIAIASAAASNGPVDVLDDYIRGALSGSELSQIELREAALHLAVYTGWSRGIELDRAVTRVAQELDLPPCPFAPIRIEPWNPAERIQQGIDEFDAVMGFPGPPPVTPYFEAGIDNFVFGEMWKRAGLDQRSRRWVTLVGVSESCATTPIKTHFYAAMASGNCEPEELQEFVLQYAVHAGWPKASVIQGAVLAMIKNFKAGLAWDA
A0A0N0LVF8	Gamma-carboxymuconolactone decarboxylase	Novosphingobium sp. ST904	MSLLDPGERTSRGIAVQSEVTGRAAAQPASLLQESWRDFIYAEIWSRPGLDRRARFLISMASSAGSNGPRDALDGYVRGALTTGDLTLAELREAALHVAVYAGWDKGGDLDAAITRVEAELGLDPAPWAPIRGEPWDPQTRMEQGFAAFREVMTFDGPRVGNGMPYLQHGILNFVFGEMWCRPGLDQRSRRFLTLVGVADSAAVVPIGSHFHAAMASGNCTPAELHEFVLQYAVHAGWPKASVVQGVVFEMAAKFEKGLPWNG
J2LAU9	Putative gamma-carboxymuconolactone decarboxylase subunit like protein	Sphingobium sp. AP49	MTLLDPAARHALGRALQAELTGRDAPEPGSPLAESWRDFIYAEIWSRPGLDRRARFLIALASAAGANAPADRLDGYVRGALATGALTQAELREAALHVAVYSGWDRGGAIDAAIDRIDAEQGLEPVASAPIRSEPWDAQRRMEEGFAAFHAVMTFDGPRVGNGLPYLQDGILNFVFGEMWCRPGLDQRSRRFLTLVGVADSAATVPIASHFHAAMASGNCTAAELHEFVLHYAVHAGWPKASVIQGVVLEMAAKVAKGLAWNQKEEGR
W1RVE0	Gamma-carboxymuconolactone decarboxylase	Sphingobium sp. C100	MSLLDPAKRRARGAAQQAALTAAPSPEPATLFESSWRDYVFAEIWPRPGLDLRARYIIALASAACVQDGAAAEDFARGVLDRGDMTLAELREAALHVAIYGGWRSGAVLDQAISGAAKDLDLPPVRFDPIRAAPWNPAIRRAEGKANFASVMCFPGGGANSAYSEGGIYDFVFGEVWRRPGLDQRARRWITLVGVAHSSSLIPIRSHVWAAMASGDATADEMFEFVLQYAVHSGWPRASVMQQAVTEQADRVARGLPFNGGE
A0A0J9D6L7	Gamma-carboxymuconolactone decarboxylase	Sphingobium yanoikuyae (Sphingomonas yanoikuyae)	MSLCDPAARSALGSGLQAELTGRDDPAPQSPVAESWRDFIYAEIWSRPGLDRRARFLIALASAAGADAPADRLDGYVRGALATGALTQAELREAALHVAVYSGWDKGGAIDAAIDRVEAEQGLAPVLLAPIRAEPWDAQQRMEQGFAEFRAVMTFDGPRVGNGLPYLQDGILNFVFGEMWCRPGIDQRSRRFLTLVGVADSAATVPIASHFHAAMASGNCTAAELNEFVLQYAVHAGWPKASVIQGVVLEMAGKVAKGLAWNAREEGR
A0A084ET62	Putative gamma-carboxymuconolactone decarboxylase subunit like protein	Sphingobium yanoikuyae (Sphingomonas yanoikuyae)	MSLCDPAARSALGSSLQAELTGRDGAAPRSPVAESWRDFIYAEIWSRPGLDRRARFLIALASAAGADAPADRLDGYVRGAMATGALTQAELREAALHVAVYSGWDKGGAIDAAIDRVEAELGLAPVLLAPIRHEPWDAEQRMEQGFAEFRAVMTFDGPRVGNGLPYLQDGILNFVFGEMWCRPGLDQRSRRFLTLVGVADSAATVPIASHFHAAMASGNCTAAELNEFVLQYAVHAGWPKASVIQGVVLEMAGKVAKGLAWNENEGGKQ
A0A085K732	Gamma-carboxymuconolactone decarboxylase	Sphingobium yanoikuyae (Sphingomonas yanoikuyae)	MSLCDPAVRSALGSRLQAELTGRDDPAPQSPVAESWRDFIYAEIWSRPGLDLRARFLIALASAAGADAPAERLDGYVLGALTTGALTQAELREAALHVAVYAGWDKGGAINAAIDRVEAEQGLAPVLLAPIRAEPWDAQQRMEQGFAEFRAVMTFDGPRVGNGLPYLQDGILNFVFGEMWCRSGLDQRSRRFLTLVGVADSAATVPIASHFHAAMASGNCTAAELNEFVLQYAVHAGWPKASVIQGVVLEMAGKVAKGLAWNEKEGGKQ
A0A177J799	Gamma-carboxymuconolactone decarboxylase	Sphingobium yanoikuyae (Sphingomonas yanoikuyae)	MSLCDPAARSALGNRLQAELTGRDAPAPRSPAAESWRNFIYAEIWSRPGLDRRARFLIALASAAGANAPAERLDGYVRGALTTGALTQGELREAALHVAVYSGWDKGGAIDAAIDRVEEEQGLAPVLLAPIRADPWDAQQRMEQGFAEFRAVMTFDGPRVGNGLPYLQDGILNFVFGEMWCRPGLDQRSRRFLTLVGVADSAATVPIASHFHAAMASGNCAAAELNEFVLQYAVHAGWPKASVIQGVVLEMAGKVAKGLAWNEKEGGKQ
J8W4X1	Carboxymuconolactone decarboxylase	Sphingomonas sp. LH128	MTLLDPHERSARGAQVALRATAREHEVPATPTEASWRDFIFAEIWARPGLEMRARYLISIASAASSNGPADLVEDYIRGALVTRELTQPELREAALHLAVYAGWSRGVELDRAITRVTMALGQQVSEYDSIRAEPWDPDFRVRDGIDEFNTVMGFPGPPPMTPYFEAGIDNFVFGEMWKRGALDQRSRRWITLVGVSESCAATPIKTHFYAALSSGNCTAHELQEFVLQYAVHAGWPKASVIQGAVLAMIRNHREGLPWDA
A0A0A7PAV0	4-carboxymuconolactone decarboxylase	Sphingopyxis fribergensis	MTDLHAQTPLDAARPVTREQVRSVAPALDHYGQERLERTVWKRPGLSTRDRCLVTIAALIARGQSFALGYYTEKALDNGVKPAEISETITHLAYYVGWPNAMAAIPPVSDVFARHHIGADQLPAVSPPLLPIDEKAEAARAKLVGDNFAATAPGLVDYTTDYLFKDLWLRPDLAPRDRSLITMAALIAAGQTAQIPYHLNRAMDNGLTETQAAEVITHLAFYAGWPNAMSALPVAKDVFAKRHAQ
H0FDT5	Carboxymuconolactone decarboxylase	Achromobacter arsenitoxydans SY8	MTQSTSARYRRAGALAAAAMALSLLPLEASQAAEGAQARTATQTRPASDALSARQQAIPLIAASMAVSDMPRLNAALRQGLDAGLSISEAREVLVQLYAYVGFPRSLNALGELMAVVDDRKRQGIVDLPGREPGRAIPTGEDLLAVGKANQTRISGAPVQGPLFDFAPVINQFLQAHLFGDIFERDNLDWQSRELATVGALAATPGVEAQLRSHMRASLRVGLTPAQLRQLTEALAAQGNADAARRAAEALTQALAAASGG
A0A0M9IVX8	4-carboxymuconolactone decarboxylase	Achromobacter sp.	MNQVSAGAPSAAESLTVRQQAIVPIGAFAAAGDMAKLNAALNQGLDAGMTISDTKEILVQLYAYAGFPRSLNALGELMKVLEIRKQRGIQDAPGREPSRPIPKGDALLATGKANQTKLSGGPVEGPLFDFAPVANEYLRTHLFGDIFERDNLDWQSRELATVSMLSALPGAEPQLQAHMKISLNTGLTATQLRQLTHVLGERADADMARRANEALERQLATKAAK
A0A0M7EIU4	4-carboxymuconolactone decarboxylase	Achromobacter sp.	MIHKKPAYKPTISTLGVVMALTSGLTLAPGHATAKTEAPQAMPAQAASDTLSAKQQAVPLIAASMAASDMPQLNTALNQGLDAGMTISEVKEILVQLYAYVGFPKSLNALGELLKVVEARKQRGIQDAPGREPSRAIPTGDELIALGKANQTKISGAPVTGPVMDFAPIINQFLQAHLFGDIFERDNLDWQSRELATVGALAATPGVEAQLRSHMRASMRVGLTAAQLRQLTLVLAERGDKQAAERADAALTQALAATSGR
A0A0U1QJJ0	Carboxymuconolactone decarboxylase	Achromobacter sp. LC458	MSPAQTASSLTDQTLSIRQQAIVPIAAFAAAGDLGKLNAALNQGLDAGMTLSDAKEVLVQLYAYAGFPRSLNALGELMKVQQARKQRGINDAPGTEPSRPIPKGDALLAAGTANQTKLSGGEVAGPLFDFAPVANEYLRAHLFGDIFERDNLDWQSRELATVAMLSALPGTEPQLQAHMRISMNVGITEGQLRHLGQILDERADPAYAQRARAALDRHLATKAAG
W0PBU1	Carboxymuconolactone decarboxylase	Advenella mimigardefordensis DPN7	MSNTARNKTGSGRLASMLLPLFLSTGLALHQAPVLATPSDEVQAMNKDQALTEKQLSIIPIAAFTATGDLVKLNEALVQGLDAGLAVNDIKEILVQLYAYAGFPRSLNALGEFMKVVNDRKQRGIQDEVGSEPGAIPVGEELLAQGTANQTKLSGAPVTGALFDFAPAIGVYLKTHLFGDIFARDNLDWQSRELATVGALAALSGVDSQLQSHLRISMNVGISKEQLGQVADVLSEQVDADAAQRTRAALDRHLGVSQG
W0PIT4	Putative 4-carboxymuconolactone decarboxylase	Advenella mimigardefordensis DPN7	MTDITPDQEQIRAYFIAERGYWRPWTQAILRHNPLFLKGYAAYAGYPARHGPLSTRMIELIYIALDSSATHLYPAGLRTHMDFARQCGVTAADVFDVLHIVAGQGLSHVYDAVRILAEESGVDAGHVMSEAQRSRVLRHFSEVPAFMEQIAQLDPGYLDVLLDFLEEGGSRLATSDAGLTPAERVLIEVALAACFTGFNETMLRIRIRSALQMNISQAELLQAIQLTAHLSIHGTALGANTFEEHIECQTKEHKHSDPA
A0A157SDR8	4-carboxymuconolactone decarboxylase	Bordetella ansorpii	MNPAPASAPSASETLSARQQAIVPIAAFAAAGDMAKLNAALTQGLDAGMTVSDAREILVQLYAYAGFPRSLNALGELMKVLEARKQRGIQDAPGSAPSRPIPKGDALLAAGTANQTKLSGGPVEGPLFDFAPTANEYLRTHLFGDIFERDNLDWQSRELATVGMLSALPGADSQLQAHMRISMNVGLTAGQLRQLTQVLAARVDAEMARRASAALDRHLATTKGK
A0A157NUB7	4-carboxymuconolactone decarboxylase	Bordetella ansorpii	MSNTQPDKSRLRPLQTSALAMAVGLFSPMAQADESPRAKPVSPSHMTTSDSSATLTARQQAIVPVAAFAASGDMPKLNAALNQGLDAGLSISDAREILVQVYAYAGFPRSLNALGELMKVTQARKQRGIQDDPGREPSRPIPKGDALLAAGTANQTKLSGARVEGALFEFAPTANEYLRSHLFGDIFERDNLDWQSRELATVGMLSAMSGVQPQLLAHVRISMNVGLSEGQMHQVADVLAERVDADSATRAREALAQHLAVLSGKKP
A0A193GH10	Gamma-carboxymuconolactone decarboxylase	Bordetella flabilis	MNQGQGDRNMELTEQQRSLKDAFVRLRGSWSEEWESILRLDPGFFEAYLNLAAVPWKKNHLEDKVKEFIHIAADAAATHLYRPGIKDHIEAAIRHGATREELMEVIELTSTLGIHAANQGVPVLLEVLQEEGLRSGPAALDPQREQLKRDFRKNRGYWHETFDGLLELDPEFFQAYLDFSSVPWRTGVLPPKVKELIYCAFDASATHLYLPGLKLHMRNAIGYGATAYEIMEVLEIVSPLGIHGAAVAAPILEAAWAARPR
A0A0S1YAC9	Carboxymuconolactone decarboxylase	Bordetella sp. N	MANASTSTTASATLSARQQAIVPIAAFAAAGDMAKLNTALSRGLDSGLTISDAKEILVQVYAYAGFPRSLNALGELMRVLEARKQRGIQDQPGQAPSRPIPKGDALLSAGTANQTKLAGAPVKGPLMDFAPAIDEYLKAHLFGDIFERDNLDWQSRELATVGMLSALPGAESQLQSHMGISMNVGLTADQLRQLAHVLADRVDAEHARRANEALARQIASRSGAK
Q0BAL0	Carboxymuconolactone decarboxylase	Burkholderia ambifaria (strain ATCC BAA-244 / AMMD) (Burkholderia cepacia (strain AMMD))	MSNTTAGKSIIQLNGAIALIMSLGLLVAGCHAAPTTTQESQQVTSTSIASETLSTRQQAIVPIAAFAAKGDLARLNGALNQGLDAGLAVTDVREVLVQLYAYAGFPRSLNALGELMKVLEARRQRGVEDAPGHAPSRPIPTGDALLSAGTAIQTRLAGGAVKGPLFDFAPAIDEYLKTHLFGDIFERDNLDWQSREIATVAMLAAMPGVEPQLQAHMRISMNVGLTESQLRQLGQVLADRVDADSATRAHEALDKQVAAKHER
Q0B260	Carboxymuconolactone decarboxylase	Burkholderia ambifaria (strain ATCC BAA-244 / AMMD) (Burkholderia cepacia (strain AMMD))	MHAKTISRHKIGMSVIHAIGSEGFSDLSAALDSLDPDFKRLLIEGAYADIIARPNLSLKHRELVTVAVLTTMGNADSPLKYHAAGMLNTGWAPEAVLATVLQTLEYAGVPVAMAGVRHVVTVLRARGITIGQAANPFEPYSSAVACTRELRQHHLEALTPKERELATLGIVIALENQHAAVRQHLNACLHVGWTRHELTEVLIQLTGYIGWPLVLSMSRIALDVFAAAEQAHVAPTQARTERDRYAHAAPVHAADIPPELARHLDQPGASTSSVDSVEHAKARHLTAIACLTCLARNADTEALVMHIRDARLLGASRHEIVNTITGALPYAGVLATQSALAEANRLFASTDLHAAATHENAAA
B1Z1H2	Carboxymuconolactone decarboxylase	Burkholderia ambifaria (strain MC40-6)	MSNTTPSKSIIQRHGAVALIMSLGLLVAVCHAAPTTQDSQQVTSTSIASETLSTRQQAIVPIAAFAARGDLARLNDALNQGLDAGLTVTDVREVLVQLYAYAGFPRSLNALGELMKVLETRRRRGVEDAPGHAPSRAIPTGDALLSAGTANQTKLAGGAVKGPLFDFAPAIDEYLKTHLFGDIFERDNLDWQSREIATVAMLAAMPGVEPQLQAHMRISMNVGLTQSQLRQLGQVLADRVDTDSATRAHDALEKQVAAKSAR
B1SY39	Carboxymuconolactone decarboxylase	Burkholderia ambifaria MEX-5	MSVIHAIGSQGFSDLSAALDSLDPEFKRLLIEGAYADIIARPNLSLKHRELVTVAVLTTMGNADSTLKYHAAGMLNTGWAPDAVLATVLQTLEYAGVPVAMAGVRHVVTVLRERGIDIGHAANPFEPFEPYESVIAGTRELQQQHLEALTPKERELATLAIVIALENQHAAVRQHLNACLHVGWTRRELTEVLIQLTGYIGWPLVLPVSRIALDVFGAAEQANGSATQATPDRDRGARAAPVCTADISPEPARHLGEPGASTSTVDSVEHAKARHLTAIACLTCLARNADTEALVMHIRDARLLGASRHEIVDAIAGALPYAGVLATQSALAEANRLFASTDLHAASRQENAAA
A0A104KI89	Carboxymuconolactone decarboxylase	Burkholderia anthina	MRTNTITRHELGMSVIHAIGDEGFVGLSAALDRLDPDFKRLLVEGAYADIIARPNLSLKHRELVTVAVLATMGNADGALKYHAGGMLNTGWTPHAVLDTAFETLHYAGVPVAAAAMRHIAGLLRERAIDIDVDVDFFEDPEATIATLLERRQRPFDALTPKERRLAALAIVIARENRHDAVRVHVNDCLHAGWTRGELTEVLIQLTGYIGWPLVLPVSRIVLDAFDAFSALNGAPDDSAEIQADAPAERHALQRDLYPSDAVGGFVDMSSAIERGIDRLASAASGDEPVEHAKARHLTAIACLTCLARNADADALAAHIRDARRSGASRPEIVEAIVAALPHAGVLAVQWALAEASRSFASAAPHAARKHDDVQA
A0A088U1D0	Putative gamma-carboxymuconolactone decarboxylase subunit	Burkholderia cenocepacia	MDDSNVLKTRFEHLHGFWNSGLDSALQEDPGFFASYLSMAEVAMGATHLEPKIRDFVLIAANASVTHLNSEAVSHHIEAAVKHGATRGELREVLQVASVLGIHAYMVGVPILLEALAATGESLDAVFPLDDAFEKVRAQFTERRGYWSDELQGMVRSSPAFFDGYTAFSSAPWRTGELAPVVKELLYVAIDVSTTHLFEPGVRIHTRNALRYGATPAQVLQVMQIVSCVGMQSFLLGVPHLRSAGA
A0A088UKG7	Putative gamma-carboxymuconolactone decarboxylase subunit	Burkholderia cenocepacia	MSDPVSLKARFERLHGFWNDALDIGLNEDPAFFDRYLSMAEVALGSPHLEPKIRHFVLIAANASVTHLNAEAVGHHIDAAVKHGATRAELREVLQIASVLGIHAYMVGVPILLEELAAAGESVDAAFPLDSAFDKVRTEFCERRGYWSDELQGMVRSSPAFFDGYTAFSSAPWQTAALPPVVKELLYVAIDVSTTHLFEPGVRIHMRNALRYGATPAQVLQVMQIVSCVGMQSFLLGAPHLGSATA
A0A142P9F6	Carboxymuconolactone decarboxylase	Burkholderia cenocepacia	MSDPVSLKARFERLHGFWNDALDIGLNEDPAFFDRYLSMAEVALGSPHLEPKIRHFVLIAANASVTHLNAEAVGQHIDAAVKHGATRAELREVLQIASVLGIHAYMVGVPILLEELAAAGESVDAAFPLDRAFDKVCTEFCERRGYWSDELQGMVRSSPAFFDGYTAFSSAPWQTAALPPVVKELLYVAIDVSTTHLFEPGVRIHMRNALRYGATPAQVLQVMQIVSCVGMQSFLLGAPHLRSAMA
A0A088UPE0	Carboxymuconolactone decarboxylase family protein	Burkholderia cenocepacia	MKPIAAAILPLSLLLSACTSMNTPPVTSRPAAAVNPPSLAELGAVAPALAHYASGPLMHDLWQRAGLSPRDRSIVTVSALIARNQTVELPRQLNLALDHGVTPREIAEIVTHLAFYAGWGNAMAAVVAAKPVFDARGIDPAQLDPEPELPLPLDAAAEAQRAAAVEQHFGTVAPGVLHYTSALLFRDLWLRAGLAPRERSLVTVSALVANGQTAQIPYHLNRAMDNGLTREQASEALTQLAFHAGWPSVFSAMPVFRDVFAARGD
A0A144XAF6	4-carboxymuconolactone decarboxylase	Burkholderia cenocepacia	MDATSTGPNPSPMCNTAHGDDRTRRPLRFVAATGLALLAAACTHMQRTDTMQEPLSSPDLKAVAPAFERYTTHTVFDGLWKRPHLSPRDRSIVTLSVLIARGQTVEMPLHVRLALDHGVKPAEISEMIAHLAFYAGWAHASAASIVVKHVYDERGIGPDQLAPADATPLPLNEAAEAQRARTVAENFGAVAPGVVEYTTDALFRDLWLRPGLAPRDRSLVTVSALVANGQVAQIPYHLNRAMDNGLTQAEASEALTQLAFYAGWPNVFSAMPVFKDVFSRRAA
A0A109EKM6	Carboxymuconolactone decarboxylase	Burkholderia cenocepacia	MRANTITRHELGMSVIHAIGDEGFVDLSAALERLDPDFKRLLIEGAYADIIARPNLSLKHRELVTVAVLATMGNTDGALKYHAGGMLNTGWAPHAVLDAAFETLHYAGVPVAMAAMRHIVALLRERDIDIGLDVDLFKDSEAAIATLLQRRPRPFNALTPKERRLTALAIVIACENRHDAVRAHVNACLQAGWTRSELTEVLIQLTGYIGWPLILPVSRIVLDVFDAFGALNGAQDGSAEIQANAPTEQHALQRDLCPPPAVGGFADMSSAIARGVDRLASAASGDEPVEHAKARHLTSIACLTCLARNADAHSLTTHIGDARRSGASRHEIVETIVGALPHAGVLAVQWALAVAHQSFASADRHAAREHGNVLA
B4EPT7	Putative carboxymuconolactone decarboxylase	Burkholderia cenocepacia (strain ATCC BAA-245 / DSM 16553 / LMG 16656 / NCTC 13227 / J2315 / CF5610) (Burkholderia cepacia (strain J2315))	MRFVAATGLALLAAACTHMQRTDTMQEPLSSPDLKAVAPAFERYTTHTVFDGLWKRPHLSPRDRSIVTLSVLIARGQTVEMPLHVRLALDHGVKPAEISEMIAHLAFYAGWANASAASIVVKHVYDERGIGPDQLAPADATPLPLNEAAEAQRARTVAENFGAVAPGVVEYTTDALFRDLWLRPGLAPRDRSLVTVSALVANGQVAQIPYHLNRAMDNGLTQAEASEALTQLAFYAGWPNVFSAMPVFKDVFSRRAA
A0A0H2XZU6	Carboxymuconolactone decarboxylase	Burkholderia cenocepacia (strain AU 1054)	MGATSTAPNTSPMRSTAGVDDRTRRPSRFVAATGLALLAAACTAMQRTDTMQEPLSVDALKAVAPAFERYTSHTVFDGLWKRPHLSPRDRSIVTLSVLIARGQTVEMPLHARLALDHGVKPAEISEMIAHLAFYAGWANAGAASIIVKHVYDERGIGPDQLAPADVTPLPLNEAAEAQRARTVSENFGAVAPGVVEYTTDALFRDLWLRPGLAPRDRSLVTVSALVANGQVAQIPYHLNRAMDNGLTQAEASETLTQLAFYAGWPNVFSALPVFKDVFSRRAA
U1XE29	Carboxymuconolactone decarboxylase family protein	Burkholderia cenocepacia BC7	MCNTAHGDDRTRRPLRFVAATGLALLAAACTHMQRTDTMQEPLSSPDLKAVAPAFERYTTHTVFDGLWKRPHLSPRDRSIVTLSVLIARGQTVEMPLHVRLALDHGVKPAEISEMIAHLAFYAGWANASAASIVVKHVYDERGIGPDQLAPADATPLPLNEAAEAQRARTVAENFGAVAPGVVEYTTDALFRDLWLRPGLAPRDRSLVTVSALVANGQVAQIPYHLNRAMDNGLTQAEASEALTQLAFYAGWPNVFSAMPVFKDVFSRRAA
V4ZE55	4-carboxymuconolactone decarboxylase	Burkholderia cenocepacia KC-01	MRSTARVDDRTRRLSRFVAATGLALLAAACTTMQRTDTMQEPLSVDALKAVAPAFERYTSHTVFDGLWKRPHLSLRDRSIVTLSVLIARGQTVEMPLHARLALDHGVKPAEISEMIAHLAFYAGWANASAASIIVRHVYDERGIGPDQLAPADVTPLPLNEAAEAQRARTVSENFGAVAPGVVEYTTDALFRDLWLRPGLAPRDRSLVTVSALVANGQVAQIPYHLNRAMDNGLTQAEASETLTQLAFYAGWPNVFSALPVFKDVFSWRAA
A0A095FJJ9	Carboxymuconolactone decarboxylase family protein	Burkholderia cepacia (Pseudomonas cepacia)	MQEPLSSPDLKAVAPAFERYTTHTVFDGLWKRPHLSPRDRSIVTLSVLIARGQTVEMPLHVRLVLDHGVKPAEISEMIAHLAFYAGWAHASAASIVVKHVYDERGIGPDQLAPADATPLPLNEAAEAQRARTVAENFGAVAPGVVEYTTDALFRDLWLRPGLAPRDRSLVTVSALVANGQVAQIPYHLNRAMDNGLTQAEASEALTQLAFYAGWPNVFSAMPVFKDVFSRRAA
A0A095H0B6	Carboxymuconolactone decarboxylase family protein	Burkholderia cepacia (Pseudomonas cepacia)	MQEPLSSPDLKAVAPAFERYTTHTVFDGLWKRPHLSPRDRSIVTLSVLIARGQTVEMSLHVRLALDHGVKPAEISETIAHLAFYAGWANASAASIVVKHVYDERGIGPDQLAPADVTPLPLNEAAEAQRARTVAENFGAVAPGVVEYTTDALFRDLWLRPGLAPRDRSLVTVSALVANGQVAQIPYHLNRAMDNGLTQAEASETLTQLAFYAGWPNVFSAMPVFKDVFSRREA
A0A107PBJ6	4-carboxymuconolactone decarboxylase	Burkholderia cepacia (Pseudomonas cepacia)	MTSLDRSTSATSFAAMSNVSPALEHYTNAVVLGDLWKRPQLSARNRSVVTLSVLIARNQSTELPFYLDLALDSGLRPSEISEIITHLAFYSGWANATAAAQVTSAVFQRRGITVEQLPPATVEMLPLDKAAEAQRESTVQQNFGLVSPGVVQFTRDTLFNDLWLRPGLAPRDRSLVTVSALVATGQVAQLTYHLNRAMDNGLTAEQASEVMTQLAFYAGWPNVFTALPVVKDVLARRPG
A0A0J5ZLJ9	Carboxymuconolactone decarboxylase	Burkholderia cepacia (Pseudomonas cepacia)	MAVEQKEQPSISEALKDIAPDLARMAISFAYGEIYSRPALDLRQRQFVTVAALAAMGGAEPQLRFHIAGALNVGCSPREIVELMIHLVVYAGFPAAVNGVSAARDVFREKGVDAAPVSVSPTTTRYDDGVAGLRAVDGAVGERVVESLNEIAPDLGRFVIEFVFGEVYSRTGIDLVLRELITVAALSAMGSATPQLKVHMHGFLNVGGKREELVEVVTQIAAYAGFPRAINAALAAKDVLRDRDHGAH
A0A0G3Z474	Carboxymuconolactone decarboxylase	Burkholderia contaminans	MRANTITRHELGMSVIHAIGDEGFVGLSAALDRLDPDFKRLLVEGAYADIIARPNLSLKHRELVTVAVLATMGNADGALKYHAGGMLNTGWAPLAVLETAFETLHYAGIPVANAAMRDIAALLRERDIDIGHDVDLFKDSEAAIATLLQHRKRPFNALTQKERRLAALAIVIARENRHDAVRVHVNACLHAGWTRGELTEVLIQLTGYIGWPLILPVSRIVLDVFDTFSVLNGAQDGSAKIQANEPAERHALQRDLCPPDAAAGFADMSSAIARGIDRLASAASGDEPVEHAKARHLTAIACLTCVARNADADPLAMHIGDARQSGASRPEIVDAIVGALPHAGMLAVQWALAVANQSFASADQHAAREHDDVQA
A0A0D5IU53	Carboxymuconolactone decarboxylase family protein	Burkholderia dolosa AU0158	METTAWSDRYHVGTLTLAAVGGSYAAPLLQRLRRLSPELPQVLVETAYGDLISRPALSLPQREVATVATLAACGDVPIALKFHCAGMLNTGWQPRALIETVLSGIANQSERAATSAIDIACEVLIERYPASKGHSSRSAADGLLPEMFVGAASDSGHTFACAQAALASHLDKIAAGAFDGPGLPEKSRQLAALAVVITARRDPSVLRDQIRQCMEAAWTRDELAELIMHMTAYIGWPVILNVVAPAAESFERFASEAADGRVADPVA
A0A0J5UBW5	4-carboxymuconolactone decarboxylase	Burkholderia lata (strain ATCC 17760 / LMG 22485 / NCIMB 9086 / R18194 / 383)	MTSLDRSTSATSFAAMSNVSPALEHYTNAVVLGDLWKRPQLSARNRSVVTLSVLIARNQSTELPFYLDLALDSGLRPSEISEIIAHLAFYSGWANATAAAQVTSAVFQRRGITVEQLPPATVEMLPLDKAAEAQRESTVQQNFGLVSPGVVQFTRDTLFNDLWLRPGLAPRDRSLVTVSALVATGQVAQLTYHLNRAMDNGLTAEQASEVMTQLAFYAGWPNVFTALPVVKDVLARRPG
Q39MY2	Carboxymuconolactone decarboxylase	Burkholderia lata (strain ATCC 17760 / LMG 22485 / NCIMB 9086 / R18194 / 383)	MTDKSALKAEFERLHGYWSDVHDQALAEDPVFFNDYLVMARAALDAGHLEPKLCDLVMIAASASVTHLNGDAVALHIQGALRHGATRREIAEALQISSVLGIHSYMVGVPVLFEEIEANGQSVDTAFPLDEKFEQVKSAFTASRGYWSDQLTSMVRSSPAFFDGYTAFSSTPWREGTLAPVVKELLYVAIDVSTTHMFEPGVRIHTRNALRYGATPAQVLQVMQIVSCLGMQSFLLGVPPLRRAAA
B9BUF4	Carboxymuconolactone decarboxylase	Burkholderia multivorans CGD2	MTSTSTASETLSARQQAIVPIAAFAAAGDLAGLNTALNQGLDAGLTVSDAREILVQLYAYAGFPRSLNALGELMRVLESRKQRGIQDALGQAPSHPIPTGDALLAAGTANQTKLAGSPVKGPVFDFAPAIDGYLKTHLFGDIFERDNLDWQNREIATVAMLAALPGAEPQVQAHMRISMNVGITAGQLRQLDQVLDERVNADAARRAREALERQLQSQNPR
B9BUI2	4-carboxymuconolactone decarboxylase	Burkholderia multivorans CGD2	MPLSEQARINIGTLFPGVASTLPETDPELVEYFDNFAFDEVLRESRMDARTRLMLLLGALIASQARREYAVMLGAALTVGVTPVEVREVLYQAIPYVGMSKALDYIDVTNEALVAHGVTLPLPSQSTTTDADRFEKGLAVQRQIFGDVIDRMQASTPKDQQHIQRFLSANCFGDNYTRTGLDVPMRELLTFAMLIALGGCEPQVKGHIAGNLRVGNDRARLIDTVTQLLPFIGYPRSLNALRAIDEVVPAAGGDHD
A0A132E8F5	Carboxymuconolactone decarboxylase	Burkholderia pseudomultivorans	MDDSNVLKTRFEHLHGFWNSRLEAALHEDPAFFASYLSMADVAMGSAHLEPKIRDFVLIAANASVTHLNSEAVGHHIEAAVKHGATRGELREVLQVASVLGIHAYMVGVPILLEALAATGESLDTVFPLDDAFDKVRVQFTERRGYWSDELQGMVRSSPAFFDGYTAFSSAPWKTGELAPVVKELLYVAIDVSTTHLFEPGVRIHTRNALRYGATPAQVLQVMQIVSCVGMQSFLLGVPHLRSAAA
A0A132F406	Carboxymuconolactone decarboxylase	Burkholderia pseudomultivorans	MDDSNILKTRFEHLHGFWNSGLESALQEDPAFFASYLSMAEVAMGATHLEPKIRDFVLIAANASVTHLNSEAVGHHIEAAVKHGATRGELREVLQVASVLGIHAYMVGVPILLEALAATGESLDAVFPLDDAFEKVRAQFTERRGYWSDELQGMVRSSPAFFDGYTAFSSAPWKTGALAPVVKELLYVAIDVSTTHLFEPGVRIHTRNALRYGATPAQVLQVMQIVSCVGMQSFLLGVPRLSSAGA
A0A132EI95	4-carboxymuconolactone decarboxylase	Burkholderia pseudomultivorans	MKRIAADVLPLSLLLSACTSMNTPPVTPRSATANPPSLADLRAVAPALADYASGLLMHDLWQRAGLSPRDRSIVTVSALIARNQTVELPRQLNLALDHGVAPREIAEIVTHLAFYAGWGNAMAAVVAAKPVFDARGIDPAQLDPETDLPLPLDEAAEAQREAVVAQHFGHVAPGVLHYTTALLFRDLWLRAGLAPRERSLVTVSALVANGQTAQIPYHLSRAMDNGLTREQAAEALTQLAFHAGWPSAFSAMPVFGDVFAARGD
A0A132F3R3	4-carboxymuconolactone decarboxylase	Burkholderia pseudomultivorans	MKPIAAAILPLSLLLSACTSMNTPPVTSRPAAAANPPSLAELGAVAPALAHYASGPLMHDLWQRAGLSPRDRSIVTVSALIARNQTVELPRQLNLALDHGVTPREIAEIVTHLAFYAGWGNAMAAVVAAKPVFDARGIDPAQLDPEPDLPLPLDAAAEAQRAAAVEQHFGAVAPGVLHYTSALLFRDLWLRAGLAPRERSLVTVSALVANGQTAQIPYHLNRAMDNGLTREQASEALTQLAFHAGWPSVFSAMPVFRDVFAARGD
A0A104C6B4	4-carboxymuconolactone decarboxylase	Burkholderia sp. MSMB1835	MRGTAHGDDRTRRPLRLVAATGLALLAAACTPMQRTDTMQEPLSSPDLKAVAPAFERYTTHTVFDGLWKRPHLSPRDRSIVTLSVLIARDQTVEMPLHVRLALDHGVKPAEISETIAHLAFYAGWANASAASIVVKHVYDERGIGPDQLAPADVTPLPLNEAAEAQRARTVAENFGAVAPGVVEYTTDALFRDLWLRPGLAPRDRSLVTVSALVANGQVAQIPYHLNRAMDNGLTQAEASETLTQLAFYAGWPNVFSAMPVFKDVFSRREA
E1TB83	Carboxymuconolactone decarboxylase	Burkholderia sp. (strain CCGE1003)	MDERAQPARASREPQQIRNDFVRVHGVWNAAWDSMLRLDAGFVDAYLQFAAVPQRRNHLDDKVRAFIALAADACATQLYAPGVAHHLERALACGATAEELMEVLELISTIGIHTSNVGVPVLLEVLEEEGLRSGPVPLDERRSALKEAFEKNRGYWHATWEGLLELDPDLFEAYVEFSSVPWRTGVLSPKIKEFMYCAFDASSTHLYVPGLKLHMRNALRYGATAEELMELLEIVSTTGIHGAELGAPLLEAALAKRRTAT
W6WXX4	Carboxymuconolactone decarboxylase	Burkholderia sp. BT03	MDIPTCDSSVSAFDGIRTVSPALERYTTDVLLGDLWKRPQLSPRDRSIVTLSVLIARNQSAELPYYVDLALDSGLEPGEISELITHLAFYSGWANALAAVKATNPVFERRAIAATQLAPASVDLLPIDAAAVSQLQTAAQNFGAVAPGLVQFSTEVLFGNLWLRPGLAPRDRSLATLSTVVATGQFPQLASYISRAMDNGLTRAQMAEVMTQLAFYSGWSSAFTALPIVKDVFEKRPRQS
W6WRQ5	Carboxymuconolactone decarboxylase	Burkholderia sp. BT03	MKQGEQPARAHREPQQIKDDFVRVHGVWNAAWDSMLRLDAGFVDAYVQFSAVPQRRNHLDDKTRAFIALAADACATQLYGPGVAHHIERALGFGATREELMEVLELISTIGIHTSNVGVPVLLEVLEEEGLRAGPAPLDDRRRALKEAFEKNRGYWHPTWEGLLELDPDLFEAYVEFSSVPWRTGVLSPKIKEFMYCAFDASSTHLYVPGLKLHMRNALRYGATADELMELLEIVSTTGIHGAELGAPLLEAALAKHRMAVDA
I2IUV2	Uncharacterized protein, gamma-carboxymuconolactone decarboxylase subunit like protein	Burkholderia sp. Ch1-1	MTSLTLKGRISSFVAAGGSWPASLDPLIAISPEFVEAYLAFAGCAYRNGPLEPKVKALVSFALEASVTHLNAVAVRRHCREALRLGATRDELLETLELISVIGVHACVIGMPVLEEKVANDPRNAIDTSHADARRQAIKSEFTEKRGYWSAIWDGTLALDPDFFEAFTTFSSVPWVHGKLPPKVKEFMYIAVDVSVTHQYVPGTHVHIENALKYGATPAEILEVMQLASTMGIASFELALPIVLDEIAAREAQALVTP
I2IUW4	Uncharacterized protein, gamma-carboxymuconolactone decarboxylase subunit like protein	Burkholderia sp. Ch1-1	MNHALYCNEGIQIMTQTTPQPDSSRLRDELVRLHGKASPEWDSLVRLDPRFVDAYLKFAGVPQRRNHLDDKTRAFIALAADACATQLYAPGVARHIERALSFGATREELIEVLELISTIGIHTSNVGVPVLLEVLEEEGLRKGAPPLDERRQKLKAEFETNRGYWHPTWEGLLELDPDLFEAYVEFSSVPWRTGVLSPKIKEFMYCAFDASATHLYVPGLKLHIRNALRYGATAEELMELLEIVSVTGIHGAELGAPLLEAALKRSGAATGEPHA
A0A0M4NPD5	4-carboxymuconolactone decarboxylase	Burkholderia sp. HB1	MSNTASHNLVLRRPALIAALSASLFVCACASIKGSGSMEQASSVADLKSVSPAFARYTANTVFDGLWKRPQLSPRDRSIVTLSVMISRGQTADMPFYFGLALDNGVKPAEISEMIAHLAFYSGWGNATAASSVATRIFDERGIGPDQIPDADVTLLPLNESSEQQRARMVEENFGEVAPGVVQYTTDALFRDLWLRPGLAPRDRSLVTVSALVANGQVAQIPYHLNRAMDNGLTKAEASEALTHLAFYAGWPNVFSAMPMFKDVFAKRAV
A0A0Q5P332	Gamma-carboxymuconolactone decarboxylase	Burkholderia sp. Leaf177	MNSMPQPPASNVDAHSIRENFERVHGTWSPAWDSMLRLDPGFVAAYVTLSQVPQRKNHLGAKVREFIALAADACATQLYAPGVAHHLERALAFGATPEELMEVLELVSTIGIHTSNVGVPVLLEVLEEEGLRNGSPPLDERRTALKAAFEKNRGYWHPTWEGLLELDPDFFEAYVAFSSVPWKTGVLSPKVKEFIYCAFDASSTHLYVPGLKLHMRNALRYGSTAEELMELLEIVSTTGIHGAELGAPLLEAALANKAAGRG
A0A0J6LVA1	4-carboxymuconolactone decarboxylase	Burkholderia sp. LK4	MTSLDRSTSATSFAAMSNVSPALEHYTNAVVLGDLWKRPQLSARNRSVVTLSVLIARNQSTELPFYLDLALDSGLRPSEISEIIAHLAFYSGWANATAAAQVTSAVFQRRGITVEQLPPATVEMLPLDKAAEAQRESTVQQNFGLVSPGVVQFTRDTLFNDLWLRPGLAPRDRSLVTVSALVATGQVAQLTYHLNRAMDNGLTAEQASEVMTQLAFYAGWPNVFTALPVVKDVLARRPG
A0A158IFM4	4-carboxymuconolactone decarboxylase	Burkholderia sp. LMG 29316	MQQPPSLADLKSVSPAFERYTTETLLNGLWKRPHLSPRDRSIVTLSVMIARGQTVEMPFQLRLALDNGVKPTEISEMIAHLAFYSGWANATAASSAVKEIFDERGIRANDVDPADATLLPINESAESQRAQMVQENFGAVAPGVVQYTTDALFRDLWLRPGLAPRDRSLVTVSALVANGQVAQIPYHLNRAMDNGLRKDEASEILTQLAFYAGWPNVFSAMPVFKEVFSKRAA
A0A158L0B9	4-carboxymuconolactone decarboxylase	Burkholderia sp. LMG 29317	MKTTAAIALALSLGASDANANIRAQRGPLSEADIKSVSPALEHYASSKLVNDVWKRPGLSPRDRSVVTVAGVIARNQTVLMAEQFALALDNGVRPSELSEIITHLAFYAGWGNAIAATVIAKEVFAARSIGEDQLPQASVALLPLDEKAEAARATSVESIAGPTSPDFVRDTTDVLFRDLWLRPGLASRDRSLVTVSALIANGQVQQIPFHLNKAMDNGLTREQASEVVSHLAYYAGWPNAFSAVPVVRSVFEQRASK
A0A158CU08	Carboxymuconolactone decarboxylase	Burkholderia sp. LMG 29318	MTNTGMNLPSASETLTARQQAIVPIAAFAAAGDIANLNAALDHGMDAGLTVSEAREILVQVYAYAGFPRSLNALGELMKVLESRKQRGVQDAPGKLPSAPIPTGDALLAAGTANQTKLSGAPVKGPLFDFAPTIGEYLKTHLFGDIFERDNLDWQSRELATVSMLSVITGVESQLQAHMRISMNIGLSADQMRQVGEVLADRVDGNAAQRAREALDRQLAAAQGH
A0A158BZK6	4-carboxymuconolactone decarboxylase	Burkholderia sp. LMG 29319	MQEPLSPNELKSVSPAFERYTSQIVLDGLWKRPQLSPRDRSIVTLAVLIARNQTIETPFHLRRALDNGVKPAEISEMIAHLAFYSGWANATAASTAVKQVFDERGIGADQLSSADVAPLPLNEAAEQQRAKTVNDNFGSVAPGVVQYTTDALFRDLWLRPGLAPRDRSLVTVSALVANGQVAQIPYHLNRAMDNGLTKDGASEVLTQLAFYAGWPNVFSAMPVFKDVFSKRAT
A0A158CPE8	4-carboxymuconolactone decarboxylase	Burkholderia sp. LMG 29320	MAKTSIGWNRSRMSNTVIRNEKVSRLTWMLAAAGATVLLSACVQPQRTTTMQDSPSLADLKAVSPAFERYTTQTVLNGLWKRPQLSPRDRSMVTLSVLIARSQSVEMPFHIRLALDNGVKPSEISEMIAHLAFYAGWPNATAASGIAKLIFDERGIGSDQVAPADVAPLPLNEAAERQRAQMVEESFGAVAAGVVQYTTDVLFRDLWLRPGLAPRDRSLITVSALVANGQVAQIPYHLNRAMDNGLTKDEASEVLTQLAFYAGWPNNFSAMPVFKDVFAKRAT
A0A158DUH3	Carboxymuconolactone decarboxylase	Burkholderia sp. LMG 29321	MTTDQKVHSDASLDEETSRRLADLDAVFKSGQVSEGLRRNAPTLHAAASNFWDMAFRPSALSPRMKELVLVALHGTVTALDSEAVHRHVRRALSAGASPLDVIDVLTTIVSAANHALYFAMPVLIGELKELGHSDAEVPPLTPEAQAIKDAFIRERGFWNEQRDVLARMMPEYFADLSQISTVSWKDGSLTRKERELICVAIDCTVTHTFEPGLRIHIRNALKEGATADEVLDVFKLASVIGMEGYILSAEALFESQTS
A0A158E5Q7	4-carboxymuconolactone decarboxylase	Burkholderia sp. LMG 29321	MKKTLTLLLLWMGVLNVANAQTVSLHGQNSNDGVNVSGVSPALSRYINESIENDLWKRPQLSSRERSIVTVAALIARNQTIELRSEIFHALADGVKPSEISEIITHLAFYAGLGNAKAAIAVTAKVFAECKIGVDQLPPALPRLLPIDEKAEERRAGIVARDVRPVSPALEHFTNDPLFHDLWLRPGLSPRDRSLVTVTSLIANGQLGQVAFHLNKAMDGGLTRKQIGEVIAQIAFYAGWPNAYGAVAIAAQVMDSRPK
A0A158D579	4-carboxymuconolactone decarboxylase	Burkholderia sp. LMG 29321	MERTSIGSNRSPMSNIANLNGRTESVARVVAGLAAALLASACTNTQRIGNMQEPLSHDELKSVSPAFARYTDETLLGGVWKRPQLSPRDRSIVTLSVLIARNQTIDMPFHFRLALDNGVKPAALAEQIAHLAFYSGWANATAATAVARQVFDERGIGQDQVAPADVALLPLNEAAEKQRAQMVEENFGAVAPGVVQYTTDALFRDLWLRPGLAPRDRSLVTVSALVANGQVAQITYHLNRAMDNGLTKDEASEVLTQLAFYAGWPNVFSAMPVFKDVFAKRTT
A0A158EBX7	4-carboxymuconolactone decarboxylase	Burkholderia sp. LMG 29321	MAKTSIGWNKSRMSNTVSRNEKGSRSTWLFAAAAATVLLSACAQTQRNSTMQDAPSLADLKAVSPAFERYTAQTVLDGLWKRPQLSPRDRSIVTLSVLIARNQSVEMPFHIGLALDNGVEPAEISEMIAHLAFYAGWANATAASGIAKRIFDERGIGSDRVAPADVTPLPLNEAAERQRAQMVEDSFGAVAPGVVQYTTDVLFRDLWLRPGLAPRDRSLITVSALVANGQVAQIPYHLNRAMDNGLTKDEASEALTQLAFYAGWPNVFSAMPVFKDVFAKRAT
A0A158A961	4-carboxymuconolactone decarboxylase	Burkholderia sp. LMG 29322	MQEPLSQAALKSVSPAFERYTNETLLDGLWKRPQLSPRDRSIVTLSVLIARNQTIEMPFHFRLALDNGVNPAELAEMIAHLAFYSGWANATAASAIVKPIFDERDIGPDQISPADVALLPLNEAAEKQRAQMVAENFGAVAPGVVQYTTDILFRDLWLRPGLAPRDRSLVTVSALVANGQTAQIPYHLNRAMDNGLTRNEASEVLTQLAFYAGWPNVFSAMPVFKDVLAKRAT
A0A158CLW1	Carboxymuconolactone decarboxylase	Burkholderia sp. LMG 29322	MMDIAQFDKGTETRLSVFGPDYAQAQAAKTDEFSRVMRDFGIEYNWASIWSRPNLDYKTRGFLNIATLTALKLPNQLADHVRGALKNGATPIEIREVLLQSAAYVGVAAGAAAFGVALTVVTEAGLQNQMPSESEPTYGPGELLAYGHKVREEVFGSEHVRNTATDDPFTKESRQQQIAYIFGAIWGRGVLDYKTRSLLNVATMIALGRAPELELYMKSAVRHGATADEIKEVLLQASVYAGVAAGAEGFRVAKKVLADATA
A0A158E1D3	4-carboxymuconolactone decarboxylase	Burkholderia sp. LMG 29323	MRIFAVAVLSVALGTTACSQLERKPDMTSTDHLSFTTSFAGMSNVSPALERYTNDVVLGNLWKRPQLSARDRSVVTLSVLIARNQSAELPSYLDLALDSGLTPGEISEIITHLAFYSGWANATAAAKVTSTVFERRGITAAQLPDATVELLPLDKAAEALRESTVQQNFGLVSPGVLQFTRDTLFNDLWLRPGLAPRDRSLVTVSALVATGQVAQLTYHLNRAMDNGLIAEQASEVMTQLAFYAGWPNVFSALPVVKDVLAKRPA
A0A158AIH9	Carboxymuconolactone decarboxylase	Burkholderia sp. LMG 29326	MRNTTPGMMSLHTTDQPPPLRRSRWLPALALGMAVAAGTSLCLAQSVPAAALEGHTKMDSEQTLTAKQQAIAPIAAFAATGDMARLDNALNQGLDAGLSVSEVKEMLVQLYAYAGFPRSLNALGQLMKVIDARRHRGIEDAPGREPGRPIPTGEALLAAGTANQTKLAGTPVKGPLFDFAPAIDRFLKTHLFGDIFERDNLDWQSRELATVGALAALDGVEPQLQAHIRISLNVGLSASQLRQLAQALHERGDPAAAARVQAALGKQLATDS
A0A060PAT3	Carboxymuconolactone decarboxylase	Burkholderia sp. RPE67	MSDIAALKTEFERLHGFWSDTLQIALQESPDFFNDYLVMAKVALESGHLERKLCDFVMLAASASVTHLNREAVALHIEGALRHGATRDELLEVLQISSVLGIHAYMVGVPILFDELTAAGTSLDTVFPLDQAFERVKSQFSEQRGYWSDQLQSMVRSSPAFFEGYTAFSSTPWKSGPLAPVVKELLYVAIDVSTTHLFEPGVRIHTRNALRYGATPAQILQVMQLVSCLGMQSFLIGARHVRPAAK
A0A0N0IGK5	Gamma-carboxymuconolactone decarboxylase	Burkholderia sp. ST111	MTLTTRQQSIKDEFIRVRNTWAPQWESILRNDCDFLHAYLKLSAVPLSHNRLEDKVKEFIYIAVNASSTHLFAPGIQMHLKAALDFGATREELMEVLELTSTVGIHASNVAMPILAEVLQEEGLRKPAESDNSRLQALKRHFTEVQGYWDPIWDDALELDPDFFEAYLEFSSVPWQTGVLAPKVKELVLCALDIAATHLYKPGIKIHMRNAIRHGATAEEIIETVEIASVIGIHGALIGTPMLDDAIAAARAS
F0G0E1	Carboxymuconolactone decarboxylase	Burkholderia sp. TJI49	MDDSNVLKTRFEHLHGFWNNGLESALQEDPAFFASYLSMAEVAMGATHLEPKIRDFVLIAANASVTHLNSEAVSHHVEAAVKHGATRGELREVLQVASVLGIHAYMVGVPILLEALAATGESLDAVFPLDDAFEKVRAQFTERRGYWSDELQGMVRSSPAFFDGYTAFSSAPWKTGELAPVVKELLYVAIDVSTTHLFEPGVRIHTRNALRYGATPAQVLQVMQIVSCVGMQSFLLGVPRLRSAGA
G8MMM6	Carboxymuconolactone decarboxylase	Burkholderia sp. YI23	MSDIAALKTEFERLHGFWSDALHIALQESPDFFNDYLVMAKVALESGHLERKLCGFVMLAASASVTHLNREAVALHIEGALRHGATREEILEVLQISSVLGIHAYMVGVPILFDELTAAGTSLDTVFPLDQAFERVKSEFSEQRGYWSDQLQSMVRSSPAFFEGYTAFSSTPWKSGPLAPVVKELLYVAIDVSTTHLFEPGVRIHTRNALRYGATPAQILQVMQLVSCLGMQSFLIGAPHVRPGANQARRHRAQH
A0A102LK94	Carboxymuconolactone decarboxylase	Burkholderia ubonensis	MSVIQAIGNGGFTSLSAALDSLDPDFKRLLVEGAYADIIARPNLSLKHRELVTVAVLATTGNADSALKYHAGGMLNTGWTPEALLETVWQTLFHAGVPVAMTGVRHAAAVLRERGVAVGREADLLGQYEAAVTYMLERRPQPFNALTLKERALATLAIVMALENQHDAVRQHLKACLRLGWTRGELTEVLIQLTGYVGWPLVLPMSRIALDVFDATPDEPGAEPKSTVAAQNALAFDPCAPGASACIADTAAELARHLGESDASTSRVDSVDRAKARHLTAIACLTCLARNADVEALGAHMREVLLLGASHHEIVDVIIGAMPLAGVLAVQSALCAANRLFASTGQHAAPEQENALA
A0A149R417	Carboxymuconolactone decarboxylase	Burkholderia megalochromosomata	MTHEQTLSTKQQAIAPIAAFAATGNMARLDDSLNEGLDAGLSVSEVREMLVQLYAYAGFPRSLNALGQLMKVLDGRRQRGIEDASGREPGRTIPTGEALLAAGAANQTRLSGAPVKGPLFDFAPAIDRFLKTHLFGDIFERDNLDWQSRELATVGALAALDGVEPQLQAHIRISLNVGLSVAQLRELAQTLHERGNADAASRVRAALDRQLASAD
A0A069PQ12	Gamma-carboxymuconolactone decarboxylase	Paraburkholderia glathei	MSLTEKEQAIKDAFVHVHHTWDAQWESILRLDADFLEAYLQFSAVPWKKNHLSPKVKAFVSITACAAATHLYAPGIAQHLRAAILFGATREELMEVLELASTVGIHASNVGVPVLLEVLEEEGLRKGPQPLDERREALKKSFIENRGYWHASWEGLLELDPELFDAYVAFSSVPWKTGVLEPKIKELMYCAFDAAATHLYVPGLKLHMRNAIRYGATAEEIMEVLEIVSMIGIHGAAVAAPMLEKALAEAPAARSG
A0A069PLE3	Carboxymuconolactone decarboxylase	Paraburkholderia glathei	MNPTSALTRGLRQIGMVEATEQPSIIGALRDIAPDLATMTIAFVYGDIYSRPALDLRQRQFVTVAALAAMGGLEPQLRFHVAGALNVGCTPAEIVELMTHLVVYAGFPAAVNGILVTKDVFGERGVAPGAVATQTQTPGNRYDRGLACLRAIDGAVGERVIESLNGIAPDLGRFVIEFAFGEIYTRAGLDLVSRELVTVAALAALGTATPQLKVHMHGFLNVGGTTEQLVETVIQIAAYAGFPRAINAALAAKDVTNERMSGGH
A0A090HE89	4-carboxymuconolactone decarboxylase (EC 4.1.1.44)	Paraburkholderia glathei	MNDTTMNPTSALTRGLRQIGMVEATEQPSIIGALRDIAPDLATMTIAFVYGDIYSRPALDLRQRQFVTVAALAAMGGLEPQLRFHVAGALNVGCTPAEIVELMTHLVVYAGFPAAVNGILVTKDVFGERGVAPGAVATQTQTPGNRYDRGLACLRAIDGAVGERVIESLNGIAPDLGRFVIEFAFGEIYTRAGLDLVSRELVTVAALAALGTATPQLKVHMHGFLNVGGTTEQLVETVIQIAAYAGFPRAINAALAAKDVTNERMSGGH
A0A069NDJ1	4-carboxymuconolactone decarboxylase	Paraburkholderia grimmiae	MQESPSLADLEAVSPAFERYTTQTVLNGLWKRPQLSPRDRSMVTLSVLIARSQSVEMPFYIRLALDNGVKPAEISEMIAHLAFYAGWANATAASAIAKPIFDERGIGSDRVAPADVAPLPLNEAAERQRAQMVEESFGAVAAGVVQYTTDVLFRDLWLRPGLAPRDRSLITVSALVANGQVAQIPYHLNRAMDNGLTKDEASEALTQLAFYAGWPNVFSAMPVFKDVFAKRAT
A0A069P592	4-carboxymuconolactone decarboxylase	Paraburkholderia grimmiae	MQSPESLADMKSATPALARYTTHTLFDGVWKRPGLSARDRSIATVSVLIARNQSRELPFHFRFALDNGVRPAELSEIITHLAFYSGWANATAAAAIASHVFEERGIDASQIPAADVALLPLDEAAEKQRAQTVDANFGAVSPGVVQYTTDVLFRDLWLRPALAPRDRSLVTVSALVANGQVAQIPYHLNRAMDNGLTKTEASEVLTQLAFYAGWPNVFSAMPVFKDVVSKRGL
H1RYF4	Carboxymuconolactone decarboxylase	Cupriavidus basilensis OR16	MNAQTMSLGHAQLAALEQTTEPSILDALRDIAPDLASLAIGFVYGEIYPRPGLDLRQRQLVTVAALAAMGGLEPQLKFHLAGALHAGCTPDELVELMNHLVVYAGFPAALNGVAACRAVFAKEGVAVNGGTQVPAPVSTGSRFDTGLASLREIDGEAGEHVLASLEDIAPDLGRYIIEFAFGDIYTRPGLDLVSRELVTVAALTAMGSAAPQLKVHMHGLLNVGGTQEQMVEAIIHLAAYAGFPRAINAALAAKEVMAARAQRRV
L2E9R9	Putative gamma-carboxymuconolactone decarboxylase subunit	Cupriavidus sp. HMR-1	MQLNLFPHYKALRDTGVLGSELDPLTDWDPNWIAGWVALARDAQADDVLDPKLVALIRLNLDVTATHLYKPGVSRHVREAIRLGATRAEILEVFKLASVVGIHACAVGVPALAEELARAGIPDDPVAPGATPVCDAVRANGMFNPLWETLYRWDPQYLEKFLAMGFGLWKDNILPPLWIEFLCIAGDAAITHMYAHGTQRHIEAALRLGATRAQILAVLKIVSLQGIEACELAVPMLDRAMRETAA
A0A0C5K3D8	Carboxymuconolactone decarboxylase	Pandoraea vervacti	MTTPSTSETLNARQQVIVPIAAFAAAGDMDKLNAALVQGLDAGMTVSDAREILVQLYAYAGFPRSLNALGELMKVLEARKQRGVKDAPGREPSRPIPTGDALLAAGTANQTRLSGGTVQGPLFDFAPSANEYLRTHLFGDIFERDNLDWQSRELATVAMLSALPGAESQLQAHMRISMNVGISASQLRQLTQVLSSRVDADMSRRAIDALDRHLGMLDADKQ
A0A142Z939	Gamma-carboxymuconolactone decarboxylase	Paraburkholderia caribensis	MKQGEQPARAPREPQQIRDDFVRVHGVWNAAWDSMLRLDAGFVDAYVQFSAVPQRRNHLDDKTRAFIALAADACATQLYGPGVAHHIERALGFGATREELMEVLELISTIGIHTSNVGVPVLLEVLEEEGLRAGPAPLDERRRALKDAFEKNRGYWHPTWEGLLELDPDLFEAYVEFSSVPWRTGVLSPKIKEFMYCAFDASSTHLYVPGLKLHIRNALRYGATADELMELLEIVSTTGIHGAELGAPLLEAALAKQRVAVDA
A0A0P0RQL0	4-carboxymuconolactone decarboxylase (EC 4.1.1.44)	Paraburkholderia caribensis MBA4	MQESPSLADLKSVSPAFERYTTQTVLDGLWMRPQLSPRDRSIVTLSVLIARGQAVEMPFHFRLALDNAVKPAELSEMITHLAFYSGWANATAAAGMAKRIFDERHITENQLAPADVALLPLNEAGEKQRAQMVQENFGAVAPGVVQYTTDVLFRDLWLRPGLAPRDRSLVTVSALVANGQVAQITYHLNRAMDNGLTKEEASETLTQLAFYAGWPNVFSAMPVFKDVFSKRATSPQ
A0A0P0RIS0	Putative gamma-carboxymuconolactone decarboxylase subunit-like protein	Paraburkholderia caribensis MBA4	MQIEERIKRFIEQGGTWNTSLDVLIADAPDFVEAWVDFAGKPLSQGPLTPKTKALIGLALNAAMTHLHEAGIREHSRNALHYGATRAEILEILQLVSVMAVHACVLGVPILAECLSENPQQADQLKRSDPHRDSLREEFEAKRGYWNPLWETLLALDPEYFKAFIDFSAAPWLSGALEPKVKEFVYIAVAVSATHQFAPGTRIHVKNALGYGATAAELLEVMQLASAMGIQSFTVALPVIEKEIVRHGTREAAVTPDPGETP
A0A0P0RNJ3	Gamma-carboxymuconolactone decarboxylase	Paraburkholderia caribensis MBA4	MKQGEQPARAHREPQQIKDDFVRVHGVWNAAWDSMLRLDAGFVDAYVQFSAVPQRRNHLDDKTRAFIALAADACATQLYGPGVAHHIGRALGFGATREELMEVLELISTIGIHTSNVGVPVLLEVLEEEGLRAGPAPLDERRRALKDAFEKNRGYWHPTWEGLLELDPDLFEAYVEFSSVPWRTGVLSPKIKEFMYCAFDASSTHLYVPGLKLHIRNALRYGATADELMELLEIVSTTGIHGAELGAPLLEAALAKQRVAVDA
A0A0D5VMU1	Carboxymuconolactone decarboxylase family protein	Paraburkholderia fungorum	MRTVSPALEHYTNGVLLGDLWKRPQLSARDRSIVTLAVLIARNQTTDIPFYLNLALDSGVKPNEFSEIVTHLAFYSGWGNAASAVVAALPVFDKRGITLSGLPAVPGEQLPIDEAAEAQRATAVEKNFGAAAPGVVHYTTEALFHDLWLRPGLTPRDRSLVTVSALVATGQFAQLTYHLNRAMDNGLTKAQASEVMTQLAFYAGWPNVFSALPVVKEVLEKRPG
B1FSW4	Carboxymuconolactone decarboxylase	Paraburkholderia graminis C4D1M	MEQAPSVADLKSASPAFARYTANTVFDGLWKRPQFSPRDRSIVTLSVMISRGQTADMPFYFGLALDNGVKPAEISEMIAHLAFYSGWGNATAASSVATRIFDERGIGPDQIPDADVTLLPLNESSEQQRARMVEENFGEVAPGVVQYTTDALFRDLWLRPGLAPRDRSLVTVSALVANGQVAQIPYHLNRAMDNGLTKEEASEALTQLAFYAGWPNVFSAMPMFKDVFAKRAV
B1G6G7	Carboxymuconolactone decarboxylase	Paraburkholderia graminis C4D1M	MNEGAQPVSGSRDPQQIKEDFVRVHGSWNAAWDSMLRLDAGFVDAYVQFSAVPQRRNHLEDRVRAFIALAADACATQLYGPGVAHHLERALAFGATADELMEVLELISTIGIHTSNVGVPVLLEVLEEEGLRDGPVPLDARRSALKEAFEKNRGYWHPTWAGLLELDPDLFEAYVAFSSVPWRTGVLSPKIKEFMYCAFDASSTHLYVPGLKLHMRNALRYGATAEELMELLEIVSTTGIHGAELGAPLLEAALAKRRTATEA
B1G605	Carboxymuconolactone decarboxylase	Paraburkholderia graminis C4D1M	MHEQRSSLHELGMAVISEIGNEGFDSLSSALDSLDPDFKRLLVEGAYAEIIGRPNLSLKRRELVTVAVLTTMGNAKSALKYHAGGMLNTGWSPEALLGTMWQTLLYGGVPVAIAGIGVALELFAERGITVAYADRVASGSRTDVSRLLLREHQYLESLPEEMQALIADVAYGTALSESALTVRDRELATLAIVMALPNQHPAVRQHLKVCRRLGWTRKELTEVLIQLTGYIGWPLVLPLTRIALDVFAQPTEDDSSCESSLIESVGRHMPGESPELSVFAVPEYVADMSPLVGRYLADIGAPKAQVEPPERARRQCLTDIACLTCLSRSTDTEILSMHVRRALTLGVSEREIADAMMRALPHAGLLSVQSGLLVVNRVVKEVVDVHSLLRPPDGAACPR
B2JV90	Carboxymuconolactone decarboxylase	Paraburkholderia phymatum (strain DSM 17167 / CIP 108236 / LMG 21445 / STM815) (Burkholderia phymatum)	MKQEPARAQREPQQIKDDFMRVHGVWNAAWDSMLRLDAGFVDAYVQFSAVPQRRNHLDDKTRAFIALAADACATQLYGPGVAHHLERALVFGATREELMEVLELISTIGIHTSNVGVPVLLEVLEEEGLRAGPAPLDERRRVLKEAFEKNRGYWHPTWEGLLELDPDLFEAYVEFSSVPWRTGVLSPKIKEFMYCAFDASSTHLYVTGLKLHMRNALRYGATADELMELLEIVSTTGIHGAELGAPLLEAALAKRYAAADA
B2JTA9	Carboxymuconolactone decarboxylase	Paraburkholderia phymatum (strain DSM 17167 / CIP 108236 / LMG 21445 / STM815) (Burkholderia phymatum)	MQRLLWLGIAAGAAMLLSACAHMNRTDDPMQESLSLTDLKSVSPAFERYTTRTVLGDLWHRPQLSPRDRSIVTLSVLIARGQAVEMSFHFRLALDNGVEPAELSEIITHLAFYSGWANATAAAGVAKRIFDERHIAENQLPAADVALLPLNETAEQQRAQTVQENFGTVAPGVVQYTTDVLFRDLWLRPGLAPRDRSLVTVSALVANGQVAQITYHLNRAMDNGLTKEEASETLTQLAFYAGWPNVFSAMPVFKDVFSKRAMSPQ
I5D0N4	Carboxymuconolactone decarboxylase	Paraburkholderia terrae BS001	MKQGEQPARAHREPQQIKEDFVRVHGVWNAAWDSMLRLDAGFVDAYVQFSAVPQRRNHLDDKTRAFIALAADACATQLYGPGVAHHIERALGFGATREELMEVLELISTIGIHTSNVGVPVLLEVLEEEGLRAGPAPLDERRRALKEAFEKNRGYWHPTWEGLLELDPDLFEAYVEFSSVPWRTGVLSPKIKEFMYCAFDASSTHLYVPGLKLHMRNALRYGATADELMELLEIVSTTGIHGAELGAPLLEAALAKHRMAVDA
A0A1A5X3U0	4-carboxymuconolactone decarboxylase	Paraburkholderia tropica	MQKTPSLADMQAVAPAFARYTSETVLNGLWKRPQLTPRERSIVTYAALVARNQVIEQPRHLRLALDNGVTPAEIAEIVTHLAFYAGWANASAAVAAALPVFEERGIGASQLADAAREPLPLDEAAEAQRATLVSQLFDDVAPGVVQYTTDALFRDLWLRPGLVPRERSLVTVTALVANGQAAQITYHLNRAMDNGLTKAQASETLTQLAFYSGWPNVFSAMPVFKEVFERRGA
Q13LR5	Putative gamma-carboxymuconolactone decarboxylase subunit	Burkholderia xenovorans (strain LB400)	MTQTTPQPDPSRLRDELVRLHGKASPEWDSLVRLDPRFVDAYLKFAGVPQRRNHLDDKTRAFIALAADACATQLYAPGVARHIERALSFGATREELIEVLELVSTIGIHTSNVGVPVLLEVLEEEGLRKGAPPLDERRQKLKAEFETNRGYWHPTWEGLLELDPDLFEAYVEFSSVPWRTGVLSPKIKEFMYCAFDASATHLYVPGLKLHIRNALRYGATAEELMELLEIVSVTGIHGAELGAPLLEAALKRSGAAAGEPHA
Q13LS6	Putative gamma-carboxymuconolactone decarboxylase subunit	Burkholderia xenovorans (strain LB400)	MRGGALSLLTCHFGCLMTSPTLKGRITSFVAAGGSWPASLDPLIAISPEFVEAYLAFAGCAYRNGPLEPKVKALVSFALEASVTHLNAVAVRRHCREALRLGATRDELLETLELISVIGVHACVIGMPVLEEKVANDPRNAIDTSHADARRQAIKREFTEKRGYWSAIWDGTLALDPDFFEAFTTFSSVPWVHGKLPPKVKEFMYIAVDVSVTHQYVPGTHVHIENALKYGATPAEILEVMQLASTMGIASFELALPIVLDEIAAREAQAALTP
Q13HN4	Putative carboxymuconolactone decarboxylase (EC 4.1.1.44)	Burkholderia xenovorans (strain LB400)	MDEALEQVQYPLFGKWGLIGEKGGNDIYADRCSVYIFGQYYGRDGLDLKTRGLLVVSALGVLMREGVLPTWTNACRNLGWTEDQLKELGAVISHVGGFPVSRGSLMMMDEVFEKRRKMTGEQVAEVGSGETRRDLYVAACETAQRLFGNPDGDFDDVALPEGDNFRKQMVTWVFGYLFNERNLIPERAKVLSVIVMSTVIGRIPMAKRWMGAAQRIGLKRVEVQESLLTAALYGGWPTAAEALGALAEVWPLGD
A0A0S4TYB0	Carboxymuconolactone decarboxylase	Ralstonia solanacearum (Pseudomonas solanacearum)	MNATTATAIALALSLGSGKAPAQVGAQRGTLSKADVQAVSPALDRYATDKLANDLWKRPGLSPRDRSIVTVAAVVARNQIVLMPEQLSLALENGVKPSELSEIITHLAFYAGWGNAIAATAIARDIFAARGITQDEVPLASVELLALDEAAEADRASRVSSSAGTVSPGLVRDTTDVLFRDLWLRPGLAPRDRSLVTVSALIANGQVQQIPFHLSKAMDNGLTRDQASEALSQLAYYAGWPSAFSAVPVFRSVFEERASK
D8NNE3	Carboxymuconolactone decarboxylase (EC 4.1.1.44)	Ralstonia solanacearum CFBP2957	MAHTSILTSALALGVKSMGADAATLPHPPDDPLIPMTTETNETALQPRQQAIVPIAAHAAIGDMPGLNAALIRGLDAGLTVSDCKEILVQMYAYAGFPRSLNALSELMRVLQTRKDQGIEDAPGHDAGPVPQGAALLAAGTANQTKLAGAPVKGALFDFAPAIDQYLKTHLFGDIFARDNLDWKDREIATVAALAAMSGVEPQLQAHMRLSMNVGVSAQQLRHVAQVLADTVSADASQRAQSALQAHLQQ
D8NI27	Putative carboxymuconolactone decarboxylase (EC 4.1.1.44)	Ralstonia solanacearum CMR15	MTNAQATSETLSARQQAIVPIAAFAAAGDIGKIAVVLDQGLDAGLTVSDAREVLVQLYAYAGFPRSLNALGELMKVLEARKQRGIQDVPGNPPGQPIPKGDALLAAGTANQTRLAGSPVRGPLFDFAPAIDEYLKTHLFGDIFERDNLDWPSRELATVSMLSALSGAEAQLQAHMRISMNIGVTIGQLRQLSQVLDAHADAVAAKRVREALERLLAAASGVNR
H5W8E7	Carboxymuconolactone decarboxylase	Ralstonia solanacearum K60-1	MTSASTASTTLSAQQRAIIPIAAFAAAGDMPKLNSALNQGLDAGLTVSDAKEILVQLYAYAGFPRSLNALGELMKVLEVRKQRGIQDAPGREPSRAIPKGDALLAAGTANQIKLAGAPVKGPLFDFAPAIDEYLKVHLFGDIFERDNLDWKSRELATVGILSALPGAESQLQSHMGISMNVGLTANQLRQLAQVLADRVGAEHARRAREALDRQLAAQSGAK
D8N0W8	Carboxymuconolactone decarboxylase	Ralstonia solanacearum PSI07	MCNTRLGKSRFALTTALSTLILGCGLAAAASQGASSAITPHAETYTMTTEPTLSVKQQAIAPIAAYAAIGDMSGLHTALGRGLDAGLSISECKEILVQLYAYAGFPRSLNALSELMKVLQARTQRGIADAPGRDAGPVPVGPALLEAGTSNQTKLSGAPVKGPVFEFAPAIDLYLKTHLFGDIFARDNLDWQSRELATVGMLAAMPGVEPQLQAHIRISLNVGLTAAQLRQAIHALAEQGNADAAQRAQAALDAQLGNTERS
G2ZT05	Carboxymuconolactone decarboxylase	blood disease bacterium R229	MCNTRLGKSRFALTTALSTLILGCGLAAAASQGASSAITPHAETYTMTTEPTLSVKQQAIAPIAAYAAIGDMSGLHTALGRGLDAGLSISECKEILVQLYAYAGFPRSLNALSELMKVLQARTQRGIADAPGRDAGPVPVGPALLEAGTSNQTKLSGAPVKGPVFEFAPAIDLYLKTHLFGDIFARDNLDWQSRELATVGMLAAMPGVEPQLQAHIRISLNVGLTAAQLRQAIHALAEQGNADAAQRAQAALDAQLGNTERS
A0A0F0FS48	Carboxymuconolactone decarboxylase	Burkholderiaceae bacterium 16	MNTQTMTLGRAQLSAIEQTDEPSLVEALRDIAPDLASLAIGFVYGEIYPRPGLDLRHRQLVTVAALAAMGGLEPQLRFHLAGALHVGCTPVELVELMNHLVVYAGFPAALNGIAAAREVFAKQGVAVNAGTPAPDQGGSRFEAGLARLREIDGEVGERVLASLEDIAPDLGRFIIEFAFGDIYTRPGLDLVSRELVTVAALAAIGSATPQLKVHMHGLLNVGGSREQMVEAIIHLAAYAGFPRAINAALAAKAVLTERPPERH
C5T3B6	Carboxymuconolactone decarboxylase	Acidovorax delafieldii 2AN	MTTQSTAPAADTLSAQQQAILPITAFAAAGDIAKLNTALNQGLDAGLTISDAREVLVQLYAYAGFPRSLNALTELMKVLDQRKQRGIQDAPGREPSRPIPKGDALRAAGTANQTKLVGRPVTGAVQDFAPAIAEYLQAHLFGAIFERDNLDWQSRELATVGMLSALPGAEAQLQGHVGYSMNTGLTAKQMQQAVQVLGERVGADSGRRASEALAKVLAAQPR
C5T3H6	Carboxymuconolactone decarboxylase	Acidovorax delafieldii 2AN	MHDKKRPMASALAAIVLGLTTTLSQAAPNTQEPRDMNAAVSETLSIRQQAIVPIGAFAAAGDIAKLNAALNQGLDAGLTVSDTKEILVQLYAYAGFPRSLNALGELMKVLEARKQRGIQDAPGHFPSRPIPKGDALLAAGTANQTKLAGAPVKGPLFDFAPAIDEYLKAHLFGDIFERDNLDWQSRELATVGMLAALPGAESQLQSHMGISMNVGLTASQLRQLAQVLADRVDAEHARRAREALERQLATKSGAK
C5T131	Carboxymuconolactone decarboxylase	Acidovorax delafieldii 2AN	MTNTTTAKHRARAAALALGVAMAASSASTSAAAQTIPAQESRTMTTQSTAPAADTLSAQQQAILPIAAFAAAGDIAKLNAALNQGLDAGLTISDAREVLVQLYAYAGFPRSLNALTELMKVLDARKQRGIQDAPGREPSHAIPQGDALRAAGTANQTKLVGQPVAGPIFEFAPAIGEYLQAHLFGAIFERDNLDWQSRELATVAMLSALPGAEGQLQGHVGYSMNTGLTAKQMQQAVQVLSERVGADSGRRASEALAKVLAARAR
A0A0Q8T1F8	Carboxymuconolactone decarboxylase	Acidovorax sp. Root217	MQPTTAQTSETLSPRQQAIVPIAAFAAAGDIARLGPALNQGLDAGLTVGDAREVLVQVYAYAGFPRSLNALGELLKVLEARRQRGLQDAPGSAPSRPIPQGDALLAAGTANQTRLVGAPVKGPLFDFAPAIDQYLKTHLFGDIFERDNLDWQSREIATVGMLSALAGAESQLQSHMGISMNVGLTPGQLRQLAQVLADRVDGAHAARADGALVRALAARGGK
A0A0Q8TL75	Carboxymuconolactone decarboxylase	Acidovorax sp. Root219	MQPTTAQTSETLSPRQQAIVPIAAFAAAGDIARLGPALNQGLDAGLTVGDAREVLVQVYAYAGFPRSLNALGELLKVLEARRQRGLQDAPGSAPSRPIPQGDALLAAGTANQTRLVGAPVKGPLFDFAPAIDQYLKTHLFGDIFERDNLDWQSREIATVGMLSALAGAESQLQSHMGISMNVGLTPGQLRQLAQVLADRVDGAHAARADGALVRALAARGGK
A0A0Q6ZWM1	Carboxymuconolactone decarboxylase	Acidovorax sp. Root402	MTNLQTTADTLSSRQQAIVPIAAHAAVGDMARLSIAINQGLDTGLTVNDAKEILVQLYAYAGFPRSLNALGELMRVVEDRKKRGLIDAIGRVPNRTIPTGDALLAAGTANQTKLLGAPVKGPLFEFAPAADLYLKSHLFGDIFERDNLDWKSRELATVGMLSALQGVDPQLQSHVGISMNIGITESQLKQVAQIVTEQVNADAGTRIADAIKRHLTTRTSR
A0A0L7MDP9	Carboxymuconolactone decarboxylase	Comamonas testosteroni (Pseudomonas testosteroni)	MSNTTPADQVFPNLPRRHAMALGLAAVLGHATSHPQESPDMNSTSVIDTLTARQQAILPIAAFAAAGNLPNLNLALNQGLDAGLTVSDAREILVQLYAYAGFPRSLNALGELMKVLEARRQRGVQDAPGNAPSHPIPQGDALLAAGTANQTKLSGGPVQGALFDFAPAANEYLRTHLFGDIFERDNLDWQCRELATVGMLSALPGAEPQLQAHMRISMNIGLKVDQLHQLVQVLATHVDADAAHRASEALARHLASLSGK
A0A0P9BZB7	Carboxymuconolactone decarboxylase	Variovorax paradoxus	MNAAPAGTGSLSARQQAIVPIAAFAASGDIARLSAALQRGLDAGLGVNELKELLVQVYAYAGFPRSLNALGELMKVLEARRQRGLRDREGPLPSRPVPRGDALLAAGTANQTKLSGGPVRGPLFDFAPAIDEFLKTHLFGDLFERDNLDWQSRELATIGMLSALAGVEPQLQAHLRIAMNVGLGAAQLEQLVRVLEAQVDVEAARRAREALERQLAARRSGG
C5CZT8	Carboxymuconolactone decarboxylase	Variovorax paradoxus (strain S110)	MNTTRTASETLSLRQQSIIPIAAFAAAGDIARLNTALEQGLDAGLAINEAKEILVQVYAYAGFPRSLNALGELMKVVEARKQRGAQDKQGQLPSRPIPKGDALLAAGTANQTKLAGAPVKGALFDFAPAIDEYLKTHLFGDVFERDNLDWPSRELATVGMLSALAGAESQLQSHMRISMNVGISAAQLDQLAQVLAERVDAEMGRRAREALARQLATRAGS
A0A0Q7KVA7	Carboxymuconolactone decarboxylase	Variovorax sp. Root473	MNATRTASETLSQRQQSIIPIAAFAAAGDIARLNTALEQGLDAGLSVNDAKEILVQVYAYAGFPRSLNALGELMKVVQARKQRGVQDAQGQQPSRPIPTGAALRAAGTANQTKLVGQPVKGALFEFAPAIDEYLKTHLFGDVFERDNLDWPSRELATVGMLSALAGAESQLQSHMGISMNVGITAAQLNQLTQVLADRVDAGAARRAREALDRQLAARPGR
A1WJ02	Carboxymuconolactone decarboxylase	Verminephrobacter eiseniae (strain EF01-2)	MNQPLDETNRSTYELGLECLCTVEATGNPAIIAAMADICPDLGRLAISFVYGEIYQRPHLSYRDRQLVTVAALAALGNARPQLKFHIAAALNVGCTGAEIIESMIQLVLYAGFPAALNGVFAAKEVFDERKLNFIPETTMSCAPDARFQKGMEALSRIDGHAGEAVISALKGIAPDLGRFIVEFGFGEIYKRPALGLLEREMITVAALAALGTATPQLKVHIHGLLNVGGTREQMVELAIHIAAYAGFPAAINAALLAKEVFAERDVDGGATCAV
G0A9X3	4-carboxymuconolactone decarboxylase (EC 4.1.1.44)	Collimonas fungivorans (strain Ter331)	MIIPAGQNLSMKTLVAAAMAAAAASLMFSAHAETAKRTSMQITHPFSAVTTLEDIRSVSPALERYTTTTLSGDLWKRPNLTPRDRSIVTLAALIARNQTVEIPFHVNLALDNGVKPAEISEIITHLAFYSGWPNAMSAVVVTKEIFSQRKIGIDQLPPALDKLLPLDEAAEARRATAVAENVGPVAPGVVKYTSELLFHDLWLRPALAPRDRSLVTVSALIAGGQVAQIPFHLNRSMDNGLTKDEASEVLAQLPFYAGWPNVMSAVPVVKDVFEKRPN
A0A0Q4PBI1	Carboxymuconolactone decarboxylase	Duganella sp. Leaf61	MTTETVTSRLSPKQQAIGPIAAFAATGDLPRLGAALDSGLDAGLSVGDCKEILVQMYAYAGFPRALNALGVLMKTVEARKQRGINDPEGAGPGPIPEGAELLAVGTANQTRLTGAPVKGPVFEFAPAIDQYLKTHLFGDIFARTNLDWQSRELATVAALAAMTGVEPQLLSHTQISLHQGLTHQQLRQFAEVLAKRVGPEAAARARTALDQQPAK
R0E9P0	Carboxymuconolactone decarboxylase	Herbaspirillum frisingense GSF30	MSVRDRSIITLSVLIARNQSAQMPHYLNVALDHGVTPAEVSGMVAHLAFYSGWANAVAAIDVMRAVFDLRGLDAAQLRPIDARPHPTDDMDEERRHAVVMRKFGQVAPGLVQLTRDILFQDVWRSPELSLRDRCLITICSVIATAQTAQLAFYVNRAMDQGVTRAELSELLTHVAFYSGWSSAYTALAVVKDVFESRPD
A0A0L6VY79	4-carboxymuconolactone decarboxylase	Massilia sp. WF1	MDEAGLRTGYRRRAGPSLQETRLRPAARPVMMSPALKHYTQDLVLGELWQRPGLAPRDRSLVTLSVLVSKNQSQDLPFYLNRALDSGVEPGEIAELITHLAFYSGWANASAADAAAKTVFAGRQIDPATLPPAAPAPLPLDEQAEAARAKNVDQNFGEVAPGVVKYTTEALFRDLWQRPGLAPRDRSLVTVSALVANGQVAQLTYHLKRAMDNGLTGQQASEALTQLAFYAGWPNVFSAMPVFKDVFAQRSRKE
C3X9E3	Carboxymuconolactone decarboxylase family protein	Oxalobacter formigenes OXCC13	MAGKSFSKLAAVMFALLCLGNLARADDMEKLKTALDARQEKIVTIAAFTANGNLPELKTALNGGLDAGLTVNEIKEVLIQLYAYAGFPRSLNGIQTFMTVMDEREKAGIADPAGAQGTALPAGTNRDAYGEAVRMRLSGVTEVPAKSGYQLFAPGIDVFLKEHLFADIFGRGVLEFSDREIATVAALAALGGTDAQLQYHLNAAMNVGLSQQQLAGIISVLEKDVGKNESAFAGKVFGEVLKKRSNINP
R5EEM1		Parasutterella excrementihominis CAG:233	MVLNRRKVLLSATVGAAGAVMTNTVSAKERNLDPDMDAIIARMMNVTKRGTTLATNQKYFVLLATCAAQGLSEEAEDVAAAALKAGVEPIAIKEAVYQTAPYVGIGRVKEALEGVNKALKEAGVRLPLASQTTVNDQNRLAKGIEVQTAIFGDAITQMHKNTTEPMKPLMINDLSGYCFGDFYTRTGMSVKDRELVVFAAIAALGGCEAQLKAHADANLKEGATKQNLIDALQVAVPLNGFPRTLNAVTVVNSIA
F3QH98		Parasutterella excrementihominis YIT 11859	MVLNRRKVLLSATVGAAGAVMTNTVSAKERNLDPDMDAIIARMMNVTKRGTTLATNQKYFVLLATCAAQGLSEEAEGVTAAALKAAVEPIAIKEAVYQTVPYVGIGRVKEALEGVNKALKEAGVRLPLASQTAVNDQNRLAKGIEVQTAIFGDAITQMHKNTTEPMKPLMINDLSGYCFGDFYTRTGMSVKDRELVVFAAIAALGGCEAQLKAHADANLKEGATKQNLIDALQVAVPLNGFPRTLNAVTVVNSIA
R7KIE8		Sutterella sp. CAG:521	MKRRTLLMSSSIIPAAFAADALATPSAQDSQLSKMDPDFSAIEDYLLKKEMSKAGEMSVKNRTMITLAALTTISGVTRLHQATADALKAGMSVVEIKETLYQCAPYIGIARVESALVEVNDALQKLGQNPIPTSQSTVNETTRFEKGLAVQKGIFGNAIDKMHASTPENQAYISKQALTAYCFGDFYTRTGLDLKARELITFTAIMCLGGCEPQLKAHTAANLSVGNSKQDLIDTIMVAMPYIGFPRTLNALAVVNEIAK
R5PSL2		Sutterella wadsworthensis CAG:135	MTNFSRRQVLSLPMAASVVGAGAAGAAYAADSNSKVNAPDFDAIEDRMTLLTKRGASLSIRQKHLAVLSVAAGLGFEDLGERTAAAALADGLAPGDIEEAVFHASPYAGMARTRAVLAGVHAAMTAAGIALPLESRTVVSDENRLQKGIAVQTEIFGEQITRMHQTTPAERRSLMIDDLSGWCFGDFYTRKGLSIAERELATFCTIAALGGCEAQLSAHAAANLRCGNTKDNLIDALQCAVVYLGFPRTLNACAVVDKVNP
E7H209	Carboxymuconolactone decarboxylase	Sutterella wadsworthensis 3_1_45B	MKPTAPSFAGLSQKCKLTCAAAAAGLLFAVSGTQAQALTPKQESIIPIAALTAEGDAARLKTVLADALNRKSMTVNEMKDVLLQMYAYTGFPRSLTGLGVLVNLLDERHAAGITDEKGREATPLPAGTNIRELGTKTQTELVGRPVKGPVYDFSPEIDTYLKEHLFGDIFSSDLLTHQERELATISALASLPAPVQLRSHLNASLNVGLSPKALREFTEILRRDVGSTEAALAQTTLDAVLAQRAAK
E7H3N4		Sutterella wadsworthensis 3_1_45B	MYALHLMLHSNIPMEAEMTNFSRRQVLSLPMAASVVGAGAAGAAYAADSNSKVNAPDFDAIEDRMTLLTKRGASLSIRQKHLAVLSVAAGLGFEDLGERTAAAALADGLAPGDIEEAVFHASPYAGMARTRAVLAGVHTAMTAAGIALPLESRTVVSDENRLQKGIAVQTEIFGEQITRMHQTTPAERRSLMIDDLSGWCFGDFYTRKGLSIAERELATFCTIAALGGCEAQLSAHAAANLRCGNTKDNLIDALQCAVVYLGFPRTLNACAVVDKVNP
S3BR31		Sutterella wadsworthensis HGA0223	MTNFSRRQVLSLPMAASVVGAGAAGAAYAADSNSKVNAPDFDAIEDRMTLLTKRGASLSIRQKHLAVLSVAAGLGFEDLGERTAAAALADGLAPGDIEEAVFHASPYAGMARTRAVLAGVHTAMTAAGIALPLESRTVVSDENRLQKGIAVQTEIFGEQITRMHQTTPAERRSLMIDDLSGWCFGDFYTRKGLSIAERELATFCTIAALGGCEAQLSAHAAANLRCGNTKDNLIDALQCAVVYLGFPRTLNACAVVDKVNP
A0A0G3BIA7	Carboxymuconolactone decarboxylase	[Polyangium] brachysporum	MNNTQPDKAPKRGLVALAAAVAISAAFLVTTVTAPATAQVQPSANTTQELSRKQQAIAPIAAAMAVGDLPRLNKALNHGLDAGLTVSDTKEILVQLYAYAGFPRSLNALGELMKVVDARKQRGLQDPPGRAPGPVPTGKELLALGTANQTKLSGAPVRGALFEFAPAIDEYLKTHLFGDIFARDNFDWQSRELATVGALAAMSGVESQLLSHVRISMNVGLTAPQLRQLADGLAQQGHAEAAARTRVAIDKHLADANR
A0A1A9HH82	Carboxymuconolactone decarboxylase	Mitsuaria sp. 7	MTTPSTNALTDRQLAIGPIAAACAVGDMPRLAAALDQGLNAGLTVSETKEVLVQLYAYAGFPRSLNALGELMGVLDKRRARGVQDTAGKESGPGPTGAALLAAGTANQTKLAGAPVRGALFDFAPTIDQFLKTHLFGDIFVRDALDWGSRELATVAALSAMVGVESQLLAHVRISLNVGLTADQLRQLAGELKHRGHAEAGESLFSAVDKHLKALKSG
A0A0Q7AKP8	Carboxymuconolactone decarboxylase	Rhizobacter sp. Root404	MQAQVPSETLSIRQQAIIPIAAWGAAGDMSRLAAALNQGLDAGLTVNEAKEVLVRLYAYAGFPRSLNALSELMKVLDSRKQRGVQDVAGPAPTRAIPSGDALLAAGTANQTRLIGAPARGAIYDFAPVIDQYLKAHLFGAIFERDNLDWQGREVATLGMLSALQGAESQLQAHMGFSMNVGLTAGQLGQLSQLLSDKVDKEMGRRAQAALTRQLASRPSR
D9Y321		Burkholderiales bacterium 1_1_47	MNRRKVLLSATVGAAGAVMTNTVSAKERNLDPDMDAIIARMMNVTKRATTLATNQKYFVLLATCAAQGLSEEAEGVTAAALKAAVEPIAIKEAVYQTAPYVGIGRVKEALEGVNKALKEAGVRLPLASQTAVNDQNRLAKGIEVQTAIFGDAITQMHKNTTEPMKPLMINDLSGYCFGDFYTRTGMSVKDRELVVFAAIAALGGCEAQLKAHADANLKEGATKQNLIDALQVAVPLNGFPRTLNAVTVVNSIA
A0A0N1JTS8	Carboxymuconolactone decarboxylase family protein	Amantichitinum ursilacus	MRTSTFVQRLGVALALAAAGVVNASASPAAATNSGDPTTMTAEHTASPLSNKQLAIAPIAAMTAIGDMPALDAALNRGLDAGLTISESKEILVQMYAYTGFPRSLNGLSALMKVLKARKQRGISDAPGREPGPVPAGDQALAAGTANQTQLTGAPVKGPLFDFAPAIDQFLKAHLFGDIFARDNLDWPSRELATIGALAALTGVESQLQSHVRISLHVGISAAQIRQVAQRLSDASQDAAAQRMRDALEKNLAASAKQ
A0A1A9S860	Carboxymuconolactone decarboxylase	Eikenella sp. NML070372	MFNERFTRRTIMSLTKTQQHLAALAAASARGDQDALARHLHAAFAADGLTVQQVQSALEQLYAYCGFPRSLNALTTLMNVVEERKKAGKSVQEGNPPSPLPAGDMAERGRMLREKLVGHRVGGALAAFAPRSDYYLTAHLFGDIFSDDRLTHQERETVTIAALNNLDGVANQLASHIAIAKNIGLDDEAVLEIQQIAKP
B8FNC5	Carboxymuconolactone decarboxylase	Desulfatibacillum alkenivorans (strain AK-01)	MGISEKAKQNYEELFPGRKSALHDTDPELMEIFDNFAFDEVLEYGNLDTRTRMIAILASLIAQPALSQYKIMLDAALNAGVTPVEIKEIVYQSTQYVGMARTLDFLNATNDLFKSRGVKLPLEGQTAVTPETAFDKGRALLNSVFGEMIEENYQKAPGSQKHIQHYLFGNCFGKYYTRSGLDIKMRELVTFAFLSSMGGCEPQLKSHIKGNLRVGNDKETLLSVLTQLLPYLGYPRMFNALACVNEVIPENT
G1V0W1		Bilophila sp. 4_1_30	MSRAALAEKKQLERFGNVRSPLEATDPDFAEMRDRLIWGEVAWHGSLDAKMQELITLVVLTASQTLDGFAPHVGAALQVGATPEEIKEAMYQCAPYIGFPKTEKALRLVNEVFREKRIPLPVASQKTVTEDDRFTQGVKVQKSIFGAAIDSMHKSTPQNQQHLLRDMLSAFCFGDVYTRKGLDLRTREILTFCIISSLGGCESQVKSHVQGNVNVGNTKENLIDALTCCLPYIGFPRTLNALGCVNAVIPEN
E5Y9C2	4-carboxymuconolactone decarboxylase	Bilophila wadsworthia 3_1_6	MPAHKKRNISCGLFAALFCLLLSGAAIAASSPTQQVPNGGKNMSRAALAEKKQLERFGNARSPLEATDPDFAEMRDRLIWGEVAWHGSLDAKMQELITLVVLTASQTLDGFAPHVGAALQVGATPEEIKEAMYQCAPYIGFPKTEKALRLVNEVFREKRIPLPVASQKTVTEDDRFMQGVKVQKSIFGAAIDAMHKSTPQNQRHLLRDMLSAFCFGDVYTRKGLDLRTREILTFCIISSLGGCESQVKSHVQGNVNVGNTKENLIDALTCCLPYIGFPRTLNALGCVNAVIPEN
Q30WL2	Carboxymuconolactone decarboxylase	Desulfovibrio alaskensis (strain G20) (Desulfovibrio desulfuricans (strain G20))	MNIKQLTAIAVAAIILGTVAASEVQAMNNALDARQQAIVAIAAFTASGDMGRLTPALHEGLNSGLTVNEVKEILVQMYAYTGFPRSLNGMAAFMKVVDERKAKGILDEIGRDASPIPADLDKDAYGARVRADLSGLKDVPPPAAWQEFSPVIDDFLKQHLFADIFARDVLTRQERELATVAALANMTGTAGQLSYHLGAAMNTGLTEAQMQSFVTVLAAKVGEDEAAIAGEVLEGVLAKRK
F0JCF0	Carboxymuconolactone decarboxylase	Desulfovibrio desulfuricans ND132	MAISETARNNHAALFPNHRSTLAATDPEFVELFDNFAFDEVPAQVNLDVRTRLMVILASLIAQQSVNEYRVMLGGALNVGVTPVEVKEIVYQAVAYAGMAKVFDFLRATNEVLESRGVKLPLEGQSTTTPETRLDKGLALSKSVFGAAIDAMYEHSPKDLLHIQRFLSGNCFGDYYTRGGLDMRMRELMTFSMILSLGGCEPQLKGHIQGNAAVGNGRDVLIGAVTQLVPFIGYPRSLNAVACINEVLPPQAAE
A0A0X8JHP8	Carboxymuconolactone decarboxylase	Desulfovibrio fairfieldensis	MKKLFVFRAVCCALALTITLTEARSMDETQTLNARQRGIVTIAAFTANGDLEKLKPALHDGLEAGLTVNEIKEVLVQLYAYTGFPRSLNGIGVFMAVLDERKARGIRDEEGREPSPLPANLDRDAYGARVRAELAGWKSIPAPSGYQLFTPAIDAFLKQHLFADIFARDNLDHQSRELATIAALAAMPGLGAQLRFHLGAAMNTGLSPAQLRDFIAVLDAGVGKKEAVEAGKVLDAVLAARSGQAR
E1K0J4	Carboxymuconolactone decarboxylase	Desulfovibrio fructosivorans JJ	MIRSPVTGIRAALALLLTLTTTTLCGGAPMENERYARGWKALVALAPQKAQAVQDGLADIAPDMARFVVEFGYGDVFTRPGLDPASRQTATIAALAALGNAAPQLRFHIEAGLAIGLTPQAVVDIIYVTTVFAGFPAGLNALAAAREVFAAQGVAPTPPTAPENPDRRERGLAALAVTSQSAGQRVVDSLADIAPDMAGFILDFSYGDVISRAVLTPAQKEIAMIAAATARGTMAPQLKVHIKAARSVGVSREQITEVLIQMAVYAGFPAALNGLAVAREAFAEEEE
C4XMT3	Carboxymuconolactone decarboxylase family protein	Desulfovibrio magneticus (strain ATCC 700980 / DSM 13731 / RS-1)	MIRDWRMPTAMALVLALALALGSHPARGGNGMETSERYDRGMAALMALAPDKARAVQEALGGVAPDLGRFVVEFGYGDIFTRPGLSPELRQTATIAALTALGNAAPQLAFHVEAGLAAGLSAEAIVEIVYVATVFAGFPAGINAIGVCREVFAAKGITVTPPDAYAGQPANRRDRGLAALSVTSREAGKKVLASMGDMAPDFGGWLLDFSYGDVISRGVLSPGAKEIAMIAAATARGTMGPQLAVHVRAGLAVGLSREQIVETVMQMAAYAGFPAAINGMLVVRDVFAATGS
K6H509		Desulfovibrio magneticus str. Maddingley MBC34	METKGTSERYDRGMAALMALAPDKAQAVQEALGGVAPDLGRFVVEFGYGDIFTRPGLSPELRQTATIAALTALGNAAPQLAFHVEAGLAAGLSPEAVVEIVYVATVFAGFPAGINAIGVCREVFAAKGVTVTPPDAYAGQPADRRERGLAALSVTSREAGERVLTSMDGIAPDFGGWLLDFSYGDVISRGVLSPEAKEIAMIAAATARGTMGPQLAVHVRAGLSVGLTREQIVETVMQMAAYAGFPAAINGMLVVRDVFAATGS
B6WSC8	Carboxymuconolactone decarboxylase family protein	Desulfovibrio piger ATCC 29098	MIFLKELAMRRQSLLPLLVILMFLVPLLQAGNSPAKGLDGRQQSMVLVSAYTANGDLERLRPALIQALDAGLSINEIKEVLTHLYAYIGFPRSLNGLQVFMEVLEQRRARGITDAEGKAASPLPPSLDRDAYGARVRADLAGQKEIQPPSGVLAFAPVIDTFLKEHLFADIFARDVLDRKARELCTIAALASLPGLGGQLQFHMGGAMNCGLSPEELESFLDLLAARVGTQEADAARTVARKVLASR
B6WPP9		Desulfovibrio piger ATCC 29098	MDRMQKAAAYRKELGKTGASPLAGTEPELAAIRERLEYGEIAGQGSLDARQRRLITLVVLAAIQTPEGIGEETRAALHQGVRPEEIREALYQCAPYIGFPRTEAALRHADAALEAAGIALPLPEGGTVTEEDRFEKGLAVQTGIFGDAISKMHASAPEGQREILVRHLSAFCFGDIYTRTGLDLPLRELLTFCIISALGGCEAQVKAHVQGNAAVGNGKQLLVDALLQMLPCIGFPRTLNALACVNSVLPEA
C6BTC8	Carboxymuconolactone decarboxylase	Desulfovibrio salexigens (strain ATCC 14822 / DSM 2638 / NCIB 8403 / VKM B-1763)	MHTVKSISTILTIAFILSLATLTEANNMNTETNLNARQQSIVTIAAFTASGDIEKLKPALTEGLEAGLSINEIKEVLVQMYAYTGFPRALNGMAAFMSVVKDRKANGIKDVEGKEASPVPADFNKDEYGAKVRAKLAGLDKDISGAEWQRFSPIMDTFLKKHLFADIFVRDVLTEEERELATIAALANMSGTEGQLFFHYGAAMNSGLTKEQMNNFIEVLDSKVDNKQAQSAKEVLTGVLAKRNQ
G7QCV7	Carboxymuconolactone decarboxylase	Desulfovibrio sp. FW1012B	MLRKTCTLSALVLAIALTATATRGGTDMNERYDRGWAALSALAPEKARTVQESLADIAPDMARFVVEFGYGDVFTRPGLSPALRQTATIAALAALGNAAPQLRFHIEAGLAAGLSPAEIIEILYVTTVFAGFPAGLNGLAAARQVFADRGVTPPPAPAPETTDRRTRGLAALEATSRNAGRQVLDSLADLAPDMAGFILDFSYGDVIARNILTPAHKEIAMIAAATARGTMEPQLKVHVKAARAVGVSREQIVEVLIQMAVYAGFPAALNGLGVARTAFAEIGE
A0A0B1TYK0	4-carboxymuconolactone decarboxylase	Desulfovibrio sp. TomC	MIKTFFCRWRILLALGLALGPTLANGDSTMTANERYERGYAALAALAPQKAQAVQDALADIAPDLGRFVVEFGYGDIFTRPGLTPAERQTATIAALTALGNAAPQLAFHVEAGLATGLSPEAIVEIIYVTTVFAGFPAGLNALAVCREVFAAKGVTVRQRPAHPDGETDRRTRGLATLAATSRDAGEKVVASMAGIAPDMADFLLDFSYGDVISRTILSPGQKEIAMIAAATARGTMAPQLKVHVKAARVVGLTREQIVEIMIQMAAYAGFPAALNGISATRDALAEMGE
I2Q4E8	Uncharacterized protein, gamma-carboxymuconolactone decarboxylase subunit like protein	Desulfovibrio sp. U5L	MLQKILLVLMLGSLLALPTTPGLAAPGTGDNALDARQKAIVLIGAFTAQGNMEQLRTALAEGLDAGLTVNEIKEILVQLYAYAGFPRSLNAINAFMAVMRERHDKGITDMVGKEASPLPEGKSNLELGTEIQTKLVGEPVKGEIYDFAPAIDAFLKAHLFGDIFGRNNLDYASREIATIAALASMQGVNAQLRSHFRVGMRVGLSADQLKSLLRVLETRVGQKEAANAAAVLGDVLDGKSK
I2Q4E4	Uncharacterized protein, gamma-carboxymuconolactone decarboxylase subunit like protein	Desulfovibrio sp. U5L	MAISETAQKNHDQLFPEHKSTLKVTDPELIELFDNFAFDEVPSHGSLAVETRLMVILASLIAQQALTEYKVMLGAALNVGVTPVQVKEIVYQAIAYVGIAKVIDFLHATNAFLEERGVTLPLEGQATTTPETRFEKGLALSKSIFGEAIDVMYANSPKNQLHFQKHLSANCFGDYYTRTGLDIQMRELLTFSMILSLGGCEPQLKGHIQGNASIGNDKERLIDVVTQLLPYIGYPRTLNALHCLNEVLPEKDSDGA
I2PZM0	Uncharacterized protein, gamma-carboxymuconolactone decarboxylase subunit like protein	Desulfovibrio sp. U5L	MNERYDRGWAALSALAPEKARAVQESLADIAPDMARFVVEFGYGDVFTRPGLSPALRQTATIAALAALGNAAPQLRFHIEAGLAAGLSPAEIIEILYVTTVFAGFPAGLNGLAAARQVFADRGVAPTTAPAPETPDRRARGLAALEATSRNAGRQVLDSLADIAPDMAGFILDFSYGDVIARNILTPAHKEIAMIAAATARGTMEPQLRVHVKAARAVGVSREQIVEVLIQMAVYAGFPAALNGLGVARTAFAEIGE
S7TI77	Carboxymuconolactone decarboxylase	Desulfovibrio sp. X2	MQDRHERGMELMRRLLPDMPEKLETALADIAPDMPGFIIDFAAGEILSRPGPDISDRQTATVAALMALGNAPAQLAVHIRGSLNAGLSPRQIIEIIYVTMIFSGFASALNAITVAREAFREAGVELPLPREAVHAGTEEPTPADRHTKGLAVMKATSDRAGNAVIDALADIAPDMARFIVDFSYGEIFSRTTLSPRKKEIAMIAATAARGTMAPQLKVHIRAALVVGVSKEDIVEILLQMAVYAGFPAALNALAAAREAFAEAEG
B8DSC9	Carboxymuconolactone decarboxylase	Desulfovibrio vulgaris (strain Miyazaki F / DSM 19637)	MPSRNSVPLLALCLIASVGIPAISHAKNENHDNHLSNKQKSIIPIAAFTANGDTAKLKSALVHGLENGMTINEIKEVIVQMYAYAGFPRSLTGLDTFLAILEDRKGRGIRDEIGKDATPLPAGASIRDLGTAVQTRIVGRPVRGPVYEFAPIIDTFLKEHLFGDIFGRDVLDLQERELATVAALASLPAEPQLRSHLNVCMNVGLTEPQMRAFVSILDAEVGKDEAERSERLLDAVVQSRQQAK
Q3A5M8	Carboxymuconolactone decarboxylase family protein	Pelobacter carbinolicus (strain DSM 2380 / NBRC 103641 / GraBd1)	MNKKRTAFLTILMTLMFSFPAIAEAKNMEKVQTLNARQQAIVPIAAFTANGDLDKLKPALVDGLDAGLTVNEIKEILVQMYAYAGFPRSLNGIHAFMAVLDERQTKGIDDEMGKEAGPTPADLDKDKYGAEVRAKLAGLETDISSAKWQQFAPAIDTFLKEHLFADIFVRAILNHQERELATIGALAAMPGTEGQLHFHFGAAMNTGFSEAQMKDFISVLDVKVGKKEAESARKVLNAVLVSRK
B5EG58	Carboxymuconolactone decarboxylase family protein	Geobacter bemidjiensis (strain Bem / ATCC BAA-1014 / DSM 16622)	MNRLIIEFLAITFAMMCIMAAIAEAQPMDKNQTLNSKQQGIIPIAAFTANGDIEKLETALNKGLDAGLTVNEIKEILVQLYAYTGFPRSLNGLGAFMNVVEQREKKGIKDQLGKEPGKMPAGKSSIELGTEIQTQLVGKPVTGPIYAFAPAIDAFLKGHLFGDIFGRDNLDFQSREIATISALAAMKGVNPQLQAHFSVGFNTGLSELQMRGLITVLAASVGRSEADNASEVLDKSLKLVGVVPIVSGRKSK
A0A0D5N378	4-carboxymuconolactone decarboxylase	Geobacter sulfurreducens	MNRLVTEFLAIILAMMVIMAAISEAQPMDKNLALSSKQQGIIPIAAFTAKGDLEKLKVSLNDGLDAGLTVNEIKEILVQLYAYTGFPRSLNGIGTFMGVMEERQKKGIKDGIGREASPLPANKNTVALGTDIQTKLVGKPVTGAIYTFAPAIDQFLKGHLFGDIFGRDNLDFQSREIATISALASMDGVNPQLQAHFNVGLNTGLTETQLKSLISVLSSRVGKKEAENASEIFGKVLSGRKSQ
R5WFR0		Corallococcus sp. CAG:1435	MDRYTQSREIYKQLFRQLPDENESNGELMEILRRFIFADVFHSGELDLKTRELVTVTCLATMQTLPQLKAHINACLNVGAQPVEIREALYQLAPFVGFPKTLNAVAVYNEVLAERKITLPAESSCIEGDENRFAEGSKIQQPLYGDEILQRFASFEKVPRFLTEWCFGDFYTRKGLDLPTRELLTLVTLTALNMPKQVAAHLKGNLRVGNSVEKLYWTMLQCMPYVGFPAVANTLNALLDIVSQRQ
A0A0H4XCN1	4-carboxymuconolactone decarboxylase	Myxococcus hansupus	MPREPSVSEVPALEDLRRVSPALEHYTRERLLGELWTRPDLSARDRSLVTLATVIARNQSTAMAAYFGRALDSGVEPGELSELVTHLAFYAGWGNAMGAVGVVKDTFAARGITAEQLPPAVGELLPLNEAAEAQRAERVGKDFGAVAPGVVQYTTELLFRDLWLRPGLAPRDRSLVTVSALISAGQVAQVPYHLNRAMDNGLTKAQVSEMMTHLAFYAGWPNVFSALPVVKDVLEKRPD
I4C2T5		Desulfomonile tiedjei (strain ATCC 49306 / DSM 6799 / DCB-1)	MKSLHEVKLTLVRKSGTELGRLGMFCLIGSVCAFLALVPAINSGASMNSEQENERYKRGLTTLRSLDAEAADKVLSSLQDIAPDMAKFIIEFGYGDMYSRPALDPKSRQVATISALTALGNAKPQLKFHIAAALNVGLTPDEIIETMYVTTVFAGFPCGLNGINTAREVFQAKGVSVSATGTSPYGEKTGRRERGLEAVNLTSKGAGERVLKSLSDIAPDMGSFIIEFSYGDVISRNVLTPKHKEIAMIAVTAAKGTMEPQMKVHIHAALNVGCTKQEIVELMYHTAVYAGFPAALNGISAVREVFRQREQQESKP
A0LK29	Carboxymuconolactone decarboxylase	Syntrophobacter fumaroxidans (strain DSM 10017 / MPOB)	MKNRARCRRVHHRFGPTLCLLTALTLILEVGALFAADNRGERYEKGYRALQALNADGAGKVIEGLRDIAPEMSDFLVEFAYGDVFSRPALDPKSREMATIAALTALGNAAPQLKWHIAAALNIGVRPEQIIDIMYVSVVYHGFPAALNGIAAAREVFAEKGIRFTPVKREKIADKRALGLKTMDATSRGAGEKVVDSLKDIAPEMADFILEFSYADIFSRGVLSPGETELVAIAGMCAAGTQRPQLIVHIKSGLNVGLTKEQIIEVMDQMAVYAGFPAALNGISAAREAFASAAR
A0A0M4T9V4	Carboxymuconolactone decarboxylase family protein	Campylobacter concisus	MTLTYNAKKIYENWFDSKSELEESNASFLEDYLNFLGDISEVINIDEKTRLSVIIASLCVSKSAKSSFKSFVRAALNVGISVKEIREILYQAVPYAGLGKVEDYIFLADEIFNERYIEPENMPKKSREGRGERGLEIQRKLFPAVDKFIASMPNDQKHIMDFLSQNCFGDFYARDGLSLELRELLTFVYITTLGFAKPQLLGHIAANFGIGNDRAKLISVVTTLIPFIGYPSALNALSAINEISSSKN
U2FA34		Campylobacter concisus ATCC 51562	MTLTYNAKKIYENWFDSKSELEESNASFLEDYLNFLGDIGEVINIDEKTRLSVIIASLCVSKGAKSSFKSFVRAALNVGISAKEIREILYQAVPYAGLGKVEDCIFLADEIFNERYIEPENMPKKSREGRGERGLEIQRKLFPAVDKFIASMPNDQKHIMEFLSQNCFGDFYARDGLSLELRELLTFVYITTLGFAKPQLLGHIAANFGIGNDRAKLISVVTTLIPFIGYPSALNALSAINEISSSKN
A7GVT6	Carboxymuconolactone decarboxylase family protein	Campylobacter curvus (strain 525.92)	MKLTKKASEFYESWLGSTHPLEATDPEFMEIYLNFLFDDVSSEINLSTYERLKITLACLAVIGAKRAYGRLVTAALKNGVKAGEIREILYQAAPYAGFGRLEEMFYAMNEAFKEAGVALPLANAATTTRENREAKGLAVQKDIFPAIDKFNADAPEDERHIRRFLSAHCFGDFYTREGLELKFRELLTFVYVLSLGYAKPQLLGHIAGNFHVGNDRAKLIDVTTALVPFIGYPMALNAFAAIDEVSKKG
A0A0S4SAH2	4-carboxymuconolactone decarboxylase	Campylobacter fetus subsp. fetus	MQSRRNFMKNGAIIAAGGMALGADTLNAAQNTGAQMKTDTIRNLTPKAKENFIAFLKTTELPVGYSDPEFISNYINFAFDESLEKSGIDHKTAVLIIMASLVACGGENEYEHMVNAALNLGVDTVSIKETLYHTTPYAGIGKTAQFTRAMNAVFTKRGIDTKQKSQQTVSKDDRYEKGLQAQIDIFGERMRNYKDSYTPDTRHFADFLSANCFGDYYTRTGLDLKFRELLTFVILASLGGVESQLKAHITGNIRVGNDRAKLISVVTLLVPYIGYPRSLNALSAINETAPYKEK
A0A0S4SDV9	4-carboxymuconolactone decarboxylase	Campylobacter fetus subsp. fetus	MQSRRNFMKNRAIIAAGGMALGADTLNAAQNIGAQMKTDTIRNLTPKAKENFIAFLKTTELPVGYSDPEFISNYINFAFDESLEKSGIDHKTAVLIIMASLVASGGENEYEHMVNAALNLGVDTVSIKETLYHTTPYAGIGKTAQFTRAMNAVFTKRGIDTKQKSQQTVSKDDRYEKGLQAQIDIFGERMRNYKDSYTPDTRHFADFLSANCFGDYYTRTGLDLKFRELLTFVILASLGGVESQLKAHITGNIRVGNDRAKLISVVTLLVPYIGYPRSLNALSAINETAPYKEK
U5Y092	Carboxymuconolactone decarboxylase family protein	Campylobacter fetus subsp. testudinum 03-427	MQNRRTFLTSTAVGLGVLAMSAKADAKEQNTEKKVENLSDNAKKNYDKFFGDTNPLSKTDPEFITNHLNFAFGDLFLHSKLDDKTRIMLWLGCLIASGGLREYKRVVNAALKNGVAPNNIKEILYQSVPYVGFAKVDEFIYICNEVFRDNGVELPLKNASTTTASDREEKGLAVQRAFFGDTIDRSNAAAPNDEKHIRKFLSANCFGDYYTRDGLEPKFRELLTFVFVLSIGGADAQVKAHVVGNLNLGNTRAVLIDTVTLLIPYIGYPRSLNALSAIDEVSSV
A0A172STF0	Carboxymuconolactone decarboxylase family protein	Campylobacter hyointestinalis subsp. hyointestinalis LMG 9260	MQSRRNFMKNGAIIAAGGMALGADTLNAAQNTGAQMKTDTIRNLTPKAKENFIAFLKTTELPVGYSDPEFISNYINFAFDESLEKSGIDHKTAVLIIMASLVACGGENEYEHMVNAALNLGVDTVSIKETLYHTTPYAGIGKTAQFTRAMNAVFTKRGIDTKQKSEQTVSKDDRYEKGLQAQIDIFGERMRNYKDSYTPDTRHFADFLSANCFGDYYTRTGLDLKFRELLTFVILASLGGVESQLKAHITGNIRVGNDRAKLISVVTLLVPYIGYPRSLNALSAINETAPYKEK
A0A172SWR8	Carboxymuconolactone decarboxylase family protein	Campylobacter hyointestinalis subsp. lawsonii CCUG 27631	MKKILAVFAIFGGVLMSADIEDNTLKAVFENFEKSSKNDSIKAGLTPRQIELSNLAVIIASGSLRLWQERVEKSELKADEIMDLLRQSTAYLGMARIREFIFVTSEIYKRKGVKITDFALDSDENRLKNGQNLQIELFGSATTQSMSGDYAQIGKYLSQNCFGDYYIRVEILSLIEREIITFFLLAAQGDTSAQMKAHAKANFKMGLNKEKLIALINANIALIGYPRSLNATTAVIEASK
A0A0M4TJW7	4-carboxymuconolactone decarboxylase, putative	Campylobacter jejuni subsp. jejuni	MQLRQKAREIFEKLLGGAKKDQLFASDKEYFINHINFTFDESFIKANLDTQKYFLITLASTLAVGGKIEFKALLQGAIKNDISPIVIKEVIYQATPYVGFARVCDFLSLCNKVFKKLNIALVLTPQGTTTQENRKIKGREIQNAIFSEANITKMIETTPEDKAFINDFLSANCFGDYYTRMGLDLKTRELLTLVYLISLGGLDNQVKAHIQGNLNMGQSRKDLLNIIAALIPYIGYPRALNAIAVLDSLTL
J5KRE5	Carboxymuconolactone decarboxylase family protein	Campylobacter sp. FOBRC14	MKLTKKASEFYESWLGSTHPLEDSDPEFTEIYLNFLFDDVSSEINLSTHERLKITLAYLAVIGAKRAYGRLVTAALKNGVKAGEIREILYQAAPYAGFGKLEEIFYAMNEAFKQAGVTLPLADAGTTTRENREEKGLAVQKEIFPAIDKFNADAPEDERHIRKFLSANCFGDFYTREGLELKFRELLTFVYVLSLGYAKPQLLGHIAGNFHVGNDRAKLIDVTTALVPFIGYPVALNAFAAIDEVSKKG
J5KRI2	Carboxymuconolactone decarboxylase family protein	Campylobacter sp. FOBRC14	MKRREFLGFGAAFVLLANAPYLVAQERKNIMKLTKKANEFYKSWLGGVHPLESSDPEFVEIYLNFLFDDVSSEINLSTDERLKITLACLVVIGAKRAYGRLVGAALKNGVKPGEIREILYQAVPYIGFGRAEELFYAMNEAFKKAGVALPLANAATTTRENREAKGLAVQRELFPNIDKFNAATPVDEKHIRKFLSAHCFGDFYTREGLELKFRELLTFVYVLSLGYARPQLLGHIAGNFHVGNDRAKLINVTTALVPFIGYPMALNTFAAIDEVSKKG
C3XE86		Helicobacter bilis ATCC 43879	MKTKQNRRDFLQKVSIGAGALLMGDIVFAENIHKKKEIKMQLTQRAKEHFAQLFLDMDIADDAEFFEIFMNFALDEAILESKLELQDYIKLTLAALIATQSLEMYKTMLQAALKNSIKPIVIKEIIYQAVPYVGFGQVSAFIGITNSIFTAHNITLPLESKRTTTRKNRQEKGLNIQRQIFGATIDKANAQAPQDEKHIRRFLSANCFGDYYTRDGIDLQFRELLTFVYLAALGGAESQLKAHISGNLAMGNNRERLLGVITALVPYIGYPKSLNAIAALDSITLKG
H5VDT5		Helicobacter bizzozeronii CCUG 35545	MQIQALFGPTKWRNFSGGVVHFAPKARSAWHTHPAGQTLLVIEGEIYTGTSDGKVSVAKVGEVISCPPGVKHWHGAGAHTGGAHLALTGYKNGENVHWLEKVSDAQYNKALDSIKPAKSAFNPFTNSPLKNDPQMFNTFTHFALQEALQTSGLTPTEYSQVLLASLIALGSVPTYANALESALEYLQPQAIREILYQAIPYVGFARVQGFLEAIDKAFSAKGIKLAPEEGIPQELRAQKGLTIQKEIFGPEIEKRNATAPKDEQHIRRFLSANCFGDYYTRKGLDLRTRELLTFAYLLSLGGADPQLKAHIRGNLNMGNERSKLIGVVSALIPVVGYPRALNAISAIDAIVPAKD
C5ZYS4	4-carboxymuconolactone decarboxylase	Helicobacter canadensis MIT 98-5491	MPNQTKQDNKESRRDFLKTSSKILLGATALSSLGTHLFSTEIEERNYSLNLSKGENMNTLTPQAKENLQKLFGTSALPKEDLEFFTNYANFAFDEVWQKSNLKENERLLLILASLIALSAKEEFEIMLKAALKSKINPIAIKEIIYQATPYVGIAKVADALVITNKIFKQQEVKLPLESQSTTNQQNRREKGFEIQKNIFGAAIEKSYDSTPAHKKHINEFLSANCFGDYYTRKGLDLAFRELITFVYLISMGGIESQVKAHIQGNLNMGNDKTKLIAVVTALVPYIGYPKSLNALNTIDEIAK
Q7VG63		Helicobacter hepaticus (strain ATCC 51449 / 3B1)	MQEYKELLERREFLKTSAKFGAVASLVSLSGFALSACDSKTSNTQTQHIQGDTMKTNLTPKAKQTFEKLFGSTDVPLSKSDPEFFSNYVNFAFDEVPSESKLELKEGLMITLASLVAIPALSEFKAILNAALKNGVEPVAIKEILYQATPYVGMGKVLDFINATNEIFAQLGIALPLESQGRVEYAQRREKGLETQRALFGEAIDKGNAAAPKDYQHIRTFLSANCFGDYYTRGGLPLKFRELLTFVYILSMGGADSQVRAHIAGNIRVGNDRGKLISVITALVPYIGYPRSLNALSALDEIAPL
V8C8R9		Helicobacter macacae MIT 99-5501	MNEKTRRNLQDFALGVSTSDLQESRCDLSASDLRDLRRDSQDTQDSQDLRDKARREFLADSAKIAGITALATALPLSANTSAKSTKGANMNLSTTAKQNHAKLFGNISGGVAKTDPEFIENYANFAFDEVFAESKSIDLQTRLKLILAALIAVQGKAEFRTMLTAALKNGVNPTEIKEIIYQTTPYIGIGKSMDFLLLSNEVFKAQGIKLPLKPQGTTTRENRAEKGLEVQRKFFGSAIDKGNASAPNDEKHIRKFLSANCFGDYYTREGLELHFRELLTFVILASLGGADSQVKAHIQGNLNIGHSRAFLIEVITALVPYIGYPRSLNALAALDELTLKK
A0A0N1EC30	Carboxymuconolactone decarboxylase	Helicobacter pullorum	MNDLTPTAKANLERLFGTSKLPQEDLEFFANYANFAFDEVWEKSPLQEHERLLIILASLVAIPAKEEFGTMLNAALNLGINPIAIKEVVYQATPYVGMGKIAEIVSLTNTIFKQRDIKLPLESQGTTNRENRKQKGLETQRVLFGEGIDKSNAAAPSDQRHIRDFLSANCFGDYYTRTGLELQFRELITFVYIASMGGAEPQLRAHIAGNLRNGNARAKLTAVITALVPYIGYPRSLNALSAIDEIAK
C5EYH3	Carboxymuconolactone decarboxylase family protein	Helicobacter pullorum MIT 98-5489	MNDLTPTAKANLERLFGTSKLPQEDLEFFTNYANFAFDEVWEKSPLQEHERLLIILASLVAIPAKEEFGTMLNAALNLGINPIAIKEVVYQATPYVGMGKIAEIVSLTNTIFKQRGIKLPLESQGTTNRQNRKQKGLETQRVLFGEGIDKSNAAAPSDQRHIRDFLSANCFGDYYTRTGLELQFRELITFVYIASMGGAEPQLRAHIVGNLRNGNDRAKLTAVITALVPYIGYPRSLNALSAIDEIAK
A0A099B6M5	Carboxymuconolactone decarboxylase	Helicobacter saguini	MKLTKNAENNFKKLFKSVDTPLKKSDPEFFTNYVNFAFDEVYEKSKILTQNERVLITLASLIASHSLSEFGFFLKGALNIKTTPEEIKEMIYQATPYIGLPRTLDFITTCNEIFKQNGIKVPLKPQGTTTRENRRELGLNAQREIFGEAIDKGNAAAPNDIKHIREFLSSNCFGDYYTRGVLSLQFRELLTFVYLLSFGGADSQVKAHIQGNLNMGNDREKLIAVITALIPYVGYPRSLNALAALDSIK
A0A099BCU5	Carboxymuconolactone decarboxylase	Helicobacter sp. MIT 01-6451	MNLTPKAKQTFEKLFGNTDVPLAKSDPEFFTNYVNFAFDEVPTESKLELKESLMITLASLVAIPALSEFKIILKATLKNGVEPVAIKEILYQATPYVGMGKVLDFISATNEIFTQQGIALPLEPQGKVEYAQRREKGLETQRTLFGEAIDKGNAAAPKDYQHIRTFLSANCFGDYYTRGGLPLKFRELLTFVYILSMGGADSQVRAHIAGNLRIGNDRKKLIAVVTALVPYIGYPRSLNALSALDEIAPLR
A0A099BJ32	Carboxymuconolactone decarboxylase	Helicobacter sp. MIT 03-1614	MKTNLTPKAKQTFEKLFGSTDVPLSKSDPEFFSNYVNFAFDEVPTESKLELKEGLMITLASLVAIPALSEFKAILNAALKNGVEPVAIKEILYQATPYVGMGKVLDFINATNEIFAQLGIALPLESQGRVEYAQRREKGLETQRALFGEAIDKGNAAAPKDYQHIRTFLSANCFGDYYTRGGLPLKFRELLTLVYILSMGGADSQVRAHIAGNIRVGNDRGKLISVITALVPYIGYPRSLNALSALDEIAPL
A0A099TK79	Carboxymuconolactone decarboxylase	Helicobacter sp. MIT 05-5293	MNLTENAKQNFETLFGVSPAQSDLAKTDPEFFSNYVNFTFDEVIADSKLELQERLLIILASLVAIPALSEYKTILNAALKNGVSPIAIKEILYQATPYVGMGKSIDFITATNEIFKAHHITLPLEAQSTTTRENRQEKGLETQRELFGEAIDKGNANTPKDYQHIRRFLSANCFGDYYTRTGLELQFRELLTFVYILSMGGADSQVKAHVAGNIRIGNDRAKLIAVVTALVPYIGYPRSLNALSAIDAIAPLS
A0A099VQ50	Carboxymuconolactone decarboxylase (Fragment)	Helicobacter sp. MIT 05-5294	MNLTENARANFETLFGVSPAQSDLAKTDPEFFSNYVNFSFDEVIVDSKLELQERLLIILASLVAIPALSEYKTILNAALKNGVSPIAIKEILYQATPYVGMGKSIDFITAPNEIFKAYHITLPLEAQSTTTRENRQEKGLETQRELFGEAIDKGNANAPKDYQHIRRFLSANCFGDYYTRTGLELQFRELLTFVYILSMGGADSQVKAHVAGNIRIGNDRAKLIAVVTALVPYIGYPRSLNALSAIDAIAP
A0A099TP98	Carboxymuconolactone decarboxylase	Helicobacter sp. MIT 11-5569	MNLTNNAKANFEKLFGNTDVPLAQTDPEFFGNYVNFAFDEVIEHSHLELQERLLITLASLVAIPALNEYKTMLVAALKNGVSPVAIKEVIYQATPYVGFGKSIDFITATNAIFKAHNIALPLQPQSTTTRENRFEKGLQTQRELFGEAIDKGNAAAPKDYKHIRSFLSANCFGDYYTRTGIPLKFRELLTFVYILSMGGADAQVKGHVSGNIRIGNDRAKLIAVVTALVPYIGYPRSLNALSAIDEITLKPTK
A0A0S4PW74	4-carboxymuconolactone decarboxylase (EC 4.1.1.44)	Helicobacter typhlonius	MREYPHKQSLERREFLKTSAKFGAVASLVSLSGFALSACDSKTSNTQTQHIQGDTMKTNLTPKAKQTFEKLFGSTDVPLSKSDPEFFSNYVNFAFDEVPTESKLELKEGLMITLASLVAIPALSEFKAILNAALKNGVEPVAIKEILYQATPYVGMGKVLDFINATNEIFAQQGIALPLESQGRVEYAQRREKGLETQRALFGEAIDKGNAAAPKDYQHIRTFLSANCFGDYYTRGGLPLKFRELLTLVYILSMGGADSQVRAHIAGNIRVGNDRGKLISVITALVPYIGYPRSLNALSALDEIAPLSN
R6AGX2		Proteobacteria bacterium CAG:139	MILNLRNVLLSATVGAAGAVMTNTVNAKQRNQDPGMDAIIARMMNVTKRGTTLSTNQKYFVLLATCAAQGLSEEAEDVTAAALKAGVEPIVIKEAVYQTAPYVGVGRVKEALEGVNEALKDAGVRLPLASQTTVNDQNRLAKGIEVQTAIFGDAITQMHKNTTEPMKPLMVEDLSGYCFGDFYTRTGMSVKDRELVVFAAIAALGGCEAQLKAHAGANLKEGATKQNLIDALQVAVPLNGFPRTLNAVAVVNSIA
R5QVX8	4-carboxymuconolactone decarboxylase	Proteobacteria bacterium CAG:495	MNKMLLPALAVIALICGSTWLFINKDKPMNDLTQTDPELAELWNNFISKEVQPHSNLNAKTRYLLLLAAHVATQSPEEFRLILNRALDDGVSPIEIKEAVYQTIPYAGMAKAYDFLLLTNRILSERGVKLPLAAQSTTTTNTRLEQGIRTQQEIFGTEHIDTMRANAPEELKHIQDYLSANCFGDYYTRTGLDIKTRELLTFATLASLGGTEAQMRAHVQGNLNVGNNRQLLLDAVTQLLPFIGYPRSLNAIAAINDITSKQ
C4LEV0	Carboxymuconolactone decarboxylase	Tolumonas auensis (strain DSM 9187 / TA4)	MANTMSLNEKQQSIVTIAAFTASGDLDRLKKSLIEGLDAGLTVNEIKEILIQLYAYTGFPRSLNAINTFMAVLETRRSQGINDAVGQEPNPLPAHKSKSELGTEIQIALLGSPETSPALTFVPAMDAFVKEHLFADIWGRDNLDFHSRELVTIAALANLGGVNLQLRRHLNVGLNTGLTPALLTDVITVIASKVGKAAAENLREMLAESMK
R5EI36	4-carboxymuconolactone decarboxylase	Succinatimonas sp. CAG:777	MPHLRFKKSLKLSLVASSLIFSQVVFAQNSSKYLETNERAKVANELYASLHGNKKFFLEDTDPQMSALMKKYLYADIASQSALSREHQELVTAVTLTTLQVNDNLLEHAFVEALNAGVAPLKLREAVYQCVPYIGIAREIMALEILNKIFKAKNIKLPLEDAATTSDEDRFTKGLELQVGTYGERIVKMRESTPDNQKHLQDDLSAFCFGDIYTRQGLSLKEREILTVAAIGTIGEEPQFKSHIRGLIAAGGSQNEVIGVITSINPYLGFPRTLNLMKYANEVFQGLNK
E8LKS1	Carboxymuconolactone decarboxylase family protein	Succinatimonas hippei YIT 12066	MTKLSQLMAAAFLTAAVMCGGTVMAQNNDTELYQILNRVTTKETPNYVSLSPKMQSLVTIATLSTLGDEDLLSLNIAKALKDGVAPVEIRETIYQGMAYVGMSYITRAEKVFMQECEKAGIALPLPSAITVNDDNRFNEGLKVQKGIFGSGIDAMHKAAKEDEKHLSIDLLTGFCFGDTYTRTGLTLKEREFLTFVYISALGGCEPQVKAHAAGNISVGNTRQMLIDALVVMVPYIGFPKTLNAFGMVNEVTAK
A0A094LR40	4-carboxymuconolactone decarboxylase	Shewanella mangrovi	MTSEFDTKEQAIIPIAAHAAAGEIDQLQASLNAGLDAGLTVNEIKEVLVQLYAYTGFPRSLNALGTFMKVLEERKSKGINDTEGEAGKPIPAGKSSLEIGGANQTKLVGREVKGALFDFAPAIDEYLKAHLFGDIFERGVLSWKQREVATIAALANMQGVNSQLGAHYFISMNNGITPEQLKSFVGLMKKACGDDVAANAEQVLEQALAAAKK
A0A085G3M4	Carboxymuconolactone decarboxylase (EC 1.11.1.15)	Buttiauxella agrestis ATCC 33320	MNNTTPIKALAAAVLLTFGFGLAAHAAPVNKGASEVNHEQKVSDTLSARQQAIPLIAASMASSQMDKLNAALNQGLDAGLTINETKEILVQLYAYTGFPRSLNALTELMKVVEARKQRGIEDVEGKEPVAPIPVGDELRRVGTANQTKISGAPVQGPLFDFAPVINQFLQTHLFGDIFARDNLDWQSRELATVGALAATPGVESQLLSHTRASMRVGLTASQLRQLAQVLREHGENDAATRAEKALQQALAN
A0A0P8PVS5	4-carboxymuconolactone decarboxylase	Citrobacter freundii	MQYQLDARQQAIIPIAAFTATGQMEKLDVALNAGLDAGLTFSEVKEILLQLYAYCGFPRSLNGLSCFMSVVKSRSEKGLSDDEGRTATPPPADWNSVQAGSLTQTQLVGQPVSGPLFDFAPAIDVWLKAHLFGDIFQRDVLDWQDREWATVSALAVLGGVNSQLKSHFAICLNIGILPEQLSEFITILEQHCGAGIGENACTVLDECLV
A0A023VDH7	4-carboxymuconolactone decarboxylase	Citrobacter freundii CFNIH1	MQHQLDARQQAIIPIAAFTATGQSEKLDAALNAGLDAGLTLNEAKEILQQLYAYCGFPRSLNGLACLMSVVKNRRERGITDPEGNPATPPTEGWDSFQAGSCTQTQLVGHPVSGPLFDFAPAIDVWLKAHLFGDIFQRDVLNWKMRELATISALAVLGGVDSQLKSHFAICLNIGITTDQLIEFIAILEQHCGSEIATNARAVVDECCG
D4B934	Carboxymuconolactone decarboxylase family protein	Citrobacter youngae ATCC 29220	MQHQLDARQQAIIPIAAFTATGQSEKLDAALNAGLDAGLTLNEAKEILLQLYAYCGFPRSLNGLACLMSVVKSRRERGITDAEGNSATPPTEGWDSFQAGSRTQTQLVGRQVSGPLFDFAPAIDVWLKAHLFGDIFQRDVLNWKMRELATVSALAVLGGVNSQLKSHFAISLNIGITTNQLFEFIAILEQHCGADIATNARAVLDECRL
K8B4Q1	4-carboxymuconolactone decarboxylase (EC 4.1.1.44)	Cronobacter dublinensis 582	MINRIFLVIVSLLLLSGCVSHTTQNRSPKMIPEDTHTAVAAVAPAMAAYAERFIEKDLWNRPELSRRDRSLVTMAALISRNDTVELPHYLNVALDSGVTPTEIAETITHLAFYAGWPNATSAALVARNVFAQRHIDTASVPGEKVDFLPLDKEAENKRATMVESNFGKVSPGVVKYTTDALFLDLWLRPDLAPRDRSLVTVSALVTAGQVAQVPYHLNRAMNNGLTQEQASEVLTQLAFVAGWPNIFSALSVFKEVFAGRNPA
K8B6S9	4-carboxymuconolactone decarboxylase (EC 4.1.1.44)	Cronobacter dublinensis 582	MKIMMAVAAMSLVFSGFANANEKRGEAMLKIEPSELTQAEIRSVSPALARFGHEAITEDLWQRDALSRRDRSLVTVAMLIARHQTGELKHALEVALDSGVTPAEVSEVITHLAFYSGWPNAMSAVKIARTIFQTQGVTADELPDASANLLPLNKQAEKQRSETVEKNVGPISPGLVKFTADPLFLDLWQRPALKPRDRSLVTVSALIASGQSAQIGYHLNRAMDNGLTAEEAGEVVAQAAFYAGWPNAFTAAPVVGEVLRARQSSQE
U6ZG09	Carboxymuconolactone decarboxylase family protein	Dickeya solani D s0432-1	MKRIVLAAAVSLVLSEPALAKERTGGTNMPESVSSLSISDIQSVSPALARYAREDVLADLWQRPLLSPRDRSIVTVATLIARNQPAELRHYVGVALDNGVTPAEISEIITHLAFYAGWPNAMSAIAVTKDVFAARGVTAGQLPPASPPLLPLNEEAEQLRATTVENSIGTVSPGLVKFTTDPLFLDLWLRPGLAARDRSLVTVTSLIASGQSAQITYHLNRAMDNGLTAEAAGEVVAHAAFYAGWPNAFSASAVVADVLRSRAK
D2BSU2	Carboxymuconolactone decarboxylase	Dickeya dadantii (strain Ech586)	MQTQLDEKQQTIIPVAAYAAIGEVDKLNSVLHKALNAGITINELKEILVHIYAYCGFPRSLNAISTLMTVLENRHLQGIRDEAGREPSPVLQGWNSLIGGTENQTQLVGKPVTGAIFEFAPAIDQFLKSHLFGDMFQRDVLDWSTRELVTISALAAMSGVSSQLRSHYVISLNSGLTIQQLHHFVDILETECGDISADCAREILTQLSDIDNN
D2C017	Carboxymuconolactone decarboxylase	Dickeya dadantii (strain Ech586)	MQTLLNEKQQSIISIAAFTATGDMNDLNAALHDGLNTRLTISEIKEILVQMYAYAGFPRSLNALAAFMKVTEERHQQGIRDEIGIPATPLPEKWNSLESGYHNQTRLVGHPVSGALFEFAPAIDQFLKAHLFGDIFQRDILSWQTRELATISALAAMPGVNSQLESHYAISLNNGFTVEQLKDFTDILSANCGATIAGNAREVLNQLLAKRNSECLQ
A0A0X6ZDG8	4-carboxymuconolactone decarboxylase	Enterobacter cloacae complex	MQNRLDNKQQAIIPIAAFAAKGDTEKLAAEIQHGLDTGLTINEIKEVLIQLYAYAGFPRSLNALGVLMGVVEQRQQQGITDNAGEDASSFPENWNALEGGTQNQTRLIGKPVTGPLFTFAPAIDQFLKTHLFGDIFQRDTLSWQTRELATISFLAAIPGVTSQLKSHYAISLNAGLTAEQLWAFTAILGQKCGADMADNARPVLGELLDETKTPRHGGLSTPWLC
A0A0F3Y9D5	4-carboxymuconolactone decarboxylase	Enterobacter cloacae complex	MKSVIAAAAMSLVISDFATAEETKGKAMMKIEPSTISEADIRSVSPALARFGREAITEDLWTRDALSPRDRSMVTVAMLIARNQPGDLKHYIDIALDNGVTPAELSEIITHLAFYSGWSNAMSAVSVTKAVFETRGVTADVLPEASPDLLPLNQEAEKQRSETVEKNVGPISPGLVKFTTDPLFLDLWQRPALKPRDRSMITVSALIASGQSAQIGYHLNRAMDNGLSVEEAGEIVTQAAFYAGWPNAFTAAPVVGEVLNNRSSSKR
A0A0F4BTV1	4-carboxymuconolactone decarboxylase	Enterobacter cloacae complex	MKSVLAAAAMSLVISDFANAEETRGKAMMKIEPSAISEADIRAVSPALARFGREAITEDLWTRDALSPRDRSVVTVAMLVARNQPAELKHYIDVALDSGVTPAELSEIITHLAFYSGWPNAMSAVGVTKAVFESRGVTADALPEASPDLLPLNQEAEKQRSETVEKNVGPISPGLVKFTADPLFLDLWQRPALKPRDRSLITVSALIASGQSAQIGYHLNRAMDNGLSAEEAGEIVTQAAFYAGWPNAFTAAPVVGEVLNNRSLSKR
G2S7D8	Carboxymuconolactone decarboxylase	Enterobacter asburiae (strain LF7a)	MKVNASVLSDADIQSVSPALVRFGNDVIANELWQRNDLSPRDRSIVTLAILIARNQPAELKHYVEVALESDVTPAEISEVITHLAFYSGWPNAMAAIAVTKDIFRARGVSPDALPQAKPPLLPLNEEVERLRAETVKKNVEPVSPGLVKFTADPLFLELWQRPALAPRDRSLVTVSALIASGQSAQIGYHLNRAMDNGLTAQEAGEIVAHAAFYAGWPNAFSAVGVVGEVLQGRKA
A0A155YBW9	4-carboxymuconolactone decarboxylase	Enterobacter cloacae	MQYQLDARQQAIIPIVAFTATGQMEKLDVALNAGLDAGLTLSEVKEILLQLYAYCGFPRSLNGLSCFMSVVKSRSEKGLSDDEGRTATPPPADWNSVQAGSLTQTQLVGQPVSGPLFDFAPAIDVWLKAHLFGDIFQRDVLDWQDREWATVSALAVLGGVNSQLKSHFAICLNIGILPEQLSEFITILEQHCGAGIGENARTVLDECLA
A0A157TZC1	4-carboxymuconolactone decarboxylase	Enterobacter cloacae	MQNPLNARQQALIPVAALAAEGNIAALAHALDTALDTGLTINELKETLVQLYAYCGFPRSLNALSCLMKVITERQARGVIDNEGATATPLPENWDSLQAGSRNQTQLVGQTVSGPLFEFAPAIDCYLKAHLFGDIFQRDVLDWPTRELATISMLAALSGVESQLKSHYAISLHNGLTAQQLRGFIDVLATKVSAEIAAKASAVLEQVAGS
A0A0N8LXY5	4-carboxymuconolactone decarboxylase	Enterobacter cloacae	MQNRLDNKQQAIIPIAAFAAKGDTEKLAAEIQHGLDTGLTINEIKEVLIQLYAYAGFPRSLNALGVLMGVVEQRQQQGITDNAGEDASSFPENWNALEGGTQNQTRLIGKPVTGPLFTFAPAIDQFLKTHLFGDIFQRDTLSWQTRELATISFLAAIPGVTSQLKSHYAISLNAGLTAEQLWAFTAILGQKCGADMADNARPVLGELLDETKTPRHGGLSTPWLC
A0A145AK53	Putative carboxymuconolactone decarboxylase	Enterobacter cloacae	MMKIEPSAIPEADIRSVSPALARFGREAITEDLWTRDALSPRDRSMVTVAMLIARNQPAELKHYIDVALDSGVTPAELSEIITHLAFYSGWPNAMSAISVTKAVFETRGVTADALPEASPDLLPLNQEAEKQRSETVEKNVGPISPGLVKFTADPLFLDLWQRPALKPRDRSLITVSALIASGQSAQIGYHLNRAMDNGLSAEEAGEIVTQAAFYAGWPNAFTAAPVVGEVLSNRSSSKR
A0A156HB26	4-carboxymuconolactone decarboxylase	Enterobacter cloacae	MNNTTPIKALTAAVLLTFGFGLAAHAAPVNKGASEMNHEQKVSDTLSARQQAIPLIAASMASSQMDKLNAALNQGLDAGLTINETKEILVQLYAYTGFPRSLNALSELMKVVEARKQRGIKDVEGKEPVAPIPVGDELRRVGTANQTKISGAPVQGPLFDFAPVINQFLQTHLFGDIFARDNLDWQSRELATVGALAATPGVESQLLSHTRASMRVGLTVSQLRQLAQVLREHGESDAATRAEKALQQALANN
A0A167I2W7	4-carboxymuconolactone decarboxylase	Enterobacter cloacae complex sp. GN04787	MKSVIAAAAMSLVISDFANAEETRGKAMMKIEPSAIPEADIRSVSPALARFGREAITEDLWTRDALSPRDRSMVTVAMLIARNQPAELKHYIDVALDSGVTPAELSEIITHLAFYSGWPNAMSAISVTKAVFETRGVTADALPEASPDLLPLNQEAEKQRSETVEKNVGPISPGLVKFTADPLFLDLWQRPALKPRDRSLITVSALIASGQSAQIGYHLNRAMDNGLSAEEAGEIVTQAAFYAGWPNAFTAAPVVGEVLSNRSSSKR
A0A162B964	4-carboxymuconolactone decarboxylase	Enterobacter cloacae complex sp. GN06232	MKSVLAAAAMSLVISDFANAEETRGNAMMKIEPSAISESDIRAVSPALARFGREAITEDLWTRDALSPRDRSVVTVAMLIARNQPAELKHYLDVALDSGVTPAELSEIITHLAFYSGWPNAMSAVGVTKAVFESRGVTADALPEASPDLLPLNQEAEKQRSETVEKNVGPISPGLVKFTADPLFLDLWQRPALKPRDRSLVTVSALIASGQSAQIGYHLNRAMDNGLSAEEAGEIVTQAAFYAGWPNAFTAAPVVGEVLNNRSSSKR
G8LDV5	Carboxymuconolactone Decarboxylase	Enterobacter cloacae EcWSU1	MLNRTALLIVSLLLINGCASQTTQNRSSTMKPEDSRDAVAQVAPAMAAYSEQFIEKDLWNRPELSRRDRSLVTVAALISRNDTAELPHYLNVALDSGVKPAEISETITHLAFYAGWPNATSAALIARQLFAQRHIDTASLPGGKVDFLPLDEESENKRATLVESNFGKVSPGVVKYTTDALFQNLWLRPGLAPRDRSLITVSALVTAGQVAQVPYHLNRAMDNGLTRPQASEVLTQLAFVAGWPNVFSAMPVFKEVFAGRDNA
W0BNJ8	4-carboxymuconolactone decarboxylase	Enterobacter cloacae P101	MKPEDSRDAVAQVAPAMAAYSEQFIEKDLWNRPELSRRDRSLVTVAALISRNDTAELPHYLNVALDSGVKPAEISETITHLAFYAGWPNATSAALITRQLFAQRHIDTASLPGGKVDFLPLDEESENKRATLVESNFGKVSPGVVKYTTDALFQNLWLRPGLAPRDRSLITVSALVTAGQVAQVPYHLNRAMDNGLTRTQASEVLTQLAFVAGWPNVFSAMPVFKEVFAGRDNA
A0A0P8UGK5	4-carboxymuconolactone decarboxylase	Enterobacter cloacae subsp. cloacae	MQYQLDARQQAIIPIAAFTATGQMEKLDVALNAGLDAGLTFSEVKEILLQLYAYCGFPRSLNGLSCFMSVVKSRSEKGLSDDEGRTATPPPADWNSVQAGSLTQTQLVGQPVSGPLFDFAPAIDVWLKAHLFGDIFQRDVLDWQDREWATVSALAVLGGVNSQLKSHFAICLNIGILPEQLSEFITILEQHCGAGIGENACTVLDECLV
A0A0F0TNN1	Carboxymuconolactone decarboxylase	Enterobacter cloacae subsp. cloacae	MNNGQQSFLMEQQKNIAAIAAQGAAGNIPALNSALQRGLDAGLTINDCREVLVQLYAYAGFPRSLNALTELMSVINTRKAKGIHDVEGQLPGPLPEPEDMLKIGTQNQTALVGQPVKGQLFEFAPAADMYLKTHLFGDIFSRDNLDWLNRELATVGALSAMTGVDPQLKAHITMSINAGLTSSQLKELVRFFGESGEPSMADRLKKAMENL
A0A0P8QMN7	4-carboxymuconolactone decarboxylase	Enterobacter cloacae subsp. cloacae	MKSVIAAAAMSLVISDFANAEETRGKAMMKIEPSAIPEADIRSVSPALARFGREAIAEDLWTRDALSPRDRSMVTVTMLIARNQPGDLKHYIDIALDNGVTPAELSEIITHLAFYSGWPNAMSAVSVTKAVFETRGVTADALPDASPDLLPLNQAAEKQRSETVEKNVGPISPGLVKFTADPLFLDLWQRPALKPRDRSLITVSALIASGQSAQIGYHLNRAMDNGLSVEEAGEIVTQAAFYAGWPNAFTAAPVVGEVLNNRSSSKR
A0A0M1R4A3	Putative carboxymuconolactone decarboxylase	Enterobacter cloacae subsp. dissolvens SDM	MKSVIAAAAMSLVISDFATAEETRGKAMMKIEPSTISEADIRSVSPALARFGREAITEDLWARDALSPRDRSVVTVAMLIARNQPAELKHYIDVALDSGVTPAELSEIITHLAFYSGWPNAMSAVSVTKAVFESRGVTADALPDASPDLLPLNQQAEKQRSETVEKNVGPISPGLVKFTADPLFLDLWQRPALKPRDRSLITVSALIASGQSAQIGYHLNRAMDNGLSAEEAGEIVTQAAFYAGWPNAFTAAPVIGEVLSNRSSSKR
A0A177J4U8	4-carboxymuconolactone decarboxylase	Enterobacter xiangfangensis	MKSVIAAAAMSLVISDFATAEETRGKAMMKIEPSTISEADIRSVSPALARFGREAITEDLWTRDALSPRDRSMVTVAMLIARNQPGDLKHYMDIALDNGVTPAELSEIITHLAFYSGWPNAMSAVSVTKAVFETRGVTADALPDASPDLLPLNQQAEKQRSETVEKNVGPISPGLVKFTADPLFLDLWQRPALKPRDRSLITVSALIASGQSAQIGYHLNRAMDNGLSVEEAGEIVTQAAFYAGWPNAFTAAPVVGEVLNNRSSSKR
A0A198GK47	4-carboxymuconolactone decarboxylase (EC 1.11.1.15) (EC 4.1.1.44)	Enterobacter soli ATCC BAA-2102	MKVNASVLSDADIQSVSPALVRFGNDVIANELWQRNDLSPRDRSIVTLAILIARNQPAELKHYVEVALESDVTPAEISEVITHLAFYSGWPNAMAAIAVTKDIFRARGVSPDALPQAKPPLLPLNEEVERLRAETVKKNVEPVSPGLVKFTADPLFLELWQRPALAPRDRSLVTVSALIASGQSAQIGYHLNRAMDNGLTAQEAGEIVAHAAFYAGWPNAFSAVGVVGEVLQGRKA
A0A0J0J2S4	Carboxymuconolactone decarboxylase	Enterobacter sp. GN02600	MNNTTPIKALTAAVLLTFGLGLTAHAAPVNKGASEMNHEQTVSDTLSARQQAIPLIAASMASSQMDKLNAALNQGLDAGLTINETKEILVQLYAYTGFPRSLNALNELMKVVEARKQRGVEDVEGKEPVAAIPVGDELRRVGTANQTKISGAPVQGPLFDFAPVINQFLQTHLFGDIFARDNLDWQSRELATVGALAATPGVEAQLLSHTRASMRVGLTAAQLRQLAQVLRENGEEDAATRAEQALQRALANS
D8MTE6	Carboxymuconolactone decarboxylase	Erwinia billingiae (strain Eb661)	MMNSTDSLNPGQRAIIPIAAFTAKGDLSSLAAALDNGLNAGLTINEIKEVLLQMYAYTGFPRSLNGITAFMNVVNDREAAGKLDSQGTDPSPASADKSRAEVGAEIQTLIAGRVLKAEKGNFIAFLPEINVFLQEHLFADVISRDNLSLQDREIATIAALTALGGVEAQLKSHLAGGLNVGLSQQQIGALFTEYGNSVNNSEGQRGEALLAEVLLSRAAD
D8MTD1	Carboxymuconolactone decarboxylase	Erwinia billingiae (strain Eb661)	MIVKAHCLLLLLLSFTTAAQEGAVSAMLSARQQAIPLIAASMASSKMAELDKALNQGLDAGLTVNEAKEILVQLYAYTGFPRSLNALNVLMNVTEARKQRGIKDVAGKEPVQPVPVGDELRQLGIANQTKISGGPVQGPLFEFAPAINQFLQTHLFGNIFARDNLDWQSRELATVGALAATPGVEAQLLSHMRASLRVGLSSEQLQQVVDMLRDNGEQAAAGRAELALIKAQENRK
A0A0U5L5N6	Carboxymuconolactone decarboxylase-like protein	Erwinia gerundensis	MKVTELTSRQQAIAPISAFTALGDNHKLRAALEAGLHAGLTINDIKEILVQLYAYLGFPRALNALGTFMTLVNERKEQGINDIAGSEASPLPAGRSLLELGTSVQTYLIGVPAKGPVFDFAPAIDTYLKEHLFGDIFGRDNLSYEDREIATLGALAGLEGVEPQLMSHFNISLNIGLTETQLWGVIVALENSACPVVAQRATSALEKVLAASK
A0A0Q4MW34	Carboxymuconolactone decarboxylase	Erwinia sp. Leaf53	MNNITLIKALTAAVLLTFGFSLSANAAPANKGASEMNHEQTVSDTLSVRQQAIPLIAASMASSQMDKLNAALNQGLDAGLTINETKEILVQLYAYTGFPRSLNALNELMKVASARKQRGIKDVEGKEPIAPIPVGDELRRVGTANQTKISGAPVQGPLFDFAPVINQFLQTHLFGDIFARDNLDWQSRELATVGALAATPGVEAQLLSHTRASMRVGLTAAQLRQLAQVLREHGESDAATRAEKALQQALANNTHGG
I3VZX7	4-carboxymuconolactone decarboxylase (EC 4.1.1.44)	Escherichia coli	MIPENTHAAVAAIAPAMAAYAERFIEKDLWNRPELSRRDRSLVTIAALISRNDTAELPHYLNVALDSGVKPTEIAETITHLAFYAGWPNATSAALVARDVFAQRHINTASLPGEQVEFLPLDKEAENKRATMVESNFGKVSPGVVKYTTDALFLDLWLRPGLAPRDRSLVTVSALVTAGQVAQVPYHLNRAMDNGLTRTQASEVLTQLAFVAGWPNIFSTLPVFQEVFAGRNPA
A0A0D8WK99	4-carboxymuconolactone decarboxylase	Escherichia coli	MKSVLAAAAMSLVISDFANAEETRGKAMMKIEPSAISEADIRSVSPALARFGREAITEDLWTRDALSPRDRSVVTVAMLIARNQPAELKHYIDVALDSGVTPAELSEIITHLAFYSGWPNAMSAVSVTKAVFETRGVTPDALPDASPDLLPLNQEAEKQRSETVEKNVGPISPGLVKFTADPLFLDLWQRPALKPRDRSLITVSALIASGQSAQIGYHLNRAMDNGLSVEEAGEIVTQAAFYAGWPNAFTAAPVVGEVLNNRSSSKR
A0A0X4Q113	4-carboxymuconolactone decarboxylase	Escherichia coli	MKSVLAAAAMSLVISDFANAEETRGKAMMKIEPSAISEADIRSVSPALARFGREAITEDLWTRDALSPRDRSVVTVAMLIARNQPAELKHYIDVALDSGVTPAELSEIITHLAFYSGWPNAMSAVSVIKAVFETRGVTADALPEASPDLLPLNQEAEKQRSETVEKNVGPISPGLVKFTADPLFLDLWQRPALKPRDRSLITVSALIASGQSAQIGYHLNRAMDNGLSVEEAGEIVTQAAFYAGWPNAFTAAPVVGEVLNNRSSSKR
A0A152XLE5	4-carboxymuconolactone decarboxylase (Carboxymuconolactone decarboxylase family protein)	Escherichia coli	MKSVLAAAAMSLVISDFANAEETRGKAMMKIEPSAISEADIRSVSPALARFGREAITEDLWTRDALSPRDRSVVTVAMLIARNQPAELKHYIDVALDSGVTPAELSEIITHLAFYSGWPNAMSAVSVTKAVFETRGVTPDALPDASPDLLPLNQEAEKQRSETVEKNVGRISPGLVKFTADPLFLDLWQRPALTPRDRSLITVSALIASGQSAQIGYHLNRAMDNGLSAEEAGEIVTQAAFYAGWPNAFTAAPVVGEVLINRSSSKT
A0A178T380	Carboxymuconolactone decarboxylase	Escherichia coli	MNNTTPIKILTAAVLLTFGFALTANAALINKGVTEMNHEYTVSDTLSARQQVIPLIAASMASSQMDKLNAALNQGLDAGLTINEAKEILIQLYAYTGFPRSLNALNELMKVVETRKQRGIEDIEGKAPIARIPVGDELRRVGTANQTKISGAPVQGPLFDFAPTINQFLQTHLFGDIFARDNLDWQSRELATVGALAATPGVEAQLLSHTRASLRVGLTAAQLRQLAQVLREHGDNDAATRADEALQKALENK
U9YYE2	Carboxymuconolactone decarboxylase family protein	Escherichia coli 110957	MKSVLAAAAMSLVISDFANAEETRGKAMMKIEPSAISEADIRSVSPALARFGREAITEDLWTRDALSPRDRSVVTVAMLIARNQPAELKHYIDVALDSGVTPAELSEIITHLAFYSGWPNAMSAVSVTKAVFETRGVTADALPEASPDLLPLNQEAEKQRSETVEKNVGPISPGLVKFTADPLFLDLWQRPALKPRDRSLITVSALIASGQSAQIGYHLNRAMDNGLSVEEAGEIVTQAAFYAGWPNAFTAAPVVGEVLNNRSSSKR
A0A070U9R1	Carboxymuconolactone decarboxylase family protein	Escherichia coli 2-156-04_S4_C2	MQNRLDNKQQAIIPIAAFAAKGDTEKLAAEIQHGLDTGLTINEIKEVLIQLYAYAGFPRSLNALGVLMGVVEQRQQQGITDNAGEDASSFPENWNALEGGTQNQTRLIGKPVTGPLFTFAPAIDQFLKTHLFGDIFQRDTLSWQTRELATISFLAAIPGVTSQLKSHYAISLNAGLTAEQLWAFTAILGQKCGADMADNARPVLGELLDETKTPRHGGLSTPWLC
A0A073UDP5	Carboxymuconolactone decarboxylase family protein	Escherichia coli 5-366-08_S1_C1	MKSVLAAAAMSLVISDFANAEETRGKAMMKIEPSAISEADIRSVSPALARFGREAITEDLWTRDALSPRDRSVVTVAMLIARNQPAELKHYIDVALDSGVTPAELSEIITHLAFYSGWPNAMSAVSVTKAVFETRGVTPDALPDASPDLLPLNQEAEKQRSETVEKNVGPISPGLVKFTADPLFLDLWQRPALKPRDRSLITVSALIASGQSAQIGYHLNRAMDNGLSVEEAGEIVTQAAFYAGWPNAFTAAPVVGEVLNNRSSSKR
A0A073HJK9	Carboxymuconolactone decarboxylase family protein	Escherichia coli 5-366-08_S1_C3	MKSVLAAAAMSLVISDFANAEETRGKAMMKIEPSAISEADIRSVSPALARFGREAITEDLWTRDALSPRDRSVVTVAMLIARNQPAELKHYIDVALDSGVTPAELSEIITHLAFYSGWPNAMSAVSVTKAVFETRGVTPDALPDASPDLLPLNQEAEKQRSETVEKNVGPISPGLVKFTADPLFLDLWQRPALKPRDRSLITVSALIASGQSAQIGYHLNRAMDNGLSVEEAGEIVTQAAFYAGWPNAFTAAPVVGEVLNNRSSSKR
U9YZ67	Carboxymuconolactone decarboxylase family protein	Escherichia coli 907713	MKSVLAAAAMSLVISDFANAEETRGKAMMKIEPSAISEADIRSVSPALARFGREAITEDLWTRDALSPRDRSVVTVAMLIARNQPAELKHYIDVALDSGVTPAELSEIITHLAFYSGWPNAMSAVSVTKAVFETRGVTPDALPDASPDLLPLNQEAEKQRSETVEKNVGRISPGLVKFTADPLFLDLWQRPALTPRDRSLITVSALIASGQSAQIGYHLNRAMDNGLSAEEAGEIVTQAAFYAGWPNAFTAAPVVGEVLINRSSSKT
V0V4B5	Carboxymuconolactone decarboxylase family protein	Escherichia coli 908519	MNNTTPIKILTAAVLLTFGFALTANAALINKGVTEMNHEYTVSDTLSARQQAIPLIAASMASSQMDKLNAALNQGLDAGLTINEAKEILIQLYAYTGFPRSLNALNELMKVVETRKQRGIEDIEGKAPIAPIPVGDELRRVGTANQTKISGAPVQGPLFDFAPTINQFLQTHLFGDIFARDNLDWQSRELATVGALAATPGVEAQLLSHTRASLRVGLTAAQLRQLAQVLREHGDNDAATRADEALQKALENK
V0Z084	Carboxymuconolactone decarboxylase family protein	Escherichia coli 908573	MKSVLAAAAMSLVISDFANAEETRGKAMMKIEPSAISEADIRSVSPALARFGREAITEDLWTRDALSPRDRSVVTVAMLIARNQPAELKHYIDVALDSGVTPAELSEIITHLAFYSGWPNAMSAVSVTKAVFETRGVTPDALPDTSPDLLPLNQEAEKQRSETVEKNVGRISPGLVKFTADPLFLDLWQRPALTPRDRSLITVSALIASGQSAQIGYHLNRAMDNGLSAEEAGEIVTQAAFYAGWPNAFTAAPVVGEVLNNRSSSKR
V8FM51	Carboxymuconolactone decarboxylase (Fragment)	Escherichia coli ATCC BAA-2209	ALTANAALINKGATKMNHEYTVSDTLSARQQAIPLIAASMASSQMDKLNAALNQGLDAGLTINEAKEILIQLYAYTGFPRSLNALNELMKVVEARKQRGIEDIEGKEPIAPVPVGDELRRVGIANQTKIAGAPVQGPLFDFAPTINQFLQTHLFGDIFARDNLDWQSRELATVGALAATPGIEAQLLSHTRASMRVGLTAAQLRQLAQVL
W1WXM3	4-carboxymuconolactone decarboxylase	Escherichia coli DORA_A_5_14_21	MKSVLAAAAMSLVISDFANAEETRGKAMMKIEPSAISEADIRSVSPALARFGREAITEDLWTRDALSPRDRSVVTVAMLIARNQPAELKHYIDVALDSGVTPAELSEIITHLAFYSGWPNAMSAVSVTKAVFETRGVTPDALPDASPDLLPLNQEAEKQRSETVEKNVGRISPGLVKFTADPLFLDLWQRPALTPRDRSLITVSALIASGQSAQIGYHLNRAMDNGLSVEEAGEIVTQAAFYAGWPNAFTAAPVVGEVLNNRSSSKR
W1H8I6	4-carboxymuconolactone decarboxylase (EC 4.1.1.44)	Escherichia coli ISC56	MKNVIAAAALSLVLSDFTYAHEQRDEAMMKITPSTLADADIQAVSPALARFGREAISNDLWQRDALSARDRSIVTVAMLIARNQPGELKHYIAVALDSGVTPAEVSEIITHLAFYAGWPNAMSAVSVAKTIFEARGVTAEALPAASPTLLPLNEQVEKQRADTVEKNVGPISPGLVKFTADPLFLDLWQRPALTPRDRSLVTVSALIAAGQSAQIGYHLNRAMDNGLSAEEAGEVVAQAAFYAGWPNAFTAAPVVGEVLRSRESKTE
V8KF32	4-carboxymuconolactone decarboxylase	Escherichia coli LAU-EC10	MKSVLAAAAMSLVISDFANAEETRGKAMMKIEPSAISEADIRSVSPALARFGREAITEDLWTRDALSPRDRSVVTVAMLIARNQPAELKHYIDVALDSGVTPAELSEIITHLAFYSGWPNAMSAVSVTKAVFETRGVTPDALPDASPDLLPLNQEAEKQRSETVEKNVGPISPGLVKFTADPLFLDLWQRPALKPRDRSLITVSALIASGQSAQIGYHLNRAMDNGLSVEEAGEIVTQAAFYAGWPNAFTAAPVVGEVLNNRSSSKR
A0A0K9T6G2	Carboxymuconolactone decarboxylase	Escherichia coli M114	MKSVLAAAAMSLVISDFANAEETRGKAMMKIEPSAISEADIRSVSPALARFGREAITEDLWTRDALSPRDRSVVTVAMLIARNQPAELKHYIDVALDSGVTPAELSEIITHLAFYSGWPNAMSAVSVTKAVFETRGVTADALPEASPDLLPLNQEAEKQRSETVEKNVGPISPGLVKFTADPLFLDLWQRPALKPRDRSLITVSALIASGQSAQIGYHLNRAMDNGLSVEEAGEIVTQAAFYAGWPNAFTAAPVVGEVLNNRSSSKR
D7Y4M1	Carboxymuconolactone decarboxylase family protein	Escherichia coli MS 115-1	MQNRLDNKQQAIIPIAAFAAKGDTEKLAAEIQHGLDTGLTINEIKEVLIQLYAYAGFPRSLNALGVLMGVVEQRQQQGITDNAGEDASSFPENWNALEGGTQNQTRLIGKPVTGPLFTFAPAIDQFLKTHLFGDIFQRDTLSWQTRELATISFLAAIPGVTSQLKSHYAISLNAGLTAEQLWAFTAILGQKCGADMADNARPVLGELLDETKTPRHGGLSTPWLC
D7X0Y6	Carboxymuconolactone decarboxylase family protein	Escherichia coli MS 198-1	MKSVLAAAAMSLVISDFANAEETRGKAMMKIEPSAISEADIRSVSPALARFGREAITEDLWTRDALSPRDRSVVTVAMLIARNQPAELKHYIDVALDSGVTPAELSEIITHLAFYSGWPNAMSAVSVTKAVFETRGVTPDALPDASPDLLPLNQEAEKQRSETVEKNVGRISPGLVKFTADPLFLDLWQRPALTPRDRSLITVSALIASGQSAQIGYHLNRAMDNGLSAEEAGEIVTQAAFYAGWPNAFTAAPVVGEVLINRSSSKT
D7Z9A4	Carboxymuconolactone decarboxylase family protein	Escherichia coli MS 69-1	MKSVLAAAAMSLVISDFANAEETRGKAMMKIEPSAISEADIRSVSPALARFGREAITEDLWTRDALSPRDRSVVTVAMLIARNQPAELKHYIDVALDSGVTPAELSEIITHLAFYSGWPNAMSAVSVTKAVFETRGVTPDALPDTSPDLLPLNQEAEKQRSETVEKNVGRISPGLVKFTADPLFLDLWQRPALTPRDRSLITVSALIASGQSAQIGYHLNRAMDNGLSAEEAGEIVTQAAFYAGWPNAFTAAPVVGEVLNNRSSSKR
B7N4S1	Putative carboxymuconolactone decarboxylase (EC 4.1.1.44)	Escherichia coli O17:K52:H18 (strain UMN026 / ExPEC)	MKSVLAAAAMSLVISDFANAEETRGKAMMKIEPSAISEADIRSVSPALARFGREAITEDLWTRDALSPRDRSVVTVAMLIARNQPAELKHYIDVALDSGVTPAELSEIITHLAFYSGWPNAMSAVSVTKAVFETRGVTPDALPDASPDLLPLNQEAEKQRSETVEKNVGRISPGLVKFTADPLFLDLWQRPALTPRDRSLITVSALIASGQSAQIGYHLNRAMDNGLSAEEAGEIVTQAAFYAGWPNAFTAAPVVGEVLINRSSSKT
A0A0M2N2A5	4-carboxymuconolactone decarboxylase	Hafnia alvei	MQDVLTDKQHAIIPIAAFTASGELEKLEAALNEGLNAGMTVNEIKEVLIQLYAYAGFPRSLNALGTFMAVVEHRQKNGLHDEQGSAATPLTENETSLEIGTRNQTKLVGQPVKGPLFEFAPAIDQYLKSHLFGDIFQRDTLDWQMRELATISALAVLSGVNSQLKSHYSMSLNTGLTLDKLWAFVDTLKQKCGNEIAENAANILRNVAS
A0A0B9A2H4	Carboxymuconolactone decarboxylase	Hafnia paralvei	MNNTTPIKVLAAAVLLTFGFGLAAYAVPVNEGVSKMNHEQTVSDTLSARQQAIPLIAALMASSQMNKLNAALNQALDAGLTINEAKEILVQLYAYTGFPRSLNALNELMKVVEARKQRGIEDVEGKEPVAPIPVGDELRRVGTANQTKISGAPVQGPLFDFAPVINQFLQTHLFGDIFARDNLDWQSRELATVGALAATPGVESQLLSHTRASMRVGLTASQLRQLAQVLREHGENDAATRAEMALQQALASH
A0A155J318	4-carboxymuconolactone decarboxylase	Enterobacter aerogenes (Aerobacter aerogenes)	MQNRLDNKQQAIIPIAAFAAKGDTEKLAAEIQHGLDTGLTINEIKEVLIQLYAYAGFPRSLNALGVLMGVVEQRQQQGITDNAGEDASSFPENWNALEGGTQNQTRLIGKPVTGPLFTFAPAIDQFLKTHLFGDIFQRDTLSWQTRELATISFLAAIPGVTSQLKSHYAISLNAGLTAEQLWAFTAILGQKCGADMADNARPVLGELLDETKTPRHGGLSTPWLC
A0A0M3H253	4-carboxymuconolactone decarboxylase	Enterobacter aerogenes (Aerobacter aerogenes)	MQNPLNARQQALIPVAALAAEGNIAALAHALDTALDTGLTINELKETLVQLYAYCGFPRSLNALSCLMKVITERQARGVIDNEGATATPLPENWDSLQAGSRNQTQLVGQTVSGPLFEFAPAIDCYLKAHLFGDIFQRDVLDWPTRELATISMLAALSGVESQLKSHYAISLHNGLTAQQLRGFIDVLATKVSAEIAAKASAVLEQVAGS
A0A196GSM4	4-carboxymuconolactone decarboxylase	Enterobacter aerogenes (Aerobacter aerogenes)	MQNPLNARQQALIPVAALAAEGNIAALAPALDTALDTGLTINELKETLVQLYAYCGFPRSLNALSCLMKVITERQARGVIDNEGATATPLPENWDSLQAGSRNQTQLVGQTVSGPLFEFAPAIDCYLKAHLFGDIFQRDVLDWPTRELATISMLAALSGVESQLKSHYAISLHNGLTAQQLRGFIDVLATKVSAEIAAKASAVLEQVAGS
A0A196H2E3	4-carboxymuconolactone decarboxylase	Enterobacter aerogenes (Aerobacter aerogenes)	MKSVIAAAAMSLVISDFATAEETRGKAMMKIEPSAISEADIRSVSPALARFGREVITEDLWTRDALSPRDRSMVTVGMLIARNQPGDLKHYIGIALDNGVTPAELSEIITHLAFYSGWSNAMSAVSVTKAVFETRGVTADALPDASPDLLPLNQEAEKQRSETVEKNVGPISPGLVKFTAGPLFLDLWQRPALKPRDRSLITVSALIASGQSAQIGYHLNRAMDNGLSAEEAGEIVTQAAFYAGWPNAFTAAPVVGEVLNNRSSSKR
A0A0H3FZW6	Carboxymuconolactone decarboxylase	Enterobacter aerogenes (strain ATCC 13048 / DSM 30053 / JCM 1235 / KCTC 2190 / NBRC 13534 / NCIMB 10102 / NCTC 10006) (Aerobacter aerogenes)	MQNPLNARQQALIPVAALAAEGNIAALAHALDTALDTGLTINELKETLVQLYAYCGFPRSLNALSCLMKVITERQARGVIDNEGATATPLPENWDSLQAGSRNQTQLVGQTVSGPLFEFAPAIDCYLKAHLFGDIFQRDVLDWPTRELATISMLAALSGVESQLKSHYAISLHNGLTAQQLRGFIDVLATKVSAEIAAKASAVLEQVAGS
A0A0H3FSR0	Putative carboxymuconolactone decarboxylase	Enterobacter aerogenes (strain ATCC 13048 / DSM 30053 / JCM 1235 / KCTC 2190 / NBRC 13534 / NCIMB 10102 / NCTC 10006) (Aerobacter aerogenes)	MKSVIAAAAMSLISDFANAEETRGKAMMKIEPSAISEADIRSVSPALARFGREAITEDLWTRDALLPRDRSMVTVAMLIARNQPGDLKHYIDIALDNGVTPAELSEIITHLAFYSGWPNAMSAVSVTKAVFETRGVTADALPDASPDLLPLNQDAEKQRSETVEKNVGPISPGLVKFTADPLFLDLWQRPALKPRDRSLITVSALIASGQSAQIGYHLNRAMDNGLSVEEAGEIVTQAAFYAGWPNAFTAASVVGEVLNNRSSSKR
R5X5E7	Carboxymuconolactone decarboxylase family protein	Klebsiella variicola CAG:634	MKNVIAAAALSLVLSDFAYANEQRDEAMMKITPSTLVDADIQAVSPALARFGREAITEDLWTREALSSRDRSIVTVAMLIARNQPGELKHYIEVALDSGVTPAEVSEIITHLAFYSGWPNAMPAVSVTKAIFAARGITAEALPAASPTLLPLNEQVEKQRAETVEKNVGPISPGLVKFTADPLFLDLWQRPALTPRDRSLVTVSALIAAGQSAQIGYHLNRAMDNGLSAEEAGEVVAQAAFYAGWPNAFTAAPVVGEVLRSRESKTE
A0A0J2HW23	4-carboxymuconolactone decarboxylase	Klebsiella oxytoca	MVPRSPSVLSAEDLQSVAPALARFGSEVLIGDLWQRTELSRRDRSIVTVAILIARNQPAELKHNVEVALDNDVTAAEISEIITHLAFYSGWPNAMAAVAVTKDIFVARGIGREQLAAASPELLPLNQAVENQRSTTVEQNFGAISPGLVKFTTQPLFLDLWQRPGLKPRDRSLVTVSALIAAGQSAQIGYHLNRAMDNGLTAQEAGEIVAHAAFYAGWPNAFSAVAVVSEVLRARGLAG
A0A170QP88	4-carboxymuconolactone decarboxylase	Klebsiella oxytoca	MAPRSPSVLSAEDIQTVAPALARFGSEVLIGDLWQRTELSRRDRSIVTVAILIARNQPAELKHNVEVALDNDVTAAEISEIVTHLAFYSGWPNAMAAVAVTKDIFVARGIGREQLAAASPELLPLNQAVENQRSTTVEQNFGAISPGLVKFTTQPLFLDLWQRPGLKPRDRSLVTVSALIAAGQSAQIGYHLNRAMDNGLTAQEAGEIVAHAAFYAGWPNAFSAVAVVSEVLRARGLAG
A0A0G3S8X2	4-carboxymuconolactone decarboxylase	Klebsiella oxytoca	MKAFIAVAAMSLMLGAPALAEGKRGEKMAPRSPSVLSAEDIQSVAPALARFGSEVLIGDLWQRTELSRRDRSIVTVAILIARNQPAELKHNVEVALDNDVTAAEISEIVTHLAFYSGWPNAMAAVAVTKDIFVARGIGREQLAAASPELLPLNQAVENQRSTTVEQNFGAISPGLVKFTTQPLFLDLWQRPGLKPRDRSLVTVSALIAAGQSAQIGYHLNRAMDNGLTAQQAGEIVAHAAFYAGWPNAFSAVAVVSEVLRARGLAG
A0A0J2FPA8	4-carboxymuconolactone decarboxylase	Klebsiella oxytoca	MKNVIAAAALSLVLSDFTYAHEQRDEAMMKITPSTLADADIQAVSPALARFGREAISNDLWQRDALSARDRSIVTVAMLIARNQPGELKHYIAVALDSGVTPAEVSEIITHLAFYAGWPNAMSAVSVAKTIFEARGVTAEALPAASPTLLPLNEQVEKQRADTVEKNVGPISPGLVKFTADPLFLDLWQRPALTPRDRSLVTVSALIAAGQSAQIGYHLNRAMDNGLSAEEAGEVVAQAAFYAGWPNAFTAAPVVGEVLRSRESKTE
A0A181X1P9	Putative carboxymuconolactone decarboxylase	Klebsiella oxytoca	MNNTTPIKALTAALLLTFGFALTANAAPVNTGASEMNQQQTVSDTLSARQQAIPLIAASMASSQMEKLNTALNQGLDAGLTVNEAKEILVQLYAYTGFPRSLNALSELMKVVDARKQRGIEDVEGKEPVATIPVGDELRRVGTANQTKISGAPVQGPLFDFAPVINQFLQTHLFGDIFARDNLDWQSRELATVGALAATPGVEAQLLSHTRASMRVGLTAAQLRQLAQVLREYGENDAAMRAEKALQQALANH
A0A181X8Q8	Putative carboxymuconolactone decarboxylase	Klebsiella oxytoca	MNNTTPIKALTAAVLLTFGFGLTANAAPVNKGASEMNHEQTVSDTLSARQQAIPLIAASMASSQMDKLNAALNQGLDAGLTINETKEILVQLYAYTGFPRSLNALSELMKVVEARKQRGIEDVEGKEPVAPIPVGDELRRVGTANQTKISGAPVQGPLFDFAPVINQFLQTHLFGDIFARDNLNWQSRELATVGALAATPGVEAQLLSHTRASMRVGLTAAQLRQLAQVLREHGENDAATRAEKALQQALTNN
A0A181Y5P1	Putative carboxymuconolactone decarboxylase	Klebsiella oxytoca	MNNTTPIKTLTAALLLTFGFGLTAHAAPVNKGASEMNQPSTVSDTLSARQQAIPLIAASMASSQMDKLNAALNQGLDAGLTINEAKEILVQLYAYTGFPRSLNALSELMKVIEARKQRGIEDVEGKEPVAPVPTGEELRRVGTANQTKISGAPVQGPLFDFAPVINQFLQTHLFGDIFARDNLDWQSRELATVGALAATPGVEAQQLSHTRASMRVGLTAAQLRQLAQVLREHGESDAATRAEKALQQALANH
A0A181XB54	4-carboxymuconolactone decarboxylase	Klebsiella oxytoca	MKAFIAAAAMSLMLGAPVQAEEKRGEKMVPLSPTVLSAEDVQSVAPALVRFGSEVLIDDLWQRSELSRRDRSIVTVAILIARNQPAELKQYVDVALDNAVTPVEISEIITHLAFYSGWPNAMAAVAVTKDIFAARGIRREQLASASPELLALNQAAENQRSTMVEHNFGAISPGLVKFTAQPLFLDLWQRPGLKPRDRSLVTVSALIAAGQSAQIGYHLNRAMDNGLTAQEAGEIVAHAAFYAGWPNAFSAVAVVGEVLRARGLAG
A0A181XM32	4-carboxymuconolactone decarboxylase	Klebsiella oxytoca	MKAFITAAAMSLMLGAPVLAEEKRGEKMAPFSPTQLSVEDVQSVAPALARFGSEVLTEDLWARNELSRRDRSIVTVAILIARHQPAELKHYVDVALDNGVTAAEISEIVTHLAFYSGWPNAMSAVAVTKDIFIARGIGREQLASASPELLPLNQAMEKQRSTTVEQNVGAISPGLVKFTTQPLFLDLWQRPGLKPRDRSLVTVSALIAAGQSAQIGYHLNRAMDNGLTAEEAGEVVAHAAFYAGWPNAFSAVAVVSEVLRARGLAG
A0A0H3HBS3	Carboxymuconolactone decarboxylase	Klebsiella oxytoca (strain ATCC 8724 / DSM 4798 / JCM 20051 / NBRC 3318 / NRRL B-199 / KCTC 1686)	MKAFIAVAAMSLMLGAPALAEEKRGEKMVPRSPSVLSAEDIQSVAPALARFGSEVLIGDLWQRTELSRRDRSIVTVAILIARNQPAELKHNVEVALDNDVTAAEISEIITHLAFYSGWPNAMAAVAVTKDIFVARGIGREQLAAASPELLPLNQAVENQRSTTVEQNFGAISPGLVKFTTQPLFLDLWQRPGLKPRDRSLVTVSALIAAGQSAQIGYHLNRAMDNGLTAQEAGEIVAHAAFYAGWPNAFSAVAVVSEVLRARGLAE
A0A0E0X1I9	4-carboxymuconolactone decarboxylase	Klebsiella oxytoca E718	MKAFIAVAAMSLMLGAPALAEEKRGEKMAPRSPSVLSAEDIQSVAPALARFGSEVLIGDLWQRTELSHRDRSIVTVAILIARNQPAELKHNVEVALDNDVTAAEISEIVTHLAFYSGWPNAMAAVAVTKDIFVARGIGREQLAAASPELLPLNQAAENQRSTTVEQNFGVISPGLVKFTTQPLFLDLWQRPGLKPRDRSLVTVSALIAAGQSAQIGYHLNRAMDNGLTAQEAGEIVAHAAFYAGWPNAFSAVAVVSEVLRARGLAE
A0A068HGZ3	Carboxymuconolactone decarboxylase	Klebsiella oxytoca KONIH1	MNNTTPIKALAAAVLLTFGFGLAAHAAPVNKGASEMNHEQRVSDTLSASQQAIPLIAASMASSQMDKLNAALNQGLDAGLTINEAKEILVQLYAYTGFPRSLNALSELMKVVEARKQRGIKDVEGKEPVAPIPVGDELRRVGTANQTKISGAPVQGPLFDFAPVINQFLQTHLFGDIFARDNLDWQSRELATVGALAVTPGVESQLLSHTRASMRVGLTASQLRQLAQVLREHGESDAATRAEKALQQALANN
A0A068HH13	4-carboxymuconolactone decarboxylase	Klebsiella oxytoca KONIH1	MKTSTAVALALSLGSASAIAETGAQRGPLSDTDTEAVSPALERYASTRLAGDLWKRKDLSPRDRSLVTVAAVIARNQTVLLPEQLELALKNGVKPAELSETITQLAFYAGWGNAIAAAAVTKEIFLQKGINAEQLPRAEEALLPIDEKAEAARAARVEQSIGSAVPGLVSDTTDVLFRELWLRPGLAPRDRSLVTLSALIANGQVQQIPPHLNRAMDNGLTRLQASGALSHLAYYAGWPNAFSAAPVFKTVFEQRESK
A0A068HEQ9	4-carboxymuconolactone decarboxylase	Klebsiella oxytoca KONIH1	MKAFIAVAAMSLMLGAPALAEEKRGEKMAPRSPSVLSAEDIQSVAPALARFGSEVLIGDLWQRTELSHRDRSIVTVAILIARNQPAELKHNVEVALDNDVTAAEISEIVTHLAFYSGWPNAMAAVAVTKDIFVARGIGREQLAAASPELLPLNQAVENQRSTTVEQNFGAISPGLVKFTTQPLFLDLWQRPGLKPRDRSLVTVSALIAAGQSAQIGYHLNRAMDNGLTAQEAGEIVAHAAFYAGWPNAFSAVAVVSEVLRARGLAV
A0A169WTJ7	Putative carboxymuconolactone decarboxylase	Klebsiella pneumoniae	MQNRLDNKQQAIIPIAAFAAKGDTEKLAAEIQHGLDTGLTINEIKEVLIQLYAYAGFPRSLNALGVLMGVVEQRQQQGITDNAGEDASSFPENWNALEGGTQNQTRLIGKPVTGPLFTFAPAIDQFLKTHLFGDIFQRDTLSWQTRELATISFLAAIPGVTSQLKSHYAISLNAGLTAEQLWAFTAILGQKCGADMADNARPVLGELLDETKTPRHGGLSTPWLC
A0A0V9ICB2	4-carboxymuconolactone decarboxylase	Klebsiella pneumoniae	MRAFTLADADIHAVSPALARFGREAITNDLWQRDALSARDRSIVTVAMLIARNQPGELKHYIEVALDSGVTPAEVSEIITHLAFYSGWPNAISAVSIAKAIFVARGVTAEALPAASPTLLPLNEEVEKQRADTVEKNVGPISPGLVKFTADPLFLDLWQRPALTPRDRSLVTVSALIAAGQSAQIGYHLNRAMDNGLSAEEAGEVVAQAAFYAGWPNAFTAAPVVGEVLRSRESKAE
A0A164J459	Putative carboxymuconolactone decarboxylase	Klebsiella pneumoniae	MKNVIAAAALSLVLSDFTYAHEQRDEAMMKITPSTLADADIQAVSPALARFGREAISNDLWQRDALSARDRSIVTVAMLIARNQPGELKHYIAVALDSGVTPAEVSEIITHLAFYAGWPNAMSAVSVAKAIFEARGVTAEALPAASPTLLPLNEQVEKQRADTVEKNVGPISPGLVKFTADPLFLDLWQRPALTPRDRSLVTVSALIAAGQSAQIGYHLNRAMDNGLSAEEAGEVVAQAAFYAGWPNAFTAAPVVGEVLRSRESKTE
A0A169Q770	Putative carboxymuconolactone decarboxylase	Klebsiella pneumoniae	MKNVIAAAALSLVLSDFAYANEQRDEAMMKITPSTLVDADIQAVSPALARFGHEAISNDLWQRDALSTRDRSIVTVAMLIARNQPGELKHYIEVALDSGVTPAEVSEIITHLAFYSGWPNAMSAVSVTKAIFAARGITAEALPAASPTLLPLNEQVEKQRAETVEKNVGPISPGLVKFTADPLFLDLWQRPALTPRDRSLVTVSALIAAGQSAQIGYHLNRAMDNGLSAEEAGEVVAQAAFYAGWPNAFTAAPVVGEVLRSRESKTE
A0A169XEA7	Putative carboxymuconolactone decarboxylase	Klebsiella pneumoniae	MKNVIAAAALSLVLSDFAYANEKRDEAMMKITPSTLVDADIHAVSPALARFGREAITEDLWTREALSPRDRSIVTVAMLIARNQPGELKHYIEVALDSGVTPAEVSEIITHLAFYSGWPNAMSAVSVTKAIFAARGITAEALPAASPTLLPLNEQVEKQRAETVEKNVGPISPGLVKFTADPLFLDLWQRPALTPRDRSLVTVSALIAAGQSAQIGYHLNRAMDNGLSAEEAGEVVAQAAFYAGWPNAFTAAPVVGEVLRSRESKTE
A0A170G3N1	Putative carboxymuconolactone decarboxylase	Klebsiella pneumoniae	MKNVIAAAALSLVLSDFAYANEQRDEAMMKITPSTLADADIQAVSPALARFGREAISNDLWQRDALSARDRSIVTVAMLIARNQPGELKHYIAVALDSGVTPAEVSEIITHLAFYAGWPNAMSAVSVAKTIFEARGVTAEALPAASPTLLPLNEQVEKQRADTVEKNVGPISPGLVKFTADPLFLDLWQRPALTPRDRSLVTVSALIAAGQSAQIGYHLNRAMDNGLSAEEAGEVVAQAAFYAGWPNAFTAAPVVGEVLRARESKAE
A0A170J278	Putative carboxymuconolactone decarboxylase	Klebsiella pneumoniae	MKNVIAAAALSLVLSDFTYAHEQRDEAMMKITPSTLADADIQAVSPALARFGREAISNDLWQRDALSARDRSIVTVAMLIARNQPGELKHYIAVALDSGVTPAEVSEIITHLAFYAGWPNAMSAVSVAKAIFEARGVTAEALPAASPTLLPLNEQVEKQRADTVEKNVGPISPGLVKFTADPLFLDLWQRPALTPRDRSLVTVSALIAAGQSAQIGYHLNRAMDNGLSAEEAGEVVAQAAFYAGWPNAFTAAPVVGEVLRARESKAE
A0A170TRA5	Putative carboxymuconolactone decarboxylase	Klebsiella pneumoniae	MKNVIAAAALSLVLSDFTYAHEQRDEAMMKITPSTLADADIQAVSPALARFGREAISNDLWQRDALSARDRSIVTVAMLIARNQPGELKHYIAVALDSGVTPAEVSEIITHLAFYAGWPNAMSAVSVAKTIFEARGVTAEALPAASPTLLPLNEQVEKQRADTVEKNVGPISPGLVKFTADPLFLDLWQRPALTPRDRSLVTVSALIAAGQSAQIGYHLNRAMDNGLSAEEAGEVVAQAAFYAGWPNAFTAAPVVGEVLRARESKAE
A0A181V8R6	Putative carboxymuconolactone decarboxylase	Klebsiella pneumoniae	MMKIEPSAISEADIRAVSPALACFSREAITEDLWTRDSLSPRDRSMVTIAMLIARNQPGELKHYIEVALDSGVTPAELSEIITHLAFYSGWPNAMSAVSVTKTVFESRGVTADAIPDASPDLLPLNQEAEKQRSETVEKNVGSISPGLVKFTAEPLFLDLWQRPALKPRDRSLVTVSALIASGQSAQIGYHLNRAMDNGLSAEEAGEIVTQAAFYAGWPNAFTAAPVVGEVLRNRSSSKK
A0A098CIC1	4-carboxymuconolactone decarboxylase	Klebsiella pneumoniae	MKNVIAAAALSLVLSDFAYAHEQRDEAMMKITPSTLADADIQAVSPALARFGREAISNDLWQRDALSARDRSIVTVAMLIARNQPGELKHYIAVALDSGVTPAEVSEIITHLAFYAGWPNSMSAVSVAKAIFEARGVTAEALPAASPTLLPLNEQVEKQRADTVEKNVGPISPGLVKFTADPLFLDLWQRPALTPRDRSLVTVSALIAAGQSAQIGYHLNRAMDNGLSAEEAGEVVAQAAFYAGWPNAFTAAPVVGEVLRSRESKTE
A0A0C7KGL0	4-carboxymuconolactone decarboxylase	Klebsiella pneumoniae	MKNVIAAAALSLVLSDFTYAHEQRDEAMMKITPSTLADADIQAVSPALARFGREAISNDLWQRDTLSARDRSIVTVAMLIARNQPGELKHYIAVALDSGVTPAEVSEIITHLAFYAGWPNAMSAVSVAKAIFEARGVTAEALPAASPTLLPLNEQVEKQRADTVEKNVGPISPGLVKFTADPLFLDLWQRPALTPRDRSLVTVSALIAAGQSAQIGYHLNRAMDNGLSAEEAGEVVAQAAFYAGWPNAFTAAPVVGEVLRSRESKTE
A0A180HDG2	Putative carboxymuconolactone decarboxylase	Klebsiella pneumoniae	MKNVIAAAALSLVLSDFTYAHEQRDEAMMRITPSTLADADIQAVSPALARFGREAISNDLWQRDALSARDRSIVTVAMLIARNQPGELKHYIAVALDSGVTPAEVSEIITHLAFYAGWPNAMSAVSVAKAIFEARGVTAEALPAASPTLLPLNEQVEKQRADTVEKNVGPISPGLVKFTADPLFLDLWQRPALTPRDRSLVTVSALIAAGQSAQIGYHLNRAMDNGLSAEEAGEVVAQAAFYAGWPNAFTAAPVVGEVLRSRESKTE
A0A181TEK1	Putative carboxymuconolactone decarboxylase	Klebsiella pneumoniae	MKNVIAAAALSLALSDFTYAHEQRDEAMMKITPSTLADADIQAVSPALARFGREAISNDLWQRDALSARDRSIVTVAMLIARNQPGELKHYIAVALDSGVTPAEVSEIITHLAFYAGWPNAMSAVSVAKTIFEARGVTAEALPAASPTLLPLNEQVEKQRADTVEKNVGPISPGLVKFTADPLFLDLWQRPALTPRDRSLVTVSALIAAGQSAQIGYHLNRAMDNGLSAEEAGEVVAQAAFYAGWPNAFTAAPVVGEVLRARESKAE
A0A181WW09	Putative carboxymuconolactone decarboxylase	Klebsiella pneumoniae	MKNVIAAAALSLVLSDFAYAHEQRDEAMMKITPSTLADADIQAVSPALARFGREAISNDLWQRDALSARDRSIVTVAMLIARYQPGELKHYIAVALDSGVTPAEVSEIITHLAFYAGWPNAMSAVSVAKTIFEARGVTAEALPAASPTLLPLNEQVEKQRADTVEKNVGPISPGLVKFTADPLFLDLWQRPALTPRDRSLVTVSALIAAGQSAQIGYHLNRAMDNGLSAEEAGEVVAQAAFYAGWPNAFTAAPVVGEVLRSRESKTE
B5XUG4	Carboxymuconolactone decarboxylase family protein	Klebsiella pneumoniae (strain 342)	MKNVIAAAALSLVLSDFAYANEKRDEAMMKITPSTLVDADIHAVSPALARFGREAITEDLWTREALSPRDRSIVTVAMLIARNQPGELKHYIEVALDSGVTPAEVSEIITHLAFYSGWPNAMSAVSVTKAIFAARGITAEALPAASPTLLPLNEQVEKQRAETVEKNVGPISPGLVKFTADPLFLDLWQRPALTPRDRSLVTVSALIAAGQSAQIGYHLNRAMDNGLSAEEAGEVVAQAAFYAGWPNAFTAAPVVGEVLRSRESKTE
A0A0E1C8X4	4-carboxymuconolactone decarboxylase (EC 4.1.1.44)	Klebsiella pneumoniae 30660/NJST258_1	MKNVIAAAALSLVLSDFTYAHEQRDEAMMKITPSTLADADIQAVSPALARFGREAISNDLWQRDALSARDRSIVTVAMLIARNQPGELKHYIAVALDSGVTPAEVSEIITHLAFYAGWPNAMSAVSVAKTIFEARGVTAEALPAASPTLLPLNEQVEKQRADTVEKNVGPISPGLVKFTADPLFLDLWQRPALTPRDRSLVTVSALIAAGQSAQIGYHLNRAMDNGLSAEEAGEVVAQAAFYAGWPNAFTAAPVVGEVLRSRESKTE
W8UFB6	4-carboxymuconolactone decarboxylase (EC 4.1.1.44)	Klebsiella pneumoniae 30684/NJST258_2	MKNVIAAAALSLVLSDFTYAHEQRDEAMMKITPSTLADADIQAVSPALARFGREAISNDLWQRDALSARDRSIVTVAMLIARNQPGELKHYIAVALDSGVTPAEVSEIITHLAFYAGWPNAMSAVSVAKTIFEARGVTAEALPAASPTLLPLNEQVEKQRADTVEKNVGPISPGLVKFTADPLFLDLWQRPALTPRDRSLVTVSALIAAGQSAQIGYHLNRAMDNGLSAEEAGEVVAQAAFYAGWPNAFTAAPVVGEVLRSRESKTE
V0B7T5	Carboxymuconolactone decarboxylase family protein	Klebsiella pneumoniae 909957	MDALTIRPADRKGANMKNVIAAAALSLVLPDFTYAHEQRDEAMMRITPSTLADADIQAVSPALARFGREAISNDLWQRDALSARDRSIVTVAMLIARNQPGELKHYIAVALDSGVTPAEVSEIITHLAFYAGWPNAMSAVSVAKAIFEARGVTAEALPAASPTLLPLNEQVEKQRADTVEKNVGPISPGLVKFTADPLFLDLWQRPALTPRDRSLVTVSALIAAGQSAQIGYHLNRAMDNGLSAEEAGEVVAQAAFYAGWPNAFTAAPVVGEVLRSRESKTE
W1B0R7	4-carboxymuconolactone decarboxylase (EC 4.1.1.44)	Klebsiella pneumoniae IS22	MKNVIAAAALSLVLSDFTYAHEQRDEAMMKITPSTLADADIQAVSPALARFGREAISNDLWQRDALSARDRSIVTVAMLIARNQPGELKHYIAVALDSGVTPAEVSEIITHLAFYAGWPNAMSAVSVAKAIFEARGVTAEALPAASPTLLPLNEQVEKQRADTVEKNVGPISPGLVKFTADPLFLDLWQRPALTPRDRSLVTVSALIAAGQSAQIGYHLNRAMDNGLSAEEAGEVVAQAAFYAGWPNAFTAAPVVGEVLRSRESKTE
W1EBJ5	4-carboxymuconolactone decarboxylase (EC 4.1.1.44)	Klebsiella pneumoniae IS53	MTVAMLIARNQPGELKHYIAVALDSGVTPAEVSEIITHLAFYAGWPNAMSAVSVAKTIFEARGVTAEALPAASPTLLPLNEQVEKQRADTVEKNVGPISPGLVKFTADPLFLDLWQRPALTPRDRSLVTVSALIAAGQSAQIGYHLNRAMDNGLSAEEAGEVVAQAAFYAGWPNAFTAAPVVGEVLRSRESKTE
W1GSS8	4-carboxymuconolactone decarboxylase (EC 4.1.1.44)	Klebsiella pneumoniae ISC21	MLIARNQPGELKHYIAVALDSGVTPAEVSEIITHLAFYAGWPNAMSAVSVAKAIFEARGVTAEALPAASPTLLPLNEQVEKQRADTVEKNVGPISPGLVKFTADPLFLDLWQRPALTPRDRSLVTVSALIAAGQSAQIGYHLNRAMDNGLSAEEAGEVVAQAAFYAGWPNAFTAAPVVGEVLRARESKAE
V3LKR0	4-carboxymuconolactone decarboxylase	Klebsiella pneumoniae MGH 44	MKNVIAAAALSLVLSDFAYANEQRDEAMMKITPSTLTDADIQAVSPALARFGREAISNDLWQRDALSARDRSIVTMAMLIARNQPGELKHYIAVALDSGVTPAEVSEIITHLAFYAGWPNAMSAVSVAKAIFEARGVTAESLPAASPTLLPLNEEVEKQRADTVEKNVGPISPGLVKFTADPLFLDLWQRPALTPRDRSLVTVSALIAAGQSAQIGYHLNRAMDNGLSAEEAGEVVAQAAFYAGWPNAFTAAPVVGEVLRSRESKTE
A0A0M2QM81	4-carboxymuconolactone decarboxylase	Klebsiella pneumoniae MRSN 3852	MKNVIAAAALSLVLSDFTYAHEQRDEAMMKITPSTLADADIQAVSPALARFGREAISNDLWQRDALSARDRSIVTVAMLIARNQPGELKHYIAVALDSGVTPAEVSEIITHLAFYAGWPNAMSAVSVAKTIFEARGVTAEALPAASPTLLPLNEQVEKQRADTVEKNVGPISPGLVKFTADPLFLDLWQRPALTPRDRSLVTVSALIAAGQSAQIGYHLNRAMDNGLSAEEAGEVVAQAAFYAGWPNAFTAAPVVGEVLRARESKAE
A0A0M1TDK1	4-carboxymuconolactone decarboxylase	Klebsiella pneumoniae subsp. pneumoniae	MKNVIAAAALSLVLSDFTYAHEQRDEAMMKITPSTLADADIQAVSPALARFGREAISNDLWQRDALSARDRSIVTVAMLIARNQPGELKHYIAVALDSGVTPAEVSEIITHLAFYAGWPNAMSAVSVAKTIFEARGVTAEALPAASPTLLPLNEQVEKQRADTVEKNVGPISPGLVKFTADPLFLDLWQRPALTPRDRSLVTVSALIAAGQSAQIGYHLNRAMDNGLSAEEAGEVVAQAAFYAGWPNAFTAAPVVGEVLRSRESKTE
A6TDN9	Putative carboxymuconolactone decarboxylase	Klebsiella pneumoniae subsp. pneumoniae (strain ATCC 700721 / MGH 78578)	MKNVIAAAALSLVLSDFTYAHEQRDEAMMKITPSTLADADIQAVSPALARFGREAISNDLWQRDALSARDRSIVTVAMLIARNQPGELKHYIAVALDSGVTPAEVSEIITHLAFYAGWPNAMSAVSVAKTIFEARGVTAEALPAASPTLLPLNEQVEKQRADTVEKNVGPISPGLVKFTADPLFLDLWQRPALTPRDRSLVTVSALIAAGQSAQIGYHLNRAMDNGLSAEEAGEVVAQAAFYAGWPNAFTAAPVVGEVLRARESKAE
A0A0H3GV34	Putative carboxymuconolactone decarboxylase	Klebsiella pneumoniae subsp. pneumoniae (strain HS11286)	MKNVIAAAALSLVLSDFTYAHEQRDEAMMKITPSTLADADIQAVSPALARFGREAISNDLWQRDALSARDRSIVTVAMLIARNQPGELKHYIAVALDSGVTPAEVSEIITHLAFYAGWPNAMSAVSVAKTIFEARGVTAEALPAASPTLLPLNEQVEKQRADTVEKNVGPISPGLVKFTADPLFLDLWQRPALTPRDRSLVTVSALIAAGQSAQIGYHLNRAMDNGLSAEEAGEVVAQAAFYAGWPNAFTAAPVVGEVLRSRESKTE
A0A060VAZ5	Carboxymuconolactone decarboxylase family protein	Klebsiella quasipneumoniae subsp. quasipneumoniae	MMKITPSTLTDADIQAVSPALARFGREAISNDLWQRDALSARDRSIATMAMLIARNQPGELKHYIAVALDCGVTPAEVSEIITHLAFYSGWPNAMSAVSVAKAIFVARGVTAEALPAASPTLLPLNEEVEKQRADTVEKNVGPISPGLVKFTADPLFLDLWQRPALTPRDRSLVTVSALIAAGQSAQIGYHLNRAMDNGLSAEEAGEVVAQAAFYAGWPNAFTAAPVVGEVLRARESKTE
W8YMP6	4-carboxymuconolactone decarboxylase (Carboxymuconolactone decarboxylase family protein) (Putative carboxymuconolactone decarboxylase)	Klebsiella quasipneumoniae subsp. similipneumoniae	MKNVIAAAALSLVLSDFAYANEQRDEAMMKITPSTLTDADIQAVSPALARFGREAISNDLWQRDALSARDRSIVTMAMLIARNQPGELKHYIAVALDSGVTPAEVSEIITHLAFYAGWPNAMSAVSVAKAIFEARGVTAESLPAASPTLLPLNEQVEKQRADTVEKNVGPISPGLVKFTADPLFLDLWQRPALTPRDRSLVTVSALIAAGQSAQIGYHLNRAMDNGLSAEEAGEVVAQAAFYAGWPNAFTAAPVVGEVLRSRESKTE
A0A1A0F3Z2	4-carboxymuconolactone decarboxylase	Klebsiella quasipneumoniae subsp. similipneumoniae	MKSIIAAAAMSLVISDFAIAEETRGKAMMKIEPSAISEADIRAVSPALARFSREAITEDLWTRDSLSPRDRSMVTIAMLIARNQPGELKHYIEVALDSGVTPAELSEIITHLAFYSGWPNAMSAISVTKTVFESRGVTADAIPDASPDLLPLNQEAEKQRSETVEKNVGSISPGLVKFTAEPLFLDLWQRPALKPRDRSLVTVSALIASGQSAQIGYHLNRAMDNGLSAEEAGEIVTQAAFYAGWPNAFTAAPVVGEVLRNRSSSKK
J6IGV8	Carboxymuconolactone decarboxylase family protein	Klebsiella sp. OBRC7	MKALIAVAAMSLMLGASALAEEKRGEKMAPRSPSVLSAEDIQSVAPALARFGSEVLIGDLWQRTELSRRDRSIVTVAILIARNQPAELKHNVEVALDNDVTAAEISEIITHLAFYSGWPNAMAAVAVTKDIFVARGIGREQLAAASPQLLPLNQAVENQRSTTVEQNFGTISPGLVKFTTQPLFLDLWQRPGLKPRDRSLVTVSALIAAGQSAQIGYHLNRAMDNGLTAQEAGEIVAHAAFYAGWPNAFSAVAVVSEVLRARRLAG
A0A0I9P624	Carboxymuconolactone decarboxylase	Klebsiella variicola	MKTSTAVALALSLGSAGAIAETGAQRGPLSDTDIEAVSPALGRYASTRLAGDLWKRNDLSPRDRSLVTVAAVIARNQTVLLPEQLELALKNGVKPDELSETITQLAFYAGWGNAIAAAAVTKEIFLQKGINAEQLPRAEEALLPIDEKAEVARAARVEQSIGSAAPGLVSDTTDVLFRELWLRPGLAPRDRSLVTLSALIANGQVQQIPPHLNRAMDNGLTRQQASGALSHLAYYTGWPNAFSAAPVFKTVFEQRESK
A0A0B7GHY8	Carboxymuconolactone decarboxylase	Klebsiella variicola	MKNVIAAAALSLVLSDFAYANEKRDEAMMKITPSTLVDADIQAVSPALARFGREAITEDLWTREALSPRDRSIVTVAMLIARNQPGELKHYIEVALDSGVTPAEVSEIITHLAFYSGWPNAMSAVSVTKAIFAARGITAEALPAASPTLLPLNEQVEKQRAETVEKNVGPISPGLVKFTADPLFLDLWQRPALTPRDRSLVTVSALIAAGQSAQIGYHLNRAMDNGLSAEEAGEVVAQAAFYAGWPNAFTAAPVVGEVLRARESKAE
A0A0I9NF33	Carboxymuconolactone decarboxylase	Klebsiella variicola	MKNVIAAAALSLVLSDFAYANEQRDEAMMKITPSTLVDADIQAVSPALARFGREAITEDLWTREALSPRDRSIVTVAMLIARNQPGELKHYIEVALDSGVTPAEVSEIITHLAFYSGWPNAMSAVSVTKAIFAARGITAEALPAASPTLLPLNEQVEKQRADTVEKNVGPISPGLVKFTADPLFLDLWQRPALTPRDRSLVTVSALIAAGQSAQIGYHLNRAMDNGLSAEEAGEVVAQAAFYAGWPNAFTAAPVVGEVLRSRESKAE
A0A0I9NHZ0	Carboxymuconolactone decarboxylase family protein	Klebsiella variicola	MKNVIAAAALSLVLSDFAYANEQRDEAMMKITPSTLVDADIQAVSPALARFGREAITEDLWTREALSPRDRSIVTVAMLIARNQPGELKHYIEVALDSGVTPAEVSEIITHLAFYSGWPNAMSAVSVTKAIFAARGITAEALPAASPTLLPLNEQVEKQRAETVEKNVGPISPGLVKFTADPLFLDLWQRPALTPRDRSLVTVSALIAAGQSAQIGYHLNRAMDNGLSAEEAGEVVAQAAFYAGWPNAFTAAPVVGEVLRSRESKTE
A0A0I9P9G8	Carboxymuconolactone decarboxylase	Klebsiella variicola	MKNVIAAAALSLVLSDFAYANEQRDEAMMKITPSTLVDADIHAVSPALARFGREAISNDLWQRDALSTRDRSIVTVAMLIARNQPGELKHYIEVALDSGVTPAEVSEIITHLAFYSGWPNAMSAVSVTKAIFAARGITAEALPAASPTLLPLNEQVEKQRAETVEKNVGPISPGLVKFTADPLFLDLWQRPALTPRDRSLVTVSALIAAGQSAQIGYHLNRAMDNGLSAEEAGEVVAQAAFYAGWPNAFTAAPVVGEVLRSRESKAE
A0A0I9Q446	Carboxymuconolactone decarboxylase family protein	Klebsiella variicola	MKNVIAAAALSLVLSDFAYANEKRDEAMMKITPSTLVDADIHAVSPALARFGREAITEDLWTREALSPRDRSIVTVAMLIARNQPGELKHYIEVALDSGVTPAEVSEIITHLAFYSGWPNAMSAVSVTKAIFAARGITAEALPAASPTLLPLNEQVEKQRAETVEKNVGPISPGLVKFTADPLFLDLWQRPALTPRDRSLVTVSALIAAGQSAQIGYHLNRAMDNGLSAEEAGEVVAQAAFYAGWPNAFTAAPVVGEVLRSRESKTE
A0A181YV52	4-carboxymuconolactone decarboxylase	Klebsiella variicola	MMMKIPPSTLSDADIHAVSPALVRFGREAMTNDLWQRDALSARDRSIVTVAMLIARNQPGELKHYIEVALDSGVTPAEVSEIITHLAFYSGWPNAMSAVSVTKAIFAARDITTEALPAASPTLLPLNEQVEKQRAETVEKNVGPISPGLVKFTADPLFLDLWQRPALTPRDRSLVTVSALIAAGQSAQIGYHLNRAMDNGLSAEEAGEVVTQAAFYAGWPNAFTAAPVVGEVLRARESKAE
A0A1A5Y7A7	4-carboxymuconolactone decarboxylase	Klebsiella variicola	MKNVIAAAALSLVLSDFAYANEQRDEAMMKITPSTLVDADIQAVSPALARFGREAITEDLWTREALSPRDRSIVTVAMLIARNQPGELKHYIEVALDSGVTPAEVSEIITHLAFYSGWPNAMSAVSVTKAIFAARGITAEALPAASPTLLPLNEQVEKQRADTVEKNVGPISPGLVKFTADPLFLDLWQRPALTPRDRSLVTVSALIAAGQSAQIGYHLNRAMDNGLSAEEAGEVVAQAAFYAGWPNAFTAAPVVGEVLRARESKAE
A0A085HT44	Carboxymuconolactone decarboxylase (EC 1.11.1.15)	Kluyvera ascorbata ATCC 33433	MQNPLNTRQQAIIPIAALTACGDMGRLTTALHEGLDAGLTVNEIKEVLVQLYAYCGFPRSLNGLGCFMSVMNTRQAQGIVDEAGKEATPAEAGWDSLTAGRDTQTALVGRAVSGPLFDFAPAIDTYLKTHLFGDIFQRDVLDWQTRELATISALAAIPGAESQLKSHFAISQHNGISPEQFHAFIAVLAAKCAPDMAANANAVLAQFLDEIPSA
A0A0J6MMV5	4-carboxymuconolactone decarboxylase	Leclercia sp. LK8	MKSVIAAAAMSLVISDFATAEETKGKAMMKIEPSTISQADIRSVSPALARFGREAITEDLWTRDALSPRDRSMVTVAMLIARNQPGDLKHYIDIALDNGVTPAELSEIITHLAFYSGWSNAMSAVSVTKAVFETRGVTVDVLPEASPDLLPLNQEAEKQRSETVEKNVGPISPGLVKFTTDPLFLDLWQRPALKPRDRSMITVSALIASGQSAQIGYHLNRAMDNGLSVEEAGEIVTQAAFYAGWPNAFTAAPVVGEVLNNRSSSKR
A0A1A9FAX7	4-carboxymuconolactone decarboxylase	Lelliottia amnigena (Enterobacter amnigenus)	MKSVILAAAMSLVISDFANAEETRGKTMMKIEPSAISEADIRSVSPVLARFGREAITEDLWTRDALSPRDRSMVTVSMLIARNQPGDLKHYIDIALDNGVTPAELSEIITHLAFYSGWPNAMSAVSVTKAVFETRGVTADALPEASPDLLPLNQEAEKQRSETVEKNVGPISPGLVKFTADPLFLDLWQRPALKPRDRSLITVSALIASGQSAQIGYHLIRAMDNGLSVEEAGEIVTQAAFCAGWPNAFTAAPVVGEVLKNR
A0A071LYU4	4-carboxymuconolactone decarboxylase	Mangrovibacter sp. MFB070	MKTVTAMLCIAMLGLAGCAPKDTSRSSLPMTDNTQRAVADVAPAMAAYSDKFIQDLWNRPALSHRDRSLVTLAALISRKDTAELPHYLNVALDSGVTPTEISETITHLAFYAGWPNASSAAVVTRDVFQQRHIDTSSLPGADVAFLPLDEATENKRATMVEANFGKVSPGVVQYTTDALFRNLWLRPGLAPRDRSLVTVSALVTAGQVAQVPYHLNKAMDNGLTETQASEVLTQLAFVAGWPNIFSALPVFKDVFASRHAA
A0A059IHJ6	4-carboxymuconolactone decarboxylase	Pantoea agglomerans Eh318	MKKVIAAAAISMMLADLAAAEPKRGETMLNVNPSSLSVADIESVSPALARFGREAITDDLWKRDALSIRDRSIVTLAILIARNQPAELQHYAGVALDSGVTPAEVSEIITHLAFYSGWPNAMSAIAVTKNVFQARGIGADQLAEASPALLPLNQAAEQQRSATVEKNVGPISPGLVRFTADPLFLNLWQRPALQPRDRSLVTVSALIASGQSAQISYHLNRAMDNGLTAEEAGEIITQAAFYAGWPNAFSAVPVVGEVLRDRAAKQE
A0A0B1QY30	Carboxymuconolactone decarboxylase	Pantoea rodasii	MQLQKQRHALTEQQKDIALIAANAAVGEMQGLRTALERGLDAGLTLSDCKEVLVQLYAYAGFPRSLNALTELMKLAETRQQQGKQDAVGNDPNPMPSAEAMLAAGTQNQTALVGAPVKGPIFEFAPAIDQYLKSHLFGDIFARDNLSWKNRELATVGALSAMSGVESQLKSHLNVSMNVGFSADQLAELVPFFEDQGQNNTAERLASALLAVRQD
E6WN17	Carboxymuconolactone decarboxylase	Pantoea sp. (strain At-9b)	MNTTASLNASQRAIVPIAAWTAKGDLPALSQALNAGLDAGLTLNEVKEVLLQMYAYTGFPRSLNGITTFMSVVKQRAERGIHDPVGQAPSPLPQDKSRKEIGTEIQTLIAGRELKAEKGNFIEFLPEINLFLQEHLFADVIARDNLSLADREIATIAALTGLGGVESQLQAHLGGGLNVGLSEQQIKSLFAVYDNTVNSSEAQRGMQLLDEVMVSRAR
E6WM44	Carboxymuconolactone decarboxylase	Pantoea sp. (strain At-9b)	MNNTAPIKALMTAAWLMLGCSLTVNAAPATTGTAEKQTISSTLSPRQQAIPLIAAYMASSQMEKLNGALNQGLDAGLTVNELKEILVQLYAYTGFPRSLNALNALMKVVETRQQRGIHDIAGNEPVSPVPVGDELRQVGTANQTKISGAPVQGPLFDFAPVINQYLQTHLFGDIFARDNLDWQSRELATVGALAATPGVEAQLLSHMRASQRVGLTAGQLHQLAQTLREHGETGAAMRAEMALQQALADQ
E6WJI8	Carboxymuconolactone decarboxylase	Pantoea sp. (strain At-9b)	MSISTRYDSGLEILQWVGGENYDGPLQKMQEVAPDLARFIVEFCYGEIMTRRELNLPTRQLCTVAALAAMGNAQPQLKYHLAGALNVGCEPEAIIEIVMLCAVFAGFPAAGNAVGLADEVFTARKLHFMPESQAAAVDRYAVGMAALETISAGAGKNVVQSLQDIAPDLARFVVEFSYRDILSRSVLDNRTKELVIISMLTAMGTAQPQLKVHISAALNVGATPSEIVEVIQQMAIYAGFPAALNGIFAAKEIFGQRNLSIK
A0A0F5XVI6	Carboxymuconolactone decarboxylase	Pantoea sp. 3.5.1	MQKQTQPLSLQQKNIASIAAYAAVGDLTGLNAALNRGLDAGLTLSDCREILVQLYAYAGFPRSLNALGELMKVTESRRLAGKQDQPGQQPGPLPAPETMMAAGKRNQTALVGSPVKGPLFDFAPVMNDYLQSHLFGDIFERDNFSWKNRELATVGALAAMEGVEPQLKSHLGISINIGLTADQLSELVPFFSEQQQPGWADRLKAALNSVAQQ
A0A0F3LQR6	Carboxymuconolactone decarboxylase	Pantoea sp. BL1	MMKSINASLMMCAALASSVSLAEEPSEPEQKRYAALLQKQTHPLSQQQKSIAVIAAYAATGNIAKLNDALNQGLDAGLTVSQCREVLVQLYAYAGFPRSLNALGELMKVIDARRLQGKNDQPGNEAGPVPTPENMLAAGTRNQTALVGNPVKGPLFDFAPAIDQFLKAHLFGDIFARDNLDWKSRELATVGALAAMSGVESQLQSHLRISINVGFDKSQLAELQTVFTAQGEEAIAQRIDEALAQIK
A0A0L7D8Q2	4-carboxymuconolactone decarboxylase	Pantoea sp. CFSAN033090	MKKVIAAAAISMMLADLAAAEPKRGETMLNVNPSSLSVADIESVSPALARFGREAITDDLWKRDALSIRDRSIVTLAILIARNQPAELQHYAGVALDSGVTPAEVSEIITHLAFYSGWPNAMSAIAVTKNVFQARGIGADQLAKASPALLPLNQAAEQQRSATVEKNVGPISPGLVRFTADPLFLNLWQRPALQPRDRSLVTVSALIASGQSAQISYHLNRAMDNGLTAEEAGEIITQAAFYAGWPNAFSAVPVVGEVLRDRAAKQE
A0A0J5XSV9	4-carboxymuconolactone decarboxylase	Pectobacterium carotovorum subsp. carotovorum UGC32	MKSVIAAAAMSLVLSDFANAEEKRGEAMMKVEPSALSEADIRSVSPALARFSREAITEDLWIRDTLSPRERSMVTVAILIARNQTGELKHYLEVALNSGVTPAELSEIITHLAFYTGWPNAMAAVSVTKAVFEARGVRADALPEASPALLPLNQEAEKQRSETVEKNVSSISPGLVKFTAAPLFLDLWQRPALKPRDRSLITVSALIASGQSAQIGYHLNRAMDNGLSAEEAGEVVTQAAFYAGWPNAFTAVPVVGEVLRNRSPIKG
A0A0J5LQS5	Gamma-carboxymuconolactone decarboxylase	Pluralibacter gergoviae (Enterobacter gergoviae)	MNNSQSDLRQQVLDTHHYWEAGQDALLRLDPGFLRAWHQLACVPLRKNHLEDKVKAMVALSASLASTHIYQPGIRRHIDVALKYGATREELVEILELTSTLGIHAANIGVPLLLEVLEEEGLRQEPSALTERQEALKASFVANRGYWHASWDGLLELDPDLFEYYIEFSSVPWRSGVLSPKVKELIYCAFDASATHLYEQGLKLHMRNAIGYGATKEEILEVLEIVSLIGMHGVEAAAPLLEQALNQR
A0A038CW83	Carboxymuconolactone decarboxylase	Raoultella ornithinolytica (Klebsiella ornithinolytica)	MNNTTPIKTLTAALLLTFGFGLTAHAAPVNKGASEMNQPSTVSDTLSARQQAIPLIAASMASSQMDKLNAALNQGLDAGLTINEAKEILVQLYAYTGFPRSLNALSELMKVIEARKQRGIEDVEGKEPVAPVPTGEELRRVGTANQTKISGAPVQGPLFDFAPVINQFLQTHLFGDIFARDNLDWQSRELATVGALAATPGVEAQLLSHTRASMRVGLTAAQLRQLAQVLREHGESDAATRAEKALQQALANH
A0A1A0DRJ2	Carboxymuconolactone decarboxylase	Raoultella planticola (Klebsiella planticola)	MNNTTPIKTLTAALLLTFGFGLTAHAAPVNKGASEMNQPSTVSDTLSARQQAIPLIAASMASSQMDKLNAALNQGLDAGLTINEAKEILVQLYAYTGFPRSLNALSELMKVVEARKQRGIEDVEGKEPVAPVPTGEELRRVGTANQTKISGAPVQGPLFDFAPVINQFLQTHLFGDIFARDNLDWQSRELATVGALAATPGVEAQLLSHTRASMRVGLTAAQLRQLAQVLREHGESDAATRAEKALQQALANH
A0A085IBC0	Carboxymuconolactone decarboxylase (EC 1.11.1.15)	Raoultella planticola ATCC 33531	MNQPSTVSDTLSARQQAIPLIAASMASSQMDKLNAALNQGLDAGLTINEAKEILAQLYAYTGFPRSLNALSELMKVVEARKQRGIEDVEGKEPVAPVPTGEELRRVGTANQTKISGAPVQGPLFDFAPVINQFLQTHLFGDIFARDNLDWQSRELATVGALAATPGVEAQLLSHTRASMRVGLTAAQLRQLAQVLREHGESDAATRAEKALQQALANH
A0A100VB14	Carboxymuconolactone decarboxylase family protein	Salmonella choleraesuis	MQHQLDARQQAIIPIAAFTATGQGENLDAALNAGLDAGLTLNEVKEILQQLYAYCGFPRSLNGLACLMSVVKRRRERGITDAEGNPATPPTEGWDSFQAGSRTQTQLVGHQVSGPLFDFAPVIDVWLKAHLFGDIFQRDVLNWKMRELATVSALAVLGGVNSQLKSHFAISLNIGMTTDQLIEFIAILEQHCGAEIATNARAVLDECRL
I3AM38	Carboxymuconolactone decarboxylase	Serratia plymuthica PRI-2C	MRFAMKEIVAAVVMSLVLADFADAEEKRGEAMLKINPSGLSVADIQSVSPALARFGSEAITDDLWKRDELSQRDRSIVTLAILIARNQPTELKHYVGVALDSGVTPAEVSEIITHLAFYSGWPNAMSAIAVTKGIFQERGVTAEQLAEASPALLPLNQDAERQRSATVEKNVAPISPGLVKFTTAPLFLDLWQRPALKPRDRSLVTVSALIASGQSAQIGYHLNRAMDNGLTAEEAGEIVTHCAFYAGWPNAFSAAPVVGEVLRTR
S4YLS3	4-carboxymuconolactone decarboxylase	Serratia plymuthica S13	MKFCNERGEAMLKINPSGLSVADIQSVSPALARFGSEAITDDLWKRGELSQRDRSIVTLAILIARNQPTELKHYVGVALDNGVTPAEVSEIITHLAFYSGWPSAMSAIAATKGVFQEYGVVAEQLAEASPALLPLNQEAERQRSETVEKNVAPISPGLAKFTTSPLFLDLWQRPALKPRDRSLVTVSALIASGQSAQIGYHLNRAMDNGLTAEEAGEIVTHCAFYAGWPNAFSAAPVVGEVLRTR
A0A087L1E5	Carboxymuconolactone decarboxylase	Serratia sp. Ag1	MSPNSNARQHHDRLFPGHVSTLAVSDPELIEIFDNFAFDEVLCHSNLDVRTRLMTQLAAIIACQAVREYRVMLGAALNIGVSAIEAKEIVYQAVPYVGMAKVFDFIHVTNEVLTERGVSLPLPGQSTTTPADRATKGLAIKQQIVGSEVVKQLDASTPEDLSHIQRYLSAHCFGDHYTRTGIDIATRELLTLSMLAALGGCEPQLKGHVAANLNVGNGRARLIDVVTQLLPYIGYPRTLNALRIIDEAAPLSVSDKLNNETQ
A0A0Q4MV21	4-carboxymuconolactone decarboxylase	Serratia sp. Leaf50	MDNTVANNDSAVTPLTLPSLVMYTENTLLNDLWNRTALSPRDRSIITLATIVSRHQVEEQLNTLNQALDNGVKPDEIAEIITHLAFYSGWGNATSAARAAQQVFNARSINISELPGSNIVPLPINQQAEDQRAQHVSSHFADVSPGVVQFTTDAVFNDLWLRPDLAPRDRSLVTVSALVSNGQVAQVTFHLNKAMDNGLTQSQAGEALTQLAFYAGWPNVFSALPIFKQVFESRNA
A0A0Q4MM58	Gamma-carboxymuconolactone decarboxylase	Serratia sp. Leaf50	MNLTQQQQQVKAAFIQQHQTWDAQWESLLLQDADFIDGYLKFSSVPWKKNHLENKVKAFVALSASVASTHIYLPGIAQHLRAAVAFGATQQELTEVLELTSTLGIHAANIGVPLLLEVLEEEGLRHGPAPLDARRETLKQAFIDNRGYWHASWDGLLELDPELFEAYIDFSSVPWRTGVLPPKIKELIYCAFDASATHLYQQGLKLHMRNAINYGASKEEIMEVLEIVSVIGIHGATVAAPLVEQALAQAELFTPMTPSQAS
A0A0Q4NI80	4-carboxymuconolactone decarboxylase	Serratia sp. Leaf51	MKSVIAAAAMSLVISDFANAEETRGKAMMKIEPSAISEADIRSVSPALARFGREAITEDLWTRDALSPRDRSMVTVAMLIARNQLGDLKHYIDIALDNGVTPAEVSEIITHLAFYSGWPNAMSAVSVTKAVFASRGVTADALPEASPDLLPLNQEAEKQRSETVGKNVGPISPGLVKFTADPLFLDLWQRPALNPRDRSLITVSALIASGQSAQIGYHLNRAMDNGLSAEEAGEVVTQAAFYAGWPNAFTAAPVVGEVLRNRSFSKK
I0QUK7	Carboxymuconolactone decarboxylase	Serratia sp. M24T3	MKNTSLKTYSSVTEITLPSLAMYTENTLAKNLWNRSGLSPRDRSLITLAVVISRNHSVEQANHIHLALDNGVKPAEISEIISHLAFYAGWGNATAAAQSVQQVFEERGIIISELPGSDIVPLPINPHAEDQRAQHVSSNFEAVSQGVVQFTTDAVFNDLWLRPDLAPRDRSLVTVCALVANGQVAQITFHLNKAMDNGLTQPQAGEALTQLAFYAGWPNVFSALPVFKQVFESR
I0QWM6	Carboxymuconolactone decarboxylase	Serratia sp. M24T3	MNLSDQQQTVKAAFIRQHQFWDAQWESLLRQDVDFVEGYLKFSAVPWKKNHLENKVKAFIALSASVASTHLYQPGIAQHLRAAVAFGATQQELVEVLELTSTLGIHASNVGVPLLLEVLEEEGLRNGPEPLDEQRETLKQAFIKNRGYWHASWDGLLELDPDLFDAYIEFSSVPWRTGVLEPKIKELIYCAFDASATHLYKQGLKLHMRNAINYGATREEIMEVLEIVSVIGIHGALVAAPMVEQALAQASLLHAS
C4SVV8	Carboxymuconolactone decarboxylase family protein	Yersinia frederiksenii ATCC 33641	MLKNNPSNLSVADIQFVSPALARFSHEVITDDLWKRDELSQRDRSIVTVAILIARNQPTELKHFIEVALDSGVTPAEVSEIITHLAFYSGWPNAMSAIAVTKDIFQQRGVSAEQLPEALPTLLPLNQEAEKQRAETVEKNVGPISPGLVKFTADPLFLDLWQRPALKPRDRSLVTVSALIASGQSAQISYHLNRAMDNGLTSAEAGEIVTQAAFYAGWPNAFSAVPVVGEVLRARLSKEG
C4SR63	Carboxymuconolactone decarboxylase family protein	Yersinia frederiksenii ATCC 33641	MKCLATTALSLSMAISGAAMAEPGNGRSGEAATTEVLSRVSPALANYQRQRLQEDLWQRPALSPRDRSMVTVAAIIARNQTALMAEQFNLALDNGVKASELSEIITHLAFYSGWGNAMSAVTVAQNIFQQRDITTTSLPTAQAELLPLNQAAEQLRLNAVEQSVGSQQFPGLVMYTTDVLFRDLWLRPALAPRDRSLITISALIATGQVAQVTFHLNKAMDNGLTQQQAAEVVTHLAFYVGWPNAMSAVPVVKAVFAQRNTDAPAQS
A0A098RDX0	4-carboxymuconolactone decarboxylase	Halomonas salina	MKLAPASLLSLAVAAAVVLPAQANERAADPSSEVPTAEGVASVSPALAAYTEDLLLGEVWEREGLSTRDRSVVSLAAVIARNHRVEIRAQLEHALDNGVEPAVISETITHLAFYTGWGNAMSAVTVAQDVFAERGIGADRLPSADPELLPLDVEAEEAREASVEETYGGSSDGVLQYTTDVLFRDLWLRPALSPRDRSLVTVSALIAAGKIEQVGFHLNRAMDNGLTRGEASEMLTQLAFYAGWPNVFSTLPVAKEIFASRAE
A0A1A8T823	Carboxymuconolactone decarboxylase family protein	Marinomonas aquimarina	MNKKTLIGLAFSLAASAGYADSIQENLKRAAPALAHYNQNVLENDLWKREGLSPRDRSVVSVATLVAAGKTEMLPQEFARALDNGVKPAELSEIVTHLAFYAGWNNAVAAADELADVYEDRDIDANDLPGADVELLPLDEEFEAMRENSVQTNYAPTSQGVADFTREPLFRDVWLRPDLSPRDRSLVTVSSLVANGQAEQVPFHLNRALDNGLQQAEASEALTQMAFYVNWPNVYTAMPIFQKVFDGRK
F6CUW9	Carboxymuconolactone decarboxylase	Marinomonas posidonica (strain CECT 7376 / NCIMB 14433 / IVIA-Po-181)	MNQRYETGLKHLKEIDQEAGEKVLDSLQEVSPDLANYIIEYAFGDVYNRSELALKSKELVVVAALTALGNAEPQLKVHIHGALNVGCNWIEIQEVILQMSAYSGFPSAINAMLALKEVLADRRLEGKNVEGINAEGKENEASWAQPSSVPQGLTRYEWGAKHLTRLNPNQVNALEETFQNISPDLARLVIEYGFADVFSRPALDAKHREMATIAALTALGTASSQLIFHIKAGLNIGLSQAEIREIMILMSVYSGFPSAINGTLALKEVLNDQSTD
G4A5H0	Carboxymuconolactone decarboxylase	Aggregatibacter actinomycetemcomitans serotype e str. SC1083	MELTQRQQALAAIGAFTATGNQAELKTTLNHALDEGLTVTEAKDAMVQLYAYTGFPRSLNALFTLAKTVKERQEKGLKTEQGRTATALPKGMNMLEVGTKTQTDLVGQAVDLSALSPDIDRYLKTHLFGDIFASDLLNWQEREIITIGALNQLNVPSQLNAHIGIGKKHGLTDAQIQEIQQIGVQKVSEPSQFPLGKSNDTYAQYFSGQSYLAPLSTEQVGVYNVTFEPTVRNNWHIHHATKGGGQILIVTARRGYYQEWSKPARELKAGDVVNIPTNVKHWHGAAKDSWFQHLAIEVPGEGISNEWLEPVSDEEYSKLK
A0A0A8TFZ7	4-carboxymuconolactone decarboxylase (EC 4.1.1.44)	Acinetobacter bereziniae (Acinetobacter genomosp. 10)	MCFKHAVILTVYFIGIALAPSVQAINEININTDGRLSMDPLDHQIKGEKIMQKSTLPDFSHPVKSEMQLSRYERGWEKLKEIDGEAGEKVIQSLKDISPDLGTYIIEYAFGDVYSRTGLDLKSKEIAVVAALTAMGNAQPQLKVHINGALNTGTSINELKEVILQMSGYSGFPSSINAMNILKDVLSERKKQGIHDEIGKTASKINHVDRLKLGEDELSQLDSQQVDRLKTAYAEFSPELLKFILEYGYADIYARDNLSKQYRQIATIAALTALGTAQPQLKFHIHAGLNIGLSETEIKEIMLLMSVYSGFPSAINGTNVLKQVLAERIKN
A0A059ZTW2	4-carboxymuconolactone decarboxylase	Acinetobacter baumannii	MQNSLSEQQQAIIPIAAYAANGDLAKLSQSLKDGLDLGLTIAEIKEVLVQTYAYAGFPRSLNALTTFMQVLEQRKESGIRDIEGKTNSTLPKDYQALLQGTQNQTQLVGQPVKGALFDFAPAIDEYLKAHLFGDIFSRDVLNWQDREIATLSMLSALEGVDSQLQSHLNIAKTQGVSSHQFENIQKILAEKVSLQVGQRFQNVLTSFHNQSL
A0A090C1F4	Carboxymuconolactone decarboxylase family protein (Transcriptional regulator)	Acinetobacter baumannii	MQNSLSEQQQAIIPIAAYAANGDLAKLSQSLKDGLDLGLTIAEIKEVLVQTYAYAGFPRSLNALTTFMQVLEQRKESGIRDIEGKTNSTLPKDYQALLQGTQNQTQLVGQPVKGALFEFAPAIDEYLKAHLFGDIFSRDVLNWQDREIATLSMLSALEGVDSQLQSHLNIAKTQGVSSYQFENIQKILAEKVSLQVGQRFQNVLTSFHNQSL
A0A0F4EFU2	Carboxymuconolactone decarboxylase family protein	Acinetobacter baumannii	MQNSLSEQQQAIIPIAAYAANGDLAKLSQSLKDGLDLGLTIAEIKEVLVQTYAYAGFPRSLNALTTFMQVLEQRKESGIRDIEGKTNSTLPKDYQALLQGTQNQTQLVGQPVKGALFEFAPAIDEYLKAHLFGDIFSRDVLNWQDREIATLSMLSALEGVDSQLQSHLNIAKTQGVSSHQFENIQKILAEKVSLQVGQRFQNVLTSFHNQSL
A0A0Q3NEE9	4-carboxymuconolactone decarboxylase (Fragment)	Acinetobacter baumannii	KEITQMQNSLSEQQQAIIPIAAYAANGDLAKLSQSLKDGLDLGLTIAEIKEVLVQTYAYAGFPRSLNALTTFMQVLEQRKESGIRDIEGKTNSTLPKDYQALLQGTQNQTQLVGQPVKGALFEFAPAIDEYLKAHLFGDIFSRDVLNWQDREIATLSMLSALEGVDSQLQSHLNIAKTQGVSSHQFENIQKILAEKVSLQVGQRFQNVLTSFHNQSL
A0A0E1FNY8	4-carboxymuconolactone decarboxylase	Acinetobacter baumannii	MQNSLSEQQQAIIPIAAYAANGDLAKLSQSLKDGLDLGLTIAEIKEVLVQTYAYAGFPRSLNALTTFMQVLEQRKENGIRDIEGKTNSTLPKDYQALLQGTQNQTQLVGQPVKGALFEFAPAIDEYLKAHLFGDIFSRDVLNWQDREIATLSMLSALEGVDSQLQSHLNIAKTQGVSSHQFENIQKILAEKVSLQVGQRFQNVLTSFHNQSL
A0A1A4AJP0	4-carboxymuconolactone decarboxylase	Acinetobacter baumannii	MQNSLSEQQKAIIPIAAYAANGDLAKLSQSLKDGLDLGLTIAEIKEVLVQTYAYAGFPRSLNALTTFMQVLEQRKESGIRDIEGKTNSTLPKDYQALLQGTQNQTQLVGQPVKGALFEFAPAIDEYLKAHLFGDIFSRDVLNWQDREIATLSMLSALEGVDSQLQSHLNIAKTQGVSSHQFENIQKILAEKVSLQVGQRFQNVLTSFHNQSL
A0A009GYX1	Carboxymuconolactone decarboxylase family protein	Acinetobacter baumannii 118362	MQNSLSEQQQAIIPIAAYAANGDLAKLSQSLKDGLDLGLTIAEIKEVLVQTYAYAGFPRSLNALTTFMQVLEQRKESGIRDIEGKTNSTLPKDYQALLQGTQNQTQLVGQPVKGALFEFAPAIDEYLKAHLFGDIFSRDVLNWQDREIATLSMLSALEGVDSQLQSHLNIAKTQGVSSHQFENIQKILAEKVSLQVGQRFQNVLTSFHNQSL
A0A009HNL0	Carboxymuconolactone decarboxylase family protein	Acinetobacter baumannii 1295743	MQNSLSEQQQAIIPIAAYAANGDLAKLSQSLKDGLDLGLTIAEIKEVLVQTYAYAGFPRSLNALTTFMQVLEQRKESGIRDIEGKTNSTLPKDYQALLQGTQNQTQLVGQPVKGALFEFAPAIDEYLKAHLFGDIFSRDVLNWQDREIATLSMLSALEGVDSQLQSHLNIAKTQGVSSHQFENIQKILAEKVSLQVGQRFQNVLTSFHNQSL
A0A009KHC2	Carboxymuconolactone decarboxylase family protein	Acinetobacter baumannii 1419130	MQNSLSEQQQAIIPIAAYAANGDLAKLSQSLKDGLDLGLTIAEIKEVLVQTYAYAGFPRSLNALTTFMQVLEQRKESGIRDIEGKTNSTLPKDYQALLQGTQNQTQLVGQPVKGALFEFAPAIDEYLKAHLFGDIFSRDVLNWQDREIATLSMLSALEGVDSQLQSHLNIAKTQGVSSHQFENIQKILAEKVSLQVGQRFQNVLTSFHNQSL
A0A062G4C9	Carboxymuconolactone decarboxylase family protein	Acinetobacter baumannii 15827	MVQLPLSQKKEITQMQNSLSEQQQAIIPIAAYAANGDLAKLSQSLKDGLDLGLTIAEIKEVLVQTYAYAGFPRSLNALTTFMQVLEQRKESGIRDIEGKTNSTLPKDYQALLQGTQNQTQLVGQPVKGALFDFAPAIDEYLKAHLFGDIFSRDVLNWQDREIATLSMLSALEGVDSQLQSHLNIAKTQGVSSHQFENIQKILAEKVSLQVGQRFQNVLTSFHNQSL
A0A062IC63	Carboxymuconolactone decarboxylase family protein	Acinetobacter baumannii 233846	MQNSLSEQQQAIIPIAAYAANGDLAKLSQSLKDGLDLGLTIAEIKEVLVQTYAYAGFPRSLNALTTFMQVLEQRKESGIRDIEGKTNSTLPKDYQALLQGTQNQTQLVGQPVKGALFEFAPAIDEYLKAHLFGDIFSRDVLNWQDREIATLSMLSALEGVDSQLQSHLNIAKTQGVSSHQFENIQKILAEKVSLQVGQRFQNVLTSFHNQSL
A0A062DNR8	Carboxymuconolactone decarboxylase family protein	Acinetobacter baumannii 496487	MQNSLSEQQKAIIPIAAYAANGDLAKLSQSLKDGLDLGLTIAEIKEVLVQTYAYAGFPRSLNALTTFMQVLEQRKESGIRDIEGKTNSTLPKDYQALLQGTQNQTQLVGQPVKGALFEFAPAIDEYLKAHLFGDIFSRDVLNWQDREIATLSMLSALEGVDSQLQSHLNIAKTQGVSSHQFENIQKILAEKVSLQVGQRFQNVLTSFHNQSL
A0A009PX51	Carboxymuconolactone decarboxylase family protein	Acinetobacter baumannii 625974	MQNSLSEQQQAIIPIAAYAANGDLAKLSQSLKDGLDLGLTIAEIKEVLVQTYAYAGFPRSLNALTTFMQVLEQRKESGIRDIEGKTNSTLPKDYQALLQGTQNQTQLVGQPVKGALFEFAPAIDEYLKAHLFGDIFSRDVLNWQDREIATLSMLSALEGVDSQLQSHLNIAKTQGVSSHQFENIQKILAEKVSLQVGQRFQNVLTSFHNQSL
A0A062F8K8	Carboxymuconolactone decarboxylase family protein	Acinetobacter baumannii 754286	MQNSLSEQQKAIIPIAAYAANGDLAKLSQSLKDGLDLGLTIAEIKEVLVQTYAYAGFPRSLNALTTFMQVLEQRKESGIRDIEGKTNSTLPKDYQALLQGTQNQTQLVGQPVKGALFEFAPAIDEYLKAHLFGDIFSRDVLNWQDREIATLSMLSALEGVDSQLQSHLNIAKTQGVSSHQFENIQKILAEKVSLQVGQRFQNVLTSFHNQSL
A0A062F0K9	Carboxymuconolactone decarboxylase family protein	Acinetobacter baumannii 855125	MQNSLSEQQQAIIPIAAYAANGDLAKLSQSLKDGLDLGLTIAEIKEVLVQTYAYAGFPRSLNALTTFMQVLEQRKESGIRDIEGKTNSTLPKDYQALLQGTQNQTQLVGQPVKGALFEFAPAIDEYLKAHLFGDIFSRDVLNWQDREIATLSMLSALEGVDSQLQSHLNIAKTQGVSSHQFENIQKILAEKVSLQVGQRFQNVLTSFHNQSL
A0A009SHN3	Carboxymuconolactone decarboxylase family protein	Acinetobacter baumannii 951631	MQNSLSEQQKAIIPIAAYAANGDLAKLSQSLKDGLDLGLTIAEIKEVLVQTYAYAGFPRSLNALTTFMQVLEQRKESGIRDIEGKTNSTLPKDYQALLQGTQNQTQLVGQPVKGALFEFAPAIDEYLKAHLFGDIFSRDVLNWQDREIATLSMLSALEGVDSQLQSHLNIAKTQGVSSHQFENIQKILAEKVSLQVGQRFQNVLTSFHNQSL
D0C712	Carboxymuconolactone decarboxylase family protein (Uncharacterized protein)	Acinetobacter baumannii ATCC 19606 = CIP 70.34 = JCM 6841	MQNSLSEQQQAIIPIAAYAANGDLAKLSQSLKDGLDLGLTIAEIKEVLVQTYAYAGFPRSLNALTTFMQVLEQRKESGIRDIEGKTNSTLPKDYQALLQGTQNQTQLVGQPVKGALFEFAPAIDEYLKAHLFGDIFSRDVLNWQDREIATLSMLSALEGVDSQLQSHLNIAKTQGVSSHQFENIQKILAEKVSLQVGQRFQNVLTSFHNQSL
U1UGL3	Carboxymuconolactone decarboxylase	Acinetobacter baumannii EGD-HP18	MQNSLSEQQQAIIPIAAYAANGDLAKLSQSLKDGLDLGLTIAEIKEVLVQTYAYAGFPRSLNALTTFMQVLEQRKESGIRDIEGKTNSTLPKDYQALLQGTQNQTQLVGQPVKGALFEFAPAIDEYLKAHLFGDIFSRDVLNWQDREIATLSMLSALEGVDSQLQSHLNIAKTQGVSSHQFENIQKILAEKVSLQVGQRFQNVLTSFHN
G2JHR5	Putative gamma-carboxymuconolactone decarboxylase subunit	Acinetobacter baumannii MDR-ZJ06	MSNIKRRATEIIKFLFLAISLLALNQQIYAATHMVQLPLSQKKEITQMQNSLSEQQQAIIPIAAYAANGDLAKLSQSLKDGLDLGLTIAEIKEVLVQTYAYAGFPRSLNALTTFMQVLEQRKESGIRDIEGKTNSTLPKDYQALLQGTQNQTQLVGQPVKGALFDFAPAIDEYLKAHLFGDIFSRDVLNWQDREIATLSMLSALEGVDSQLQSHLNIAKTQGVSSHQFENIQKILAEKVSLQVGQRFQNVLTSFHNQSL
L9P156	Carboxymuconolactone decarboxylase family protein	Acinetobacter baumannii Naval-57	MQNSLSEQQQAIIPIAAYAANGDLAKLSQSLKDGLDLGLTIAEIKEVLVQTYAYAGFPRSLNALTTFMQVLEQRKESGIRDIEGKTNSTLPKDYQALLQGTQNQTQLVGQPVKGALFEFAPAIDEYLKAHLFGDIFSRDVLNWQDREIATLSMLSALEGVDSQLQSHLNIAKTQGVSSHQFENIQKILAEKVSLQVGQRFQNVLTSFHNQSL
A0A0E1PRT9	Putative gamma-carboxymuconolactone decarboxylase subunit	Acinetobacter baumannii NCGM 237	MSNIKRRATEIIKFLFLAISLLALNQQIYAATHMVQLPLSQKKEITQMQNSLSEQQQAIIPIAAYAANGDLAKLSQSLKDGLDLGLTIAEIKEVLVQTYAYAGFPRSLNALTTFMQVLEQRKESGIRDIEGKTNSTLPKDYQALLQGTQNQTQLVGQPVKGALFDFAPAIDEYLKAHLFGDIFSRDVLNWQDREIATLSMLSALEGVDSQLQSHLNIAKTQGVSSHQFENIQKILAEKVSLQVGQRFQNVLTSFHNQSL
K1EAM8	Carboxymuconolactone decarboxylase family protein	Acinetobacter baumannii WC-692	MQNSLSEQQQAIIPIAAYAANGDLAKLSQSLKDGLDLGLTIAEIKEVLVQTYAYAGFPRSLNALTTFMQVLEQRKESGIRDIEGKTNSTLPKDYQALLQGTQNQTQLVGQPVKGALFEFAPAIDEYLKAHLFGDIFSRDVLNWQDREIATLSMLSALEGVDSQLQSHLNIAKTQGVSSHQFENIQKILAEKVSLQVGQRFQNVLTSFHNQSL
A0A101KI30	4-carboxymuconolactone decarboxylase	Acinetobacter calcoaceticus	MQNSLSQQQQAIIPIAAYAANGDLSKLSQSLKDGLDQGLTISEIKEVLVQTYAYAGFPRSLNALTTFMQVLEQRKENGIHDVEGKTNSALPKDYQALLQGTQNQTQLVGQPVKGALFEFAPAIDEYLKAHLFGDIFSRDVLSWQDREIATLGMLSALEGVESQLQSHLNIAKTQGITSHQFDAIQKILTEKVSPQVGQRFQNILVGFQNQ
A0A0R1BQ61	4-carboxymuconolactone decarboxylase	Acinetobacter nosocomialis	MQNSLSEQQQAIIPIAAYAANGDLAKLSQSLKDGLDLGLTIAEIKEVLVQTYAYAGFPRSLNALTTFMQVLEQRKESGIRDIEGKTNSTLPKDYQALLQGTQNQTQLVGQPVKGALFDFAPAIDEYLKAHLFGDIFSRDVLNWQDREIATLSMLSALEGVDSQLQSHLNIAKTQGVSSHQFENIQKILAEKVSLQVGQRFQNVLTSFHNQSL
L9MGD6	Carboxymuconolactone decarboxylase family protein	Acinetobacter sp. OIFC021	MQNSLSEQQQAIIPIAAYAANGDLAKLSQSLKDGLDLGLTIAEIKEVLVQTYAYAGFPRSLNALTTFMQVLEQRKESGIRDIEGKTNSTLPKDYQALLQGTQNQTQLVGQPVKGALFEFAPAIDEYLKAHLFGDIFSRDVLNWQDREIATLSMLSALEGVDSQLQSHLNIAKTQGVSSHQFENIQKILAEKVSLQVGQRFQNVLTSFHNQSL
A0A137XTL4	4-carboxymuconolactone decarboxylase	Acinetobacter haemolyticus	MKNTLSNQQQAIIPIAAFAATGDLESLNRALNQGLDDGLTINEIKAVLVQTYAYAGFPRSLNALAEFMRVIEQRKSQGSDDQEGKDSQPLAQDYNARVQGEQNQTQLVGQPVTGALFEFSPEIDEYLKTHLFGDIFSRDVLSWQDREIATVSMLAAMTGTESQLKSHVNMSLNIQVSVQQLNQIQQILAEKVSLDASQKLQKILNP
A0A0B2UED0	4-carboxymuconolactone decarboxylase	Acinetobacter oleivorans	MQNSLSQQQQAIIPIAAYAANGDLSKLSQSLKDGLDQGLTISEIKEVLVQTYAYAGFPRSLNALTTFMQVLEQRKENGIHDVEGKTNSALPKDYQALLQGTQNQTQLVGQPVKGALFEFAPAIDEYLKAHLFGDIFSRDVLSWQDREIATLGMLSALEGVESQLQSHLNIAKTQGITSHQFDAIQKILTEKVSPQVGQRFQNILVGFQNQ
A0A151Y3U4	4-carboxymuconolactone decarboxylase	Acinetobacter sp. ANC 4149	MNHAIKQKHQAMIPIAAFSAVGNQPKLAQALRQGLDQGLTINQIKSLLVQSYAYAGFPRSLNALATFMQVLEQRKAQGIHDIDGAASTPLAQDYQALVQGTQNQSQLAGQSVQGPLFEFSPEIDEYLKAHLFGDIFSKDVLNWEEREIATVSMLAAMDGVESQLRSHLILAQKQGISMRQLQAVGLILSELVSVEAGQRLEAELPQLSAQ
U7H4M9	Carboxymuconolactone decarboxylase	Acinetobacter sp. COS3	MNIKGIFILIGLVGLLGNQYSVAATEQRIRSENEVKSVKNTLSNQQQAIIPIAAFAATGDLESLSRGLNQGLDDGLTINEIKAVLVQTYAYAGFPRSLNALAEFMRVIEQRKSQGIDDQEGKDSQPLAQDYNARVQGEQNQTQLVGQPVTGALFEFSPEIDEYLKTHLFGDIFSRDVLSWQDREIATVSMLAAMTGTESQLKSHVNMSLNIQVSVQQLNQIQQILAEKVSLDASQKLQKILNP
A0A0Q5G7F5	4-carboxymuconolactone decarboxylase	Acinetobacter sp. Leaf130	MQNSLSQQQQAIIPIAAYAANGDLSKLSQSLKDGLDQGLTISEIKEVLVQTYAYAGFPRSLNALTTFMQVLEQRKENGIHDVEGKTNSALPKDYQALLQGTQNQTQLVGQPVKGALFEFAPAIDEYLKAHLFGDIFSRDVLNWQDREIATLSMLSALEGVESQLQSHLNIAKTQGITSHQFDEIQKILSKKVSPQVGQRFKNVLTSFQNQ
L9LQJ3	Carboxymuconolactone decarboxylase family protein	Acinetobacter sp. WC-743	MCFKHAVVLTVYFIGIALASSVQAIDEINLSNDGHPSMHPFNHQIKGEKIMQKSTLPDFSRPVKSEIQLSRYERGWEKLKEIDGEAGEKVIQSLKDVSPDLGTYIIEYAFGDVYSRTGLDLKSKEIAVVAALTAMGNAQPQLKVHINGALNTGTSINELKEVILQMSGYSGFPSSINAMNILKDVLAERKKQGIHDEIGKTASKINHVDRLKLGEDELSQLDSQQVDRLKTAYAEFSPELLKFILEYGYADIYARDNLSKQYRQIATIAALTALGTAQPQLKFHIHAGLNIGLSETEIKEIMLLMSVYSGFPSAINGTNVLKEVLAERIKN
A0A150HMC5	Carboxymuconolactone decarboxylase family protein	Acinetobacter venetianus	MNIKGIFILIGLVGLLGNQYSVAATEQRIRSENEVKSVKNTLSNQQQAIIPIAAFAATGDLESLSRGLNQGLDDGLTINEIKAVLVQTYAYAGFPRSLNALAEFMRVIEQRKSQGIDDQEGKDSQPLAQDYNARVQGEQNQTQLVGQPVTGALFEFSPEIDEYLKTHLFGDIFSRDVLSWQDREIATVSMLAAMTGTESQLKSHVNMSLNIQVSVQQLNQIQQILAEKVSLDASQKLQKILNP
R5SXW2		Acinetobacter sp. CAG:196	MKKFLVLIVSAMLIQPNSLFAAEGKKMTRSDICKKNYEKLFNSDWNPNVGSDPEMMAILQKYIFGEVFTVGNLDMKTREMLTVTSLAVQQTLPQLKAHINAALNVGVTPLEVRESLYQCAPFIGFPKTLNAIGVMNEVFKERCIKTPLEMAGTTDEKSRYEKGAAIQKTLYGDEISKALEGLPESMGDDVSRFLTEFCFGDIYTRKGLDVKTRELLIISILVTTGDTETLKSHVKGALKAGNSKEIITAAIIQCLPYVGFPNAIAALKCLKGELK
C1DP42	Carboxymuconolactone decarboxylase protein	Azotobacter vinelandii (strain DJ / ATCC BAA-1303)	MKPFPSLIPALLFATSLQANAQSAVPDTPAARQARETAPQLFAYTQDVLFGDVWKRKELAPRDRSLVTLSSLLANGQGAQMTSHINLALDNGVKPSEIIGLITHLAFYTGWPNGMSAVGVARDVFAKRGIDPSQYRSPSAELLPVDDAAEAKRAATVKANVEPVAPALARYTDDVLFADLWRRPDLTPRDRSLITVAALIARGQLDQVAYHLNRAMDSGLTQTQATEVVTHLAFYAGWPRAMSALPILQSVFAERK
M9YPT2	Carboxymuconolactone decarboxylase protein	Azotobacter vinelandii CA6	MKPFPSLIPALLFATSLQANAQSAVPDTPAARQARETAPQLFAYTQDVLFGDVWKRKELAPRDRSLVTLSSLLANGQGAQMTSHINLALDNGVKPSEIIGLITHLAFYTGWPNGMSAVGVARDVFAKRGIDPSQYRSPSAELLPVDDAAEAKRAATVKANVEPVAPALARYTDDVLFADLWRRPDLTPRDRSLITVAALIARGQLDQVAYHLNRAMDSGLTQTQATEVVTHLAFYAGWPRAMSALPILQSVFAERK
V6ALH6	Carboxymuconolactone decarboxylase	Pseudomonas aeruginosa MH27	MSSTAKRTKAKSGLAIGALSAALGLGELSQTAIAQEKANMSESAAASVSEALNVRQQAIVPVAAFAAAGDIAGLSTALNQGLDAGMTISDAREVLVQLYAYAGFPRSLNALAELMKMVDARKAKGIQDAPGSEPSHPVPKGDALLAAGTENQTKLAGAVVAGPLFDFAPMANEYLRRHLFGDIFERDNLDWQSRELATVSMLAALPGTEAQLQAHMRMSMNTGVSTAQLRQLTQVLGERVNDETSERARQALERHLASQ
A0A0X1T4L3	Gamma-carboxymuconolactone decarboxylase	Pseudomonas agarici	MMLTQKQQQVKQAFIEAGGIWSPAWESILRLDAGFLQAYSGFAAVPWRKNHLENKVKSFIAIAASANATHLYAPGVQEHLRAAIKHGASAEELMEVLELISTVGIHASNVGVPVLLEVLAEEGLRNGPAVLDARREALKDSFVKNRGYWHSSWEGLLELDPELFEAYVEFSSVPWRTGVLPAKIKELIYCAFDAAATHLYVPGLKLHMRNALRYGATTEEIMEMLEIVSVIGIHGALLAAPMLEQALGDAR
A0A0C2EYB7	4-carboxymuconolactone decarboxylase	Pseudomonas batumici	MKLLASAFATLCFSAMVDADQGLSRPDPKPSPDVLEVAPQLYSYTTQLLFGEVWKRQELAPRDRSLITLAALVSNGQSAQLSGHVKLGLDNGVKPSEISALITHLAFYGGWPNAMSAAAVARQVFTERQIPAEQIIPPTTEPLTLEPVAEAKRRALVEANVGAVAPGFAHYTNDVLFADLWRQADLTPRDRSLITVAALIAQGQAAQLPFHLNRAMDNGLTRAQAAEVLTHLAFYVGWPKAMSAVPVLKEVFDTRDKQG
A0A166F2P0	Carboxymuconolactone decarboxylase	Pseudomonas chlororaphis subsp. piscium	MTNTTPARRDKRARLAAVFVLSLGQGITPSHAAQNPVEPHTMSSVPAVSETLSRKQQAIPLIAAAMATSNMPRLDAALNQGLDAGLSVSEAKEILVQLYAYTGFPRSLNALGELMKVLEARKQRGIEDIPGREPSAGIPSGDALLAAGKANQTRISGAPVQGPLFDFAPVINQYLQAHLFGDIFERDNLDWQSRELATLGALAATPGVEPQLRSHMAASMRVGLSAGQLRQLVRVLAEQGDADAARRAGEALEKHLVGTVGRP
A0A0E3MKY1	4-carboxymuconolactone decarboxylase (EC 4.1.1.44)	Pseudomonas fluorescens	MAAHFDLALNNGVTPLELSEAINHLAFYSGWGNAAGAAPAAREVFNRHGIGADQLAPVSPVLLPIDQVAENSRAANVDKSVGAISPGLVQYTTSALFKDLWLRPGLAPRDRSLITVTTLVANGQVAQIGYHLNRAMDNGLTQTEASELLTHLAFYAGWPNAFSAVPVFGDVFTKRQES
A0A0D0JTD0	Carboxymuconolactone decarboxylase	Pseudomonas fluorescens	MKEQPLTPKQLAIAPIAANTAIGDMPRLHDALNRGLDAGLSISETKEILVQLYAYAGFPRSLNALSLLMKVVEERAARGIDDVPGREPGPVPSGYALTELGTDNQTRLVGAPVSGPLFEFAPAIDQFLKVHLFGDIFARDNLEWTDRELATVGALAAMAGVESQLESHLKISLNVGLTVEQLRQVAQELEARGDLQAAERVSAGLDKIQR
A0A166QCS9	4-carboxymuconolactone decarboxylase	Pseudomonas fluorescens	MKLFAATLATLFFSAWVEGNQGSAKPAPKPSPDVQEVTPQLYTYTTELLFGEVWKRQELAPRDRSLITIAALLANGQSAQLTGHFNLGLDNGLKPSEISALITHLAFYSGWPNAISAAGVAKKVFTDRGLTAEQILPPASEPLTLDEASETRRKAAVEASVGDVAPQLAEYTNDVLFGDLWRNSDLTPRDRSLITVAALTAQGQVAQLPFHLNRAMDNGLTQTQAAEVITHLAFYVGWPKAMSAVPVLKDVFASRKAQG
A0A0D0RPZ5	Carboxymuconolactone decarboxylase family protein	Pseudomonas fluorescens	MSARTVSIAAIAICLTACASHEAALTKEISNVPTSANIRATSPIMAHNTDSLLLGEVWKRPELSPRDRSLATVAVLVARGQTAEMAAHFDLALNNGLTPLELSEAINHLAFYSGWGNAAGAAPAAMEVFNRHGIGADQLAPVSPVLLPIDQVAENSRAANVDKSVGATSPGLVQYTTSALFNDLWLRPGLAPRDRSLITVTSLVANGQVAQIGYHLNRAMDNGLTQTEASELLTHLAFYAGWPNAFSAVPVFGDVFTKRQES
G8Q9S8	Carboxymuconolactone decarboxylase	Pseudomonas fluorescens F113	MPSEAIASRIRENFKQRRGYWNDDWERLMHSNPDYVAAYLELSAYTAERGSLSPKLRELIYVATNCSPTHFFERGVRQHARFARQFGASLEELIAVAMIVSTVGVQTYLLGAAALEELVPGALASSGHEAHVEAVHKQHLELLGAALPEVNAAINVDPAFYEAWLNFAEAAIGTNGLVSPKDSHLIALAAYAQCTQLSGPGVRQHMRAALANGATPDEIMDVCKLITSMGVHAVVLPVPVLIDEWGKLP
A0A0W0MES6	4-carboxymuconolactone decarboxylase	Pseudomonas marginalis ICMP 11289	MTAGRLMLSTFTVLLTACAATDKGLSSMNLPAVPTPDDARAVSPALAHNTDALLLGEVWKRPGLSPRDRSLVTVAVLISRGQTVEMAYHFNRALDNGVTPLELSETINHLAYYSGWGNATATLLIAKDVFAARNIGADQLAPVSPTRLPLDEATEQARVEQVDKNVGSVAPGLVEYTTRTLFRDLWLRPGLAPRDRSLITVSSLVANGQVAQVTFHLNRAMDNGLKQSEASEMLTQLAFYAGWPNTFSAVPVFKDVFSKRQEG
A0A0W0LN93	4-carboxymuconolactone decarboxylase	Pseudomonas marginalis ICMP 9505	MKMLRATTFATLLFAAAVDADQGQPRPDPKPSPDVLEVTPQLYAYTTELLFGEVWKRTELTPRDRSLITLSALIASGQTPQLTGHIKLGLDNGLKPSEISALVTHLAFYAGWPNAMSAAGVAKQVFSERNIPAEQISPPSGAALTLDPDSEVKRRAAVEAGVGEVAPELARYTNDVLFGDLWRQSTLSARDRSLVTVAALIAQGQAAQLPFHLNRAMDNGLSHAQAAEVVTHLAFYVGWPKAMSAVPVLKEVFASRA
A0A0R3A1R1	4-carboxymuconolactone decarboxylase	Pseudomonas orientalis	MKHLAPIIAGAIIMTTTSTEAQQPTNEGRRFSPEQVRSVAPALEQYTQDRLYSDVWNRPGLSSRDRSLVTLAALIARGEAPELTQYADLAIESGVTPAEISEVITHLAYYSGWGKAMAAVGPVGEVFAKRGIEADQLAAIRPDPLPLDEKAEAQRAARVGEQFNTVAPGLVQYTTDYLFRDLWLRPDLKPRDRSLVTVAALISAGQVEQITYHLNRAMDSGLTEEQASEVITHLAFYAGWPSAMSALPVAKGVLEKRRS
A0A142NBC9	Carboxymuconolactone decarboxylase	Pseudomonas koreensis	MQEQPLTLKQLAIAPIAANAAIGDMPRLHDALNRGLDAGLSISETKEVLVQLYAYAGFPRSLNALSLLMKVVQERAARGIEDAPGREPGPVPSGYALTELGTDNQTRLVGAPVSGPLFEFAPAIDQFLKVHLFGDIFARDNLAWTDRELATVGALAAMAGVESQLESHLKISLNVGLTVEQLRQVAQELEARGDLQAAERVGAGLGKLNG
V8RD19	Carboxymuconolactone decarboxylase	Pseudomonas moraviensis R28-S	MNQKSLNQGRLLRIVALGCAVLASAACVNPLCANPSRSPEKPIMKEQPLTPEQLAIAPIAANAAIGDMPRLHHALNRGLDAGLSISETKEILVQLYAYAGFPRSLNALSLLMKVLQERAARGIEDVPGREPGPVPSGYALTELGTDNQTRLVGAPVSGPLFEFAPAIDQFLKVHLFGDIFARDNLAWTDRELATVGALAAMAGVESQLESHLKISLNVGLTVEQLRRVAQELQARGDFQAAERVGAGLGKLGG
A0A0D0J017	Carboxymuconolactone decarboxylase	Pseudomonas fulva	MTNTTLTKCSSICMLAVGGLLSLATAVSQAAPATNSDRARSSTQSTSETLSAQQQAIIPIAAFAAAGNIPKLEEALNQGLDDGLSVSDIKEVLVQSYAYAGFPRSLNALGKLMEVVESRKERGIKDNPGREPSREIPTGDALLEAGTANQTKLVGQRVEGALFEFAPAADTYLKTHLFGDIFERDNLDWQSRELATVSFLSALPGVESQLQSHIRISRNVGLTTGQLSQAAQVLTERVGADNGQRTRDAIAATLDNSAG
A0A0M3D3F9	Carboxymuconolactone decarboxylase	Pseudomonas putida (Arthrobacter siderocapsulatus)	MNSTQPSNRCHVRLGALGFVILVSFAWAQISSANTSHEPEKQLVSEQTLTAKQQVIAPIGASMAVGDMSRLHDALNRGLDAGLTISESKEILVQLYAYAGFPRSLNALSLLMKVLEDRAVRGIHDAPGRDPGPVPSGRALLDLGTDNQTRLLGAPVSGPLFEFAPAIDQFLKGHLFGDIFARDNLEWTDRELATVGAIAAMPGLEPQLESHLKISMNVGLTVQQLHQVASELKTAGEPDGAERILVALEKISGRARYQAGTD
B1JA02	Carboxymuconolactone decarboxylase	Pseudomonas putida (strain W619)	MKLLKTALASFSLLLAACSTADKTTPTGIAQSPVAPSLDDVRAVSPALAHNTEMLLLDEVWKRPGLSPRDRSLITLAVLISRNQTVELAYHLNLALDNGVKPAELSELINHLAFYSGWANATASVAAAKAVFASRGIGADQLPPVAPTRLPINEAAENVRAQAVANNVGPVSPGLVHYTGDALFHDLWLRPDLAPRDRSLITVSALIANGQVAQVTYHLNRAMDNGLTQPETAEMLTQLAFYAGWPNVFSAVPVVKDVFANRHES
A0A1A6FCK2	Carboxymuconolactone decarboxylase	Pseudomonas sp. AU12215	MAENDTSTPHSDTLDDRQRSIVPIAAFAAAGDIAVLNRAINQGLDAGLTISEAREVLVQLYAYAGFPRSLNALGELMKVVQARKQQGIVDQPGRGPGKSIPKGDELLAAGTANQTRLSGAPVEGALFDFAPVANEYLRTHLFGDIFERDNLDWQSREIATVAMLSALEGVAPQLQAHIRIAMNTGVTPQQLRQLIRVLAEQVSADASRRASEALELHLAAK
S6H2J6	Carboxymuconolactone decarboxylase protein	Pseudomonas sp. CFII64	MKLAGAALATLCFAAVAEGNQGGGKPDPKPSPDVLAVTPQLYQYTTELLFGEVWKRQELAPRDRSLITLAALVSGGQTAQMTGHLNIGLDNGLKPSEISALITHLAFYSGWPNAMSAVGVAKKVFTERGIPAEQIVPPPTEPLTLDPASEVKRKAAVEAATGDVAPALGRYTNEVLFAELWRQTDLTARDRSLITVAALITQGQVAQLPFHLNRAMDNGLTEIQAAEVVTHLAFYVGWPKAMSAVPVLKAVFESRRNQG
S6HIT8	Carboxymuconolactone decarboxylase	Pseudomonas sp. CFII64	MAFTEKQQQARDAFERSGGSWNPAWESILRLDPGFLEAYAGFAAVPWQKNHLEHKVKAFIGIAASAAATHLFQPGIHEHLRVAIAHGASREELMEVLELISTVGIHASNVGVPVLLEVLEEEGLRNGPEPLDARREALKSSFVENRGYWHSCWEGLLELDPELFEAYVEFSSVPWRTGVLSPMVKELMYCAFDAAATHLYVPGLKLHMRNALRYGASKEQIMEMLEIVSVIGIHGALVAAPMLEHAWGEAAQPANPNPDL
U1Z7Z6	4-carboxymuconolactone decarboxylase	Pseudomonas sp. EGD-AK9	MQPLTALITTLVAAASFHASAQSAVPDTPAARQARETAPQLFAYTQEVLFGDVWKRKELAPRDRSLVTLSALLANGQTAQMTSHINLALDNGVKPSEITGLITHLAFYGGWPNAMSAVGVAKEVFAQRGIPTEQIRPVQTDLLPVDKEAEERRLVIVRDNVAPTAPELARYTDEVLFADLWRRPDLAPRDRSLITTAALIARGQIDQVPFHLSRAMDNGLTQTEAAELVTHLAFYAGWPRAMSALPALQSVFAGRN
A0A101LPM4	Carboxymuconolactone decarboxylase	Pseudomonas sp. EpS/L25	MSTTVSPHLSVPQQALLPIAALAAMGDLPRLAPALERGLDAGLTVSEIQEVLLQLYAYAGFPRSLNALGQFMQVLQTRRQRGVVDEPGKAPSQPIPRGEALLQAGTANQTRLSGAPVTGALFEFAPAIDEYLKTHLFGDIFSRDNLDWPSRELATVSMLAAISGTDPQLQAHLRISRNVGLTTNQLQELAVILSDQVDMRTGARVSMALAALPTS
W6VKZ0	Carboxymuconolactone decarboxylase	Pseudomonas sp. GM30	MKLAEGNFAVPAFVRYTQDVLLEEIWQRPQLLPRDRSIVTIAALIARHQPAEMARQFDLALNNGVKPTELSEVITHLAFYSGWGNATLAASIAKDVFEARGIPPTALSDAQDNMLPVDEAFEQMRVAAVEQMIGPAFEVLAGYTTSVLFHDLWLRPTLTPRDRSLITVAALVAVGQAAQIPFHVNKALDNGLTQIQAAEVITHLAFYAGWPNAMSAAAIAKGIFEKRSE
A0A0W0IE05	4-carboxymuconolactone decarboxylase	Pseudomonas sp. ICMP 3272	MIIRLFAVTSLTICLSACTAPKAAMTKETSHMPTSADMRAISPVMAHNTETLLLGEVWKRSELSPRDRSLATVTVLIARGQTAELANHLDLALKNGVTPLEVSEAINHLAFYSGWGNAAGAAPIAKEVFSRNGISPDQLAPVSPVFLPIDQAAEDARVASVDKSVGPVSPSLVKYTTSALFNDLWLRPGLAPRDRSLITVTALVANGQVAQIGYHLNRAMDNGLTQTEASELLSHLAFYAGWPNAFSAVPVFSDVFTKRQAS
I4MYV5	Carboxymuconolactone decarboxylase	Pseudomonas sp. M47T1	MTPRDRSLVTLAVLISKQQTVELAYHLNLALDNGVKPSEISEAINHLAFYTGWGNATATILITKDVFEKRDIKQDQLPPVSPPLLPIDQASENVRTAYVDKNVGPVSPGLVHYTSASLFHDLWLRPDLAPRDRSMITVSALIATGQVAQLKAHLTRAMDNGLTQAQASEMLTQLAFYTGWPNVFTAVPVFNEVFTSRLKS
I4N473	Carboxymuconolactone decarboxylase protein	Pseudomonas sp. M47T1	MKLLTATTFATLLCSAAVGADQAQPRPDPKPSPDVLDITPQLYRYTTELLFGEVWKREALSPRDRSLVTLSALVASGQFPQLVGHITLGLDNGLKPGEITALITHLAFYSGWPNAMSAVGVAKQVFTERHLAPGQVTPPPTAPLTLDPESETKRRAAVQAGVGEVAPELARYTNEVLFGQVWRDSSLTPRDRSLVTVAALVAQGQAAQLPFHLNRAMDNGLTQEQAAEVVTHLAFYVGWPKAMSAVPVLKDVFAARAKG
A0A0N1D759	Carboxymuconolactone decarboxylase	Pseudomonas sp. RIT-PI-o	MKEQPLTPKQLAIAPIAANTAAGDMPRLHDALNRGLDAGLSISETKEILVQLYAYAGFPRSLNALSLLMNVVEERAARGIDDVPGREPGPVPSGYALTELGTDNQTRLVGAPVSGPLFEFAPAIDQFLKVHLFGDIFARDNLAWTDRELATVGALAAMAGVESQLESHLKISLNVGLTVEQLRQVAQELEARGDLQAAERVGAGLDKLRG
A0A0Q8DK46	4-carboxymuconolactone decarboxylase	Pseudomonas sp. Root569	MSVRTVSIAAIAICLTACASHEAALTKEISNVPTSADIRATSPIMAHNTDSLLLGDVWKRPELSPRDRSLATVAVLVARGQTAEMAAHFDLALNNGVTPLELSEAINHLAFYSGWGNAAGAAPAAREVLNRHGIGADQLAPVSPVLLPIDQVAENSRAANVDKSVGAISPGLVQYTTSALFNDLWLRPGLAPRDRSLITVTTLVANGQVAQIGYHLNRAMDNGLTQTEASELLTHLAFYAGWPNAFSAVPVFGDVFTKRQES
A0A061JJI9	Carboxymuconolactone decarboxylase	Pseudomonas stutzeri KOS6	MNNTAKRISTKSSLAIGALSAVLGLGEMSQIAVAQESQNMSEAATASVSETLDARQQAIVPVAALAAAGDIAGLNAALNQGLDAGMTISDAREVLVQLYAYAGFPRSLNALGELLKVVEARKAKGIEDAPGSEPSHPAPKGDALLAAGTENQTKLSGAVVEGPLFDFAPVANEYLRTHLFGDIFERDNLDWQSRELATVSMLAALPGAESQLQAHMRMSMNTGVTAAQLRQLTEVLGERVDAEAAGRAKQALERHLASQ
A0A0P9M9G6	Carboxymuconolactone decarboxylase	Pseudomonas cannabina	MINTAGAKSPILAPLLAALLSLGSVLYLPAAAAQESTDMNNAHVSSTALTAQQRAIVPVAALAAEGNITRLNSALEQALDAGVTVNEAKEILVQVYAYAGFPRSLNALAELMKVTEARKSRGLHDEPGREPSKPAPKGTELLNAGTANQTRLVGAPVKGPLFEFAPAVDEYLKTHLFGDIFERDNVTWQVRELATVSMLSAIPGAEAQLQSHMRISMNVGLTEGQLRELAHTLHEHVDPQNAERANEALTAALSANAKA
A0A085UV13	4-carboxymuconolactone decarboxylase	Pseudomonas syringae	MKLAGAALATLCFAAFAEGNQGGGKPDPKPSPDVLAVTPQLYQYTTELLFGEVWKRQELAPRDRSLITLAALVSGGQTAQMTGHLNIGLDNGLKPSEISALITHLAFYSGWPNAMSAVGVAKKVFTERGIRAEQIVPPPTEPLTLDPASEVKRKAAVEAATGDVAPALGRYTNEVLFAELWRQTDLTARDRSLITVAALITQGQVAQLPFHLNRAMDNGLTEIQAAEVVTHLAFYVGWPKAMSAVPVLKAVFESRRNQG
A0A0P9M6T4	Carboxymuconolactone decarboxylase	Pseudomonas syringae pv. alisalensis	MINTAGAKSPILAPLLAALLSLGLVLYLPAAAAQESTDMNNAHVSSTALTAQQRAIVPVAALAAEGNITRLNSALEQALDAEVTVNEAKEILVQVYAYAGFPRSLNALAELMKVTEARKSRGLHDEPGREPSKPVPKGTELLNAGTANQTRLVGAPVKGPLFEFAPVVDEYLKTHLFGDIFERDNVTWQVRELATVSMLSAIPGAEAQLQSHMRISMNVGLTEGQLRELAHTLHEHVDPQNAERANEALTAALSAYAKA
A0A0P9PSE1	Carboxymuconolactone decarboxylase	Pseudomonas syringae pv. daphniphylli	MSLTKVSIACFTLLLAACSTSRTPTESSPPVPTLEDMRAVSPALAHNTESTLLGEVWKRPSLSPRDRSLVTLAVLISKQQTVELAFHLNLALDNGGKPSEISEAINHLAFYTGWGNATATILITKDVFAKRGITPDQLPPVSPPLLPIDQASEKVRTADVDKNVGPVSPGLVHYTSASLFHDLWLRPALAPRDRSRIIVSALIATGQVAQLAAHLNLAMDNGLTQAQASEMLTQLAFYTGWPNVFTAVPVVNEVFINRQKS
A0A0Q0DEF8	Putative 4-carboxymuconolactone decarboxylase	Pseudomonas syringae pv. spinaceae	MSAFATASVAMTKENSHMPNSADVRAISPVMAHNTDTLLFDEVWKRSELSPRDRSLATVAVLVARGQSAELAAHADLALKNGVTPLELSELINHLAFYSGWGNATQAAPIVKEVFSRNGISPDQLAPVSPVLLPVDQAAEDARVASVDKSVGPVSPGLVQYTTSALFNDLWLRPGLAPRDRSLITVTTLVANGQVAQIGYHLNRAMDNGLTQTEASELLSHLAFYAGWPNAFSAVPVFSDVFTKRQAS
A0A0W0KVR7	4-carboxymuconolactone decarboxylase	Pseudomonas syringae ICMP 11292	MPNSADVRAISPVMAHNTDTLLFDEVWKRSELSPRDRSLATVAVLVARGQSAELAAHADLALKNGVTPLELSELINHLAFYSGWGNATQAAPIVKEVFSRNGISPDQLAPVSPVLLPVDQAAEDARVASVDKSVGPVSPGLVQYTTSALFNDLWLRPGLAPRDRSLITVTTLVANGQVAQIGYHLNRAMDNGLTQTEASELLSHLAFYAGWPNAFSAVPVFSDVFTKRQAS
F3FQX3	4-carboxymuconolactone decarboxylase	Pseudomonas syringae pv. japonica str. M301072	MAVLIARGQTAELAAHLDLALKNGVTPLELSETINHLAFYSGWGNAAGAAPIAREVFDRNGVTSERLAPVSTVLLPIDQVAEDARVASVDPSVGPVSPGLVQYTTSALFNDLWLRPGLAPRDRSLITVTTLVANGQVAQIGYHLNRAMVNGLANTEASELLSHLAFYAGWPNAFSAVPVFGDVFAKRQERQSR
F3GCK0	4-carboxymuconolactone decarboxylase	Pseudomonas syringae pv. pisi str. 1704B	MAVLIARGQTAELAAHLDLALKNGVTPLELSETINHLAFYSGCNAAGAAPIAREVFDRNGVTSERLVPVSTVLLPIDQVAEDARVASVDQSVGPVSPGLVQYTTSALFNDLWLRPGLAPRDRSLITVTTLVANGQVAQIGYHLNRAMDNGLANTEASELLSHLAFYAGWPNAFSAVPVFGDVFAKRQERQSR
A0A1A6EAE9	4-carboxymuconolactone decarboxylase	Pseudomonas syringae pv. syringae	MPTAVDIHAVSPVMAHNADTLLMGEVWKRSALSPRDRSLATVAVLIARGQTAELAAHLDLALKNGVTPLELSETINHLAFYSGWGNAAGAAPIAREVFDRNGVTSERLAPVSTVLLPIDQVAEDARVASVDQSVGPVSPGLVQYTTSALFNDLWLRPGLAPRDRSLITVTTLVANGQVAQIGYHLNRAMDNGLANTEASELLSHLAFYAGWPNAFSAVPVFGDVFAKRQERQSR
A0A0W8H682	4-carboxymuconolactone decarboxylase	Pseudomonas savastanoi pv. fraxini	MKSDEANFALPAFARYTQDVLLEEIWQRPQLPPRDRSIVTVAALIARHQPAEMARQFNLALDNGVTPIELAEVITHLAFYSGWGNATLAASIAKDIFETRGIAPTASSDVKDNLLPVDEAFEQMRVAAVEQMIGPAFDALAGYTTSVLFHDLWLRPALTPRDRSLVTVAALVAVGQAPQIPFHVNKAMDNGLTQIQAAEIITHLAFYAGWPNAMSAAEIAKGIFETRSE
A0A0W8H5R2	4-carboxymuconolactone decarboxylase	Pseudomonas savastanoi pv. fraxini	MKLLTATTFATLLFSSLVDAEQGLPRPDPKPSPDVLQVTPQLYKYTTDLLFGEVWKRQELSPRDRSLITLSALIASGQAAQLTGHLKLGLDNGLKPSEISALITHLAFYAGWPNAMSAAGVAKKIFDERHIPTEQISPPDGEPLQFDPDAEEKRQAAVEAVVGGVAPQLGRYTNEVLFGDLWRQTNLTARDRSLVTVAALIAQGQAAQLPFHLNRAMDNGLTNEQAAEVVTHLAFYVGWPKAMSAVPVLKDVLAARQ
A0A0P9VTY7	4-carboxymuconolactone decarboxylase	Pseudomonas savastanoi pv. nerii	MKSDEANFALPAFARYTQDVLLEEIWQRPQLPPRDRSIVTVAALIARHQPAEMARQFNLALDNGVTPIELAEVITHLAFYSGWGNATLAASIAKDIFETRGIAPTASSDVKDNLLPVDEAFEQMRVAAVEQMIGPAFDALAGYTTSVLFHDLWLRPALTPRDRSLVTVAALVAVGQAPQIPFHVNKAMDNGLTQIQAAEIITHLAFYAGWPNAMSAAEIAKGIFETRSE
A0A0P9Y8K2	4-carboxymuconolactone decarboxylase	Pseudomonas savastanoi pv. retacarpa	MKSDEANFALPAFARYTQDVLLEEIWQRPQLPPRDRSIVTVAALIARHQPAEMARQFNLALDNGVTPIELAEVITHLAFYSGWGNATLAASIAKDIFETRGIAPTASSDVKDNLLPVDEAFEQMRVAAVEQMIGPAFDALAGYTTSVLFHDLWLRPALTPRDRSLVTVAALVAVGQAPQIPFHVNKAMDNGLTQIQAAEIITHLAFYAGWPNAMSAAEIAKGIFETRSE
A0A0P9YGH3	4-carboxymuconolactone decarboxylase	Pseudomonas savastanoi pv. retacarpa	MKLLTATTFATLLFSSLVDAEQGLPRPDPKPSPDVLQVTPQLYKYTTDLLFGEVWKRQELSPRDRSLITLSALIASGQAAQLTGHLKLGLDNGLKPSEISALITHLAFYAGWPNAMSAAGVAKKIFDERHIPTEQISPPDGEPLQFDPDAEEKRQAAVEAVVGGVAPQLGRYTNEVLFGDLWRQTNLTARDRSLVTVAALIAQGQAAQLPFHLNRAMDNGLTNEQAAEVVTHLAFYVGWPKAMSAVPVLKDVLAARQ
A0A0Q0AW49	4-carboxymuconolactone decarboxylase	Pseudomonas savastanoi pv. savastanoi	MKSDEANFALPAFARYTQDVLLEEIWQRPQLPPRDRSIVTVAALIARHQPAEMARQFNLALDNGVTPIELAEVITHLAFYSGWGNATLAASIAKDIFETRGIAPTASSDVKDNLLPVDEAFEQMRVAAVEQMIGPAFDALAGYTTSVLFHDLWLRPALTPRDRSLVTVAALVAVGQAPQIPFHVNKAMDNGLTQIQAAEIITHLAFYAGWPNAMSAAEIAKGIFETRSE
A0A0Q0A2J1	4-carboxymuconolactone decarboxylase	Pseudomonas savastanoi pv. savastanoi	MKLLTATTFATLLFSSLVDAEQGLPRPDPKPSPDVLQVTPQLYKYTTDLLFGEVWKRQELSPRDRSLITLSALIASGQAAQLTGHLKLGLDNGLKPSEISALITHLAFYAGWPNAMSAAGVAKKIFDERHIPTEQISPPDGEPLQFDPDAEEKRQAAVEAVVGGVAPQLGRYTNEVLFGDLWRQTNLTARDRSLVTVAALIAQGQAAQLPFHLNRAMDNGLTNEQAAEVVTHLAFYVGWPKAMSAVPVLKDVLAARQ
A0A0P9JCI1	4-carboxymuconolactone decarboxylase	Pseudomonas syringae pv. antirrhini	MPNSADVRSISPVMAHNTDTLLFDEVWKRSELSPRDRSLATVAVLVARGQSAELAAHADLALKNGVTPLELSELINHLAFYSGWGNATQAAPIVKEVFSRNGISPDQLAPVSPVLLPVDQAAEDARVASVDKSVGPVSPGLVQYTTSALFNDLWLRPGLAPRDRSLITVTTLVANGQVAQIGYHLNRAMDNGLTQTEASELLSHLAFYAGWPNAFSAVPVFSDVFTKRQAS
A0A0P9KN14	4-carboxymuconolactone decarboxylase	Pseudomonas syringae pv. apii	MSAFATASVAMTKENSHMPNSADVRSISPVMAHNTDTLLFDEVWKRSELSPRDRSLATVAVLVARGQSAELAAHADLALKNGVTPLELSELINHLAFYSGWGNATQAAPIVKEVFSRNGISPDQLAPVSPVLLPVDQAAEDARVASVDKSVGPVSPGLVQYTTSALFNDLWLRPGLAPRDRSLITVTTLVANGQVAQIGYHLNRAMDNGLTQTEASELLSHLAFYAGWPNAFSAVPVFSDVFTKRQAS
A0A0N8QPG9	4-carboxymuconolactone decarboxylase	Pseudomonas syringae pv. berberidis	MSAFATASVAMTKENSHMPNSADVRSISPVMAHNTDTLLFDEVWKRSELSPRDRSLATVAVLVARGQSAELAAHADLALKNGVTPLELSELINHLAFYSGWGNATQAAPIVKEVFSRNGISPDQLAPVSPVLLPVDQAAEDARVASVDKSVGPVSPGLVQYTTSALFNDLWLRPGLAPRDRSLITVTTLVANGQVAQIGYHLNRAMDNGLTQTEASELLSHLAFYAGWPNAFSAVPVFSDVFTKRQAS
A0A0N0FKL0	4-carboxymuconolactone decarboxylase	Pseudomonas syringae pv. maculicola	MAVLVARGQSAELAAHADLALKNGVTPLELSELINHLAFYSGWGNATQAAPIVKEVFSRNGISPDQLAPVSPVLLPVDQAAEDARVASVDKSVGPVSPGLVQYTTSALFNDLWLRPGLAPRDRSLITVTTLVANGQVAQIGYHLNRAMDNGLTQTEASELLSHLAFYAGWPNAFSAVPVFSDVFTKRQAS
A0A0P9U9H1	Putative 4-carboxymuconolactone decarboxylase	Pseudomonas syringae pv. maculicola	MPNSADVRAISPVMAHNTDTLLFDEVWKRSELSPRDRSLATVAVLVARGQSAELAAHADLALKNGVTPLELSELINHLAFYSGWGNATQAAPIVKEVFSRNGISPDQLAPVSPVLLPVDQAAEDARVASVDKSVGPVSPGLVQYTTSALFNDLWLRPGLAPRDRSLITVTTLVANGQVAQIGYHLNRAMDNGLTQTEASELLSHLAFYAGWPNAFSAVPVFSDVFTKRQAS
A0A0N0FBN9	Carboxymuconolactone decarboxylase	Pseudomonas syringae pv. maculicola	MINTAGAKSPILAPLLAALLSLGLVLYLPAAAAQESTDMNNAHVSSTALTAQQRAIVPVAALAAEGNITRLNSALEQALDAEVTVNEAKEILVQVYAYAGFPRSLNALAELMKVTEARKSRGLHDEPGREPSKPVPKGTELLNAGTANQTRLVGAPVKGPLFEFAPVVDEYLKTHLFGDIFERDNVTWQVRELATVSMLSAIPGAEAQLQSHMRISMNVGLTEGQLRELAHTLHEHVDPQNAERANEALTAALSAYAKA
F3HTJ8	Carboxymuconolactone decarboxylase	Pseudomonas syringae pv. maculicola str. ES4326	MINTAGAKSPILAPLLAALLSLGLVLYLPAAAAQESTDMNNAHVSSTALTAQQRAIVPVAALAAEGNITRLNSALEQALDAEVTVNEAKEILVQVYAYAGFPRSLNALAELMKVTEARKSRGLHDEPGREPSKPVPKGTELLNAGTANQTRLVGAPVKGPLFEFAPVVDEYLKTHLFGDIFERDNVTWQVRELATVSMLSAIPGAEAQLQSHMRISMNVGLTEGQLRELAHTLHEHVDPQNAERANEALTAALSAYAKA
A0A0P9XNH4	Carboxymuconolactone decarboxylase	Pseudomonas syringae pv. primulae	MTVGKLMLSTFTVLLTACAATDKGLSSMNLPEVPAPDDARAVSPALAHNTDALLLGEVWKRPGLSPRDRSLVTVAVLISRGQTVEMAYHFNRALDNGITPLELSETINHLAYYSGWGNATATLLIAKDVFAARNIGADQLAPVSPTRLPLDEATEQARVAQVDKNVGPVAPGLVEYTTRALFRDLWLRPGLAPRDRSLITVSSLVANGQVAQVTFHLNRAMDNGLKQSEASEMLTQLAFYAGWPNTFSAVPVFKDVFSKRQEG
A0A0P9ZF70	Carboxymuconolactone decarboxylase	Pseudomonas syringae pv. ribicola	MTVGKLMLSTFTVLLTACAATDKGLSNMNLPAVPTPDDARAVSPALAHNTDVLLLGEVWKRPGLSPRDRSLVTVAVLISRGQTVEMAYHFNRALDNGVTPLELSETINHLAYYSGWGNAKATLLIAKDVFAARNIGADQLAPVSPTRLPLDEATEQARVAQVDKNVGSVALGLVEYTTRALFRDLWLRPGLAPRDRSLITVSSLVANGQVAQVTFHLNRAMDNGLKQSEASEMLTQLAFYAGWPNTFSAVPVFKDVFSKRQEG
A0A0Q0EMK0	Putative 4-carboxymuconolactone decarboxylase	Pseudomonas syringae pv. tomato	MPNSADVRAISPVMAHNTDTLLFDEVWKRSELSPRDRSLATVAVLVARGQSAELAAHADLALKNGVTPLELSELINHLAFYSGWGNATQAAPIVKEVFSRNGISPDQLAPVSPVLLPVDQAAEDARVASVDKSVGPVSPGLVQYTTSALFNDLWLRPGLAPRDRSLITVTTLVANGQVAQIGYHLNRAMDNGLTQTEASELLSHLAFYAGWPNAFSAVPVFSDVFTKRQAS
A0A099SV89	Carboxymuconolactone decarboxylase family protein	Pseudomonas syringae pv. tomato	MPNSADVRSISPVMAHNTDTLLFDEVWKRSELSPRDRSLATVAVLVARGQSAELAAHADLALKNGVTPLELSELINHLAFYSGWGNATQAAPIVKEVFSRNGISPDQLAPVSPVLLPVDQAAEDARVASVDKSVGPVSPGLVQYTTSALFNDLWLRPGLAPRDRSLITVTTLVANGQVAQIGYHLNRAMDNGLTQTEASELLSHLAFYAGWPNAFSAVPVFSDVFTKRQAS
Q881M4	4-carboxymuconolactone decarboxylase, putative	Pseudomonas syringae pv. tomato (strain DC3000)	MIIRTFSAASLAICLSAFATASVAMTKENSHMPNSADVRAISPVMAHNTDTLLFDEVWKRSELSPRDRSLATVAVLVARGQSAELAAHADLALKNGVTPLELSELINHLAFYSGWGNATQAAPIVKEVFSRNGISPDQLAPVSPVLLPVDQAAEDARVASVDKSVGPVSPGLVQYTTSALFNDLWLRPGLAPRDRSLITVTTLVANGQVAQIGYHLNRAMDNGLTQTEASELLSHLAFYAGWPNAFSAVPVFSDVFTKRQAS
A0A0D0MYY8	4-carboxymuconolactone decarboxylase	Pseudomonas viridiflava	MTVGKLMLSTFTVLLTACAATDKGLSSMNLPAVPTPDDARAVSPALAHNTDALLLGEVWKRPGLSPRDRSLVTVAVLISRGQTVEMAYHFNRALDNGVTPLELSETINHLAYYSGWGNATATLLIAKDVFAARNIGADQLAPVSPTRLPLDEATEQARVAQVDKNVGSVAPGLVEYTTRALFRDLWLRPGLAPRDRSLITVSSLVANGQVAQVTFHLNRAMDNGLKQSEASEMLTQLAFYAGWPNTFSAVPVFKDVFSKRQEG
A0A0P6WD27	Carboxymuconolactone decarboxylase	Pseudomonas viridiflava	MTVGKLMLSTFTVLLTACAATDKGLSNMNLPAVPTPDDARAVSPALAHNTDVLLLGEVWKRPGLSPRDRSLVTVAVLISRGQTVEMAYHFNRALDNGVTPLELSETINHLAYYSGWGNAKATLLIAKDVFAARNIGADQLAPVSPTRLPLDEATEQARVAQVDKNVGSVALGLVEYTTRALFRDLWLRPGLAPRDRSLITVSSLVANGQVAQVTFHLNRAMDNGLKQSEASEMLTQLAFYAGWPNTFSAVPVFKDVFSKRQEG
A0A086D8A5	4-carboxymuconolactone decarboxylase	Gammaproteobacteria bacterium MFB021	MRTKRLCSIPLFGLLAACSQMPDSQSSRDFSPAPSEAEMKRVSPAFAHYTDDMVIGDLWHRAGLSPRDRSIVTLSALITQQQVAELPYHFNLALDNGVTPNELSEIITHLAFYTGWGNATAAVAILGDVFGERGIDNSSSPATPAQRLPLDEEAEAKRQQLVAERFGDVAPGVVEYTTDALFLDLWLRPGLAARDRSLVTVSALVAAGQPEQVTFHLNRAMDNGLSKVEASETLTQLAFYAGWPKVFSAMPVFKSVFESRGLIAG
A0A0B9G6Z2	4-carboxymuconolactone decarboxylase	Photobacterium gaetbulicola	MRHVKTTLLLVLAIFYISKVSAMPTEFTDKEKAIIPIAAFTASGNIDELKVSFTEGLEAGLTINEIKEVLVQLYVYAGFPRSLNGLTAFMEVMSEREANGVKDTVGKSASPLPTDQTSLEFGTVNQTKLIGAPLSGALFDFSPQVDEYLKAHLFGDIFERDVLTWKEREIATIAALANIPGVNSQLASHYNISMNNDITPAQLQAFVKVLERKCGAAIAENAQAVLAQVLSTD
A0A0F5AUC6	4-carboxymuconolactone decarboxylase	Salinivibrio sp. KP-1	MALCFSGVAFGQGPASGPELSLPGSAPSLEQIRSVSPALASYTENLVLEEVWNRPGLSARDRSVVTLAALISRNQQVELPYHVNLALDNGVEPSEISELITHLAFYSGWANAMSAVAVTANVFEARGVKASELPAVSPELLPLDKEAEVKRQTFVQDTFGEVSQGVVDYTESALFLDLWLRPGLKPRDRSLVTVSALISTGKVEQVPFHLNKAMTNGLSEEQASEVLTHLAFYAGWPNVFSAMPVVKKVFADRD
A0A0X8LIG4	4-carboxymuconolactone decarboxylase	Vibrio fluvialis	MQTQSEQALNNKEIAILPIAAFTASGQIERLITSLEHGLESGLTVNTIKSVLVQMYAYAGFPRSLNGLGAFMAVLEARKRRGIVDEEGDAGRAITHGDSLEVGTRNQTLLVGQPVSGALFEFAPAIDAYLKAHLFGDIFQSEVLSWKERELATIAALANMNGVNSQLQAHYLIAMNNGVTPTQLKNFIDVMREECGEHIALNAADVLNTVLN
A0A0X8LIF8	4-carboxymuconolactone decarboxylase	Vibrio fluvialis	MSKLKAYIKSLSLIFAMTSLFSAASAWSSEILSAKDRAIIPVAAFTASGESEKLKISLNEALDAGLTINELKEVLVQLYAYAGFPRSLNGLATFMTVLDARKSQGIQDVLGRESSPLPTDKSSLEFGTENQTKLIGVEVKGALFDFSPQVDEYLKAHLFGDIFERDVLSWKQRELATIAALANIHGVNSQLAAHFNISMNNHISPAELKAFISVLKTYCGEAISVNAQQVLDQVLASKQ
A0A0Q2SKQ6	4-carboxymuconolactone decarboxylase	Vibrio furnissii	MNHPTEQALTNQERAILPIAAFTASGQIECLKNSLEHGLDAGLTVNAIKAVLVQLYAYAGFPRSLNGLGAFMAVLESRKQRSIVDENGEDGLAMVPGDSLAVGTRHQTQLVGQAVTGALFEFAPAIDAYLKAHLFGDIFQSDVLSWKERELATIAALANMSGVNAQLQAHYGIAMNNGVTAKQLDEFIDVIRDTCGERVAANAADVLNAARH
A0A0Q2MIC8	4-carboxymuconolactone decarboxylase	Vibrio furnissii	MLKLTGFRKFCSLLMLTLASWSATTNASAADALSPKDRALIPVAAFTASGDIEQLKVSLNEALNTGLTVNELKEVLVQLYAYAGFPRSLNGLAAFMTVLDERQSQGITDVQGKASSPLPTDVTSLAFGAANQTRLVGAEVKGPLFDFAPQVDDYLKAHLFGDIFERDGLSWKQRELATIAALANMSGVNSQLAAHYAISMNNGVSPAELTDFIAVLDVLCGAEIAANAQQVLEHVLKNTP
F0M0Z2	Carboxymuconolactone decarboxylase	Vibrio furnissii (strain DSM 14383 / NCTC 11218)	MNHPTEQALTNQERAILPIAAFTASGQIECLKNSLEHGLDAGLTVNAIKAVLVQLYAYAGFPRSLNGLGAFMAVLESRKQRSIVDENGEDGLAMVPGDSLAVGTRHQTQLVGQAVTGALFEFAPAIDAYLKAHLFGDIFQSDVLSWKARELATIAALANMSGVNAQLQAHYGIAMNNGVTTKQLDEFIDVIRDTCGERVAANAADVLNAARH
F0M0R5	4-carboxymuconolactone decarboxylase domain protein	Vibrio furnissii (strain DSM 14383 / NCTC 11218)	MLKLTGFRKFCSLLMLTLASWSAITNASAADALTPKDRALIPVAAFTASGDIEQLKVSLNEALNTGLTVNELKEVLVQLYAYAGFPRSLNGLTAFMTVLDERQSQGITDVQGKASSPLPTDVSSLAFGAANQTRLVGAEVKGPLFDFAPQVDDYLKAHLFGDIFERDGLSWKQRELATIAALANMSGVNSQLAAHYAISMNNGVSPAELTDFIAVLDVLCGAEIAANAQQVLEHVLKNTP
A0A0G9LYL2	4-carboxymuconolactone decarboxylase	Vibrio alginolyticus	MKALNKSVKSILILVLTMTTLCTTNISSASEIFSDKERAIIPISAFTASGEIEKLTQSLNDGLDAGLTVNEIKEVLAQLYAYAGFPRSLNGLATFMTVLEERKSRGITDILGRESSALPNDKTSLEFGAENQTQLVGAEVKGALFDFSPQIDEYLKAHLFGDIFERDVLTWKEREIATIAALANMNGVNSQLAAHYNISMNNNVSIQELEEFIVVLSECCGESVSNNAQSVLKTALEK
A7JXN4	4-carboxymuconolactone decarboxylase domain protein (EC 4.1.1.44) (Uncharacterized protein)	Vibrio antiquarius (strain Ex25)	MKALNKSVKSILILVLTMTTLCTTNIASASEIFSDKERAIIPISAFTASGEIEKLTQSLNDGLDAGLTVNEIKELLAQLYAYAGFPRSLNGLATFMTVLDERKSRGITDILGRESSALPNDKTSLEFGAENQTQLVGAEVKGALFDFSPQIDEYLKAHLFGDIFERDVLTWKEREIATIAALANMNGVNSQLAAHYNISLNNNVSIKELEEFIVVLSECCGESVSNNAQSVLKTVLEK
A0A0T7E530	4-carboxymuconolactone decarboxylase domain protein (EC 4.1.1.44)	Vibrio diabolicus	MKALNKSVKSILILVLTMTTLCTTNIASASEIFSDKERAIIPISAFTASGEIKKLTQSLNDGLDAGLTVNEIKEVLAQLYAYAGFPRSLNGLATFMTVLEERKSQGITDTLGRESSALPNDKTSLEFGAENQTQLVGAEVKGALFDFSPQIDEYLKAHLFGDIFERDMLTWKEREIATIAALANMNGVNSQLAAHYNISMNNNVSIQELEEFIVVLSECCGESVSNNAQSVLKTVLEK
A0A0S3ET37	4-carboxymuconolactone decarboxylase	Vibrio natriegens NBRC 15636 = ATCC 14048 = DSM 759	MQEHFSGKEQAIIPIAAFTASGELEKLKMSLVEGLNAGLTISETKEILVQMYAYTGFPRSLNALGAFMSVIEERKQQGIFDTEGEPASPLPTDVSSLSFGTKNQTQLVGQVVSGPLFDFAPEIDQYLKAHLFGDIFQRDVLTWKERELATIAALANMQGVNGQLQAHFGISLNNGITPALLKTFIGELKQHCGEDVALNADQVLDNILG
A0A0S3ET34	4-carboxymuconolactone decarboxylase	Vibrio natriegens NBRC 15636 = ATCC 14048 = DSM 759	MFHIGRYFSKWSIFVASLLAVLTMNTATAAEGFDTKEKAIIPIAAFAASGEIEKLKVSLNEGLDAGLTINETKEVLGQLYAYAGFPRSLNALAAFMQVLEERKSNGIEDVVGPESSPLPTDKTSLEFGAENQTKLIGVEVKGPLFDFSPQIDEYLKSHLFGDIFARDVLTWKQREVATIATLSNIPGVNSQLAAHYSISMNNDVTVDELKEFITIIEKQVGEDVANNAQQVLDSVLNK
A0A0A3VDC9	4-carboxymuconolactone decarboxylase	Vibrio parahaemolyticus	MPAFATDKLSNKERAIVPIAAFTASGDVEKLKISLNDGLESGLTINEIKEVLAQLYAYAGFPRSLNGLAAFMEVVEVRKNRGITDILGRESTPLTADKSSLELGCQNQTTLVGMQVKGPLFDFSPQIDQYLKAHLFGDIFARDLLTWKQREIATIAALANIKGVNSQLAAHYNISMNNGVSAEELNDFILVLKQCCDESIASNAQSVLDSVLDAWV
A0A0M9C6W1	4-carboxymuconolactone decarboxylase	Vibrio parahaemolyticus	MKSLNKSVKSILILVLTMTTLCTTNIASASEIFSDKERAIIPISAFTASGEIEKLTQSLNDGLDAGLTVNETKEVLAQLYAYAGFPRSLNGLATFMTVLEERKSRGITDILGRESSALPNDKTSLEFGAENQTQLVGAEVKGALFDFSPQIDEYLKAHLFGDIFERDVLTWKEREIATIAALANMNGVNSQLAAHYNISMNNNVSLKELEEFIVVLSECCGESVSNNAQSVLKTVLEK
A0A0L7Z533	4-carboxymuconolactone decarboxylase	Vibrio parahaemolyticus	MIAIKTSIKSILIWVLTMTTISAVMPAFATDKLSNKERAIVPIAAFTASGDVEKLKISLNDGLESGLTINEIKEVLAQLYAYAGFPRSLNGLAAFMDVVEVRKNRGITDILGRESTPLSTDKSSLELGSQNQTTLVGMQVKGPLFDFSPQIDQYLKAHLFGDIFARDLLTWKQREIATIAALANIKGVNSQLAAHYNISMNNGVSAEELNDFILVLKQCCDESIASNAQSVLDSVLDAKN
A0A0L8UCE8	4-carboxymuconolactone decarboxylase	Vibrio parahaemolyticus	MIAIKTSIKSILIWVLTMTTISAVMPAFATDKLSNKERAIVPIAAFTASGDVEKLKISLNDGLESGLTINEIKEVLAQLYAYAGFPRSLNGLAAFMDVVEVRKNRGITDTLGRESTPLSTDKSSLELGSQNQTTLVGMQVKGPLFDFSPQIDQYLKAHLFGDIFARDLLTWKQREIATIAALANIKGVNSQLAAHYNISMNNGVSAEELNDFILVLKQCCDESIASNAQSVLDSVLDAKN
A0A0M9BX01	4-carboxymuconolactone decarboxylase	Vibrio parahaemolyticus	MIAIKTSIKSILIWVLTMTTISAVMPAFATDKLSNKERAVVPIAAFTASGDVEKLKISLNDGLESGLTINEIKEVLAQLYAYAGFPRSLNGLAAFIEVVEVRKNRGITDILGRESTPLSTDKSSLELGSQNQTTLVGMQVKGPLFDFSPQIDQYLKAHLFGDIFARDLLTWKQREIATIAALANINGVNSQLAAHYNISMNNGVSAEELNDFILVLKQCCGESIASNAQSVLDSVLDAKN
A0A179KJR6	4-carboxymuconolactone decarboxylase	Vibrio parahaemolyticus	MIAIKTSIKSILIWVLTMTTISAVMPAFATDKLSNKERAIVPIAAFTASSDVEKLKISLNDGLESGLTINEIKEVLAQLYAYAGFPRSLNGLAAFMEVVEVRKNRGITDILGRESTPLTADKSSLELGSQNQTTLVGMQVKGPLFDFSPQIDQYLKAHLFGDIFARDLLTWKQREIATIAALANIKGVNSQLAAHYNISMNNGVSAEELNDFILVLKQCCDESIASNAQSVLDSVLDAKN
A0A179KQB1	4-carboxymuconolactone decarboxylase	Vibrio parahaemolyticus	MIAIKTSIKSILIWVLTMTTISAVMPAFATDKLSNKERAIVPIAAFTASGDVEKLKISLNDGLESGLTINEIKEVLAQLYAYAGFPRSLNGLAAFMEVVEVRKNRGITDILGRESTPLTADKSSLELGSQNQTTLVGMQVKGPLFDFSPQIDQYLKAHLFGDIFARDLLTWKQREIATIAALANIKGVNSLLAAHYNISMNNGVSAEELNDFILVLKQCCDESIASNAQSVLDSVLDAKN
A0A179L4T4	4-carboxymuconolactone decarboxylase	Vibrio parahaemolyticus	MIAIKTSIKSILIWVLTMTTISAVMPAFATDKLSNKERAIVPIAAFTASGDVEKLKISLNDGLESGLTINEIKEVLAQLYAYAGFPRSLNGLAAFMEVVEVRKNRGITDILGRESTPLTADKSSLELGSQNQTTLVGMQVKGPLFDFSPQIDQYLKAHLFGDIFARDLLTWKQREIATIAALANIKGVNSQLAAHYNISMNNGVSAEELNDFILVLKQCCDESIASNAQSVLDSVLDAKN
A0A179M9G2	4-carboxymuconolactone decarboxylase	Vibrio parahaemolyticus	MIAIKTSIKSILIWVLTMTTISAVMPAFATDKLSNKERAIVPIAAFTASGDVEKLKISLNDGLESGLTINEIKEVLAQLYAYAGFPRSLNGLAAFIEVVEVRKNRGITDILGRESTPLSTDKSSLELGSQNQTTLVGMQVKGPLFDFSPQIDQYLKAHLFGDIFARDLLTWKQREIATIAALANINGVNSQLAAHYNISMNNGVSAEELNDFILVLKQCCGESIASNAQSVLDSVLDAKN
A0A179MDE0	4-carboxymuconolactone decarboxylase	Vibrio parahaemolyticus	MIAIKTSIKSILIWVLTMTTISAVMPAFATDKLSNKERAIVPIAAFTASGDVEKLKISLNDDLESGLTINEIKEVLAQLYAYAGFPRSLNGLAAFMEVVEVRKNRGITDILGRESTLLTADKSSLELGSQNQTTLVGMQVKGPLFDFSPQIDQYLKAHLFGDIFARDLLTWKQREIATIAALANIKGVNSQLAAHYNISMNNGVSAEELNDFILVLKQCCDESIASNAQSVLDSVLDAKN
A0A0F6LKF1	Carboxymuconolactone decarboxylase	Vibrio parahaemolyticus 863	MVNQRKVLTMIAIKTSIKSILIWVLTMTTISAVMPAFATDKLSNKERAIVPIAAFTASGDVEKLKISLNDGLESGLTINEIKEVLAQLYAYAGFPRSLNGLAAFMDVVEVRKNRGITDTLGRESTPLSTDKSSLELGSQNQTTLVGMQVKGPLFDFSPQIDQYLKAHLFGDIFARDLLTWKQREIATIAALANIKGVNSQLAAHYNISMNNGVSAEELNDFILVLKQCCDESIASNAQSVLDSVLDAKN
X7R9T8	Carboxymuconolactone decarboxylase	Vibrio parahaemolyticus M0605	MIAIKTSIKSILIWVLTMTTISAVMPAFATDKLSNKERAIVPIAAFTASGDVEKLKISLNDGLESGLTSNEIKEVLAQLYAYAGFPRSLNGLAAFMEVVEVRKNRGITDILGRESTPLTADKSSLELGSQNQTTLVGMQVKGPLFDFSPQIDQYLKAHLFGDIFARDLLTWKQREIATIAALANINGVNSQLAAHYNISMNNGVSAEELNDFILVLKQCCGESIASNAQSVLDSVLDAKN
S5IRK0	Carboxymuconolactone decarboxylase	Vibrio parahaemolyticus O1:Kuk str. FDA_R31	MVNQRKVLTMIAIKTSIKSILIWVLTMTTISAVMPAFATDKLSNKERAIVPIAAFTASGDVEKLKISLNDGLESGLTINEIKEVLAQLYAYAGCPLNLNGLAAFMEVVEVRKNRGITDILGRESTQLTADKSSLELGSQNQTKLVGMQVKGPLFDFSPQIDQYLKAHLFGDIFARDLLTWKQREIATIAALANINGVNSQLAAHYNISMNNGVSAEELNDFILVLKQCGDESIASNAQSVLDSVLDAKN
A6B6P9	Carboxymuconolactone decarboxylase	Vibrio parahaemolyticus serotype O3:K6 (strain AQ3810)	MPAFATDKLSNKERAIVPIAAFTASGDVEKLKISLNDGLESGLTINEIKEVLAQLYAYAGFPRSLNGLAAFMEVVEVRKNRGITDTLGRESTPLTADKSSLELGSQNQTTLVGMQVKGPLFDFSPQIDQYLKAHLFGDIFARDLLTWKQREIATIAALANINGVNSQLAAHYNISMNNGVSAEELNDFILVLKQCCGESIASNAQSVLDSVLDAKN
Z2EQ09	Carboxymuconolactone decarboxylase family protein	Vibrio parahaemolyticus V-223/04	MPAFATDKLSNKERAIVPIAAFTASGDVEKLKISLNDGLESGLTINEIKEVLAQLYAYAGFPRSLNGLAAFMDVVEVRKNRGITDILGRESTPLSTDKSSLELGSQNQTTLVGMQVKGPLFDFSPQIDQYLKAHLFGDIFARDLLTWKQREIATIAALANIKGVNSQLAAHYNISMNNGVSAEELNDFILVLKQCCDESIASNAQSVLDSVLDAKN
A0A0A5ID89	4-carboxymuconolactone decarboxylase	Vibrio tubiashii	MSKLFFIGALFTIVSTSQLHASEEGFNMKEQAIIPIAAFAANGDIPNLQKSLNEGLDSGLTINQIKEVLSQVYAYAGFPRSLNALAAFMQVVEERKEKGLKDEVGASSSALPTDRTSLSFGTDNQTKLIGVEVKGPLFDFAPQIDEYLKAHLFGNIFERDLLSWREREIATISMLATIPGVNSQLASHYNISMNNEVTESELQQFISILNTHCGEQIANNAQQVLDSVLNK
A0A0G9H6Z6	Carboxymuconolactone decarboxylase	Dyella japonica DSM 16301	MAISATAQRNHDALFPRHISTLKVTDPELIEIFDNWAFDEVLRDSELDVRTRLMVQLAAIIACNGISEFRAMLSGALNVGVSPVEAREIVYQAVPYVGMARVFDFLHVTNAVLEEHGVSLPLPAQATTTTQNRVEKGLDIQRALFGSRIDQMIANAPKDQLHFQHLLSGHCFGDHVTRNGLDIGTRELLTLSMLAALGGCEPQLAGHVAGNLAAGNDRRTLIDTITQLLPFIGYPRTLNALRVINENTAD
H8KY87	Uncharacterized protein, gamma-carboxymuconolactone decarboxylase subunit like protein	Frateuria aurantia (strain ATCC 33424 / DSM 6220 / NBRC 3245 / NCIMB 13370) (Acetobacter aurantius)	MAISQQALQNLEFLFPADQSELPRTDPDLVEIFANFAFDEVLRESLLPQRTRLMVQLAALIATGAQTEFKVMLEAAASAGVTPVEMKEVVYQAVPYVGLGRTIDFVHLLNEYLLADGVALPLPSQATTTAADRMAKGLALQKAVAGAEVIEAMQASAPADLVHVQRFLSGNCFGDHVSRAGLDIATRELVTLALLASLGGCDPQLQGHVAINLKVGNDRWVLIDVVAQILPFIGYPRALNALRGIQEKAPAQN
A0A0G9HBG5	Carboxymuconolactone decarboxylase	Luteibacter rhizovicinus DSM 16549	MNEAIESPLTKDQRAIVAISASTAISDLDALRSALDNGLSHGLTISTCREVLVQLYAYAGFPRSLNALGELIKVLETRKAAGHDDAEGDAPGPPPSDYDALRVGTANQTKLIGAPAKGAVFDFAPAADRYVKAHVFGDIFSRDNLDWISREIATIGALASPKGLEAQLLAHVRISRNIGMTQAQLEQLPTVLEDQGYSDASERLLTAIEATRT
A0A0F3L0T5	4-carboxymuconolactone decarboxylase	Luteibacter yeojuensis	MTTPHAPSADDIRAVSPALARYTSENLTADVWARPGLAVRDRCLVTVAALIARSQTMIQRHCIENALDHGVTPAELSEIVTHLAFYTGWGSAMAAVAPLKAVFEERGVGNAALPPASPALLPLDEAAEARRAAAVEANLGEVAPGVVKYTTELLFNDLWLRPGLVPRDRSLTTISALAATGQVAQITFHLNRAMDNGLSKEEASEVFTHLAFYVGWPAVMSALPVVKEVFAARG
I4W109	Carboxymuconolactone decarboxylase	Rhodanobacter fulvus Jip2	MAHEYPTAETLSAKQQAIPLIAVSMAKSDMPSLRSALNQGLDAGLTISEAKEMLVQLYAYVGFPRSLNALGELKSVVEERRKRGMHDAPGREPGHPAPTGDALLTVGTANQTRIAGKPVKGPLFDFAPVINQLLQAHLFGDIFERDNLDWQSRELATVGALAATPGVEAQLGSHVAASVRVGLTVSQLRQLAQTLANHGDADAAQRVGKALDAYLAKAGGSN
A0A0R0D2V3	Carboxymuconolactone decarboxylase	Stenotrophomonas chelatiphaga	MNVYSNAGSAIELDSRQQAIIPISASAAAGNMDSLREALNQGLDAGLSLAEAREILVQVYAYAGFPRSLNALTELMKVAEARRKRGIQDEAGREPARPIPQGDALLAAGTANQTKLAGGPVSGPLFDFAPQANDYLRTHLFGDIFERDNLDWQSRELATVSMLAAMSGVEPQLQSHIGMSMNIGLRPEHLYQLADVLEAHVGVEAAGRVRVGIHRQLEVGKK
A0A0U5I8F4	Carboxymuconolactone decarboxylase	Stenotrophomonas maltophilia (Pseudomonas maltophilia) (Xanthomonas maltophilia)	MHTKSNQAPTTELDPRRKAIIPIGAFAAAGDLDGLRQALNQGLDAGLSLAETRELLMQLYAYAGFPRSLNALSELMKVADARRQQGIQDHAGREPRKPIPTGDALLAAGTANQTRLAGAPVSGPLFDFAPQANQYLRTHLFGDIFERDNLDWQSRELATVSMLAAMYGVEPQLQSHIGISMNIGLRPGQLYDLADVLEERVSLEAAERVRVAIQRQLEVRKE
A0A1A5ZFG9	Carboxymuconolactone decarboxylase	Xanthomonas arboricola	MTTHATLSPTQQAIAPIAAFAATGDIDRLNTALETGLDAGLSISDCKEVLVQLYAYAGFPRSLNALAALMQVADARKQRGIADAPGHDPGPVPSGDALLALGTANQTRLAGAPVTGPLFAFAPAIDQYLKTHLFGDIFARDNLDWVSRELATISVLAALEGVEAQLQSHLKIGLNIGVTEAQLHELAQVLDKRVGAAAGTRAKAALAKARAQ
A0A1A5ZNB0	Carboxymuconolactone decarboxylase	Xanthomonas arboricola	MTSMTTHATLSPRQQAIAPIAAFAATGDIDRLNTALEAGLDAGLSISDCKEVLVQLYAYAGFPRSLNALAALMQVADARKQRGIADAPGHEPGPVPSGDALLALGTANQTRLAGAPVTGPLFAFAPAIDQYLKTHLFGDIFARDNLDWVSRELVTISVLAALEGVEAQLQSHLKIGLNIGVTEAQLHELAQVLDKRVGAAAGTRAKAALAKARAQ
A0A081VWZ8	Carboxymuconolactone decarboxylase	Xanthomonas arboricola pv. celebensis	MTSMTTHATLSPTQQAIAPIAAFAATGDIDRLNTALEAGLDAGLSISDCKEVLVQLYAYAGFPRSLNALAALMQVADARKQRGIADAPGYDPGPVPSGDALLALGTANQTRLAGAPVTGPLFTFAPAIDQYLKTHLFGDIFARDNLDWVSRELATISVLAALEGVEAQLQSHLKIGLNIGVTEAQLHELAQVLDKRVGAAAGTRAKAALAKARAQ
A0A061YQD4	Carboxymuconolactone decarboxylase	Xanthomonas arboricola pv. pruni	MTSMTTHATLSPTQQAIAPIAAFAATGDIDRLNTALEAGLDAGLSISDCKEVLVQLYAYAGFPRSLNALAALMQVADARKQRGIADAPGHEPGPVPSGDALLALGTANQTHLAGAPVTGPLFAFAPAIDQYLKTHLFGDIFARDNLDWVSRELATISVLAALEGVEAQLQSHLKIGLNIGVTEAQLHELAQVLDKRVGAAAGTRAKAALAKARGQ
W4S779	Carboxymuconolactone decarboxylase	Xanthomonas arboricola pv. pruni str. MAFF 311562	MTTHATLSPTQQAIAPIAAFAATGDIDRLNTALEAGLDAGLSISDCKEVLVQLYAYAGFPRSLNALAALMQVADARKQRGIADAPGHEPGPVPSGDALLALGTANQTHLAGAPVTGPLFAFAPAIDQYLKTHLFGDIFARDNLDWVSRELATISVLAALEGVEAQLQSHLKIGLNIGVTEAQLHELAQVLDKRVGAAAGTRAKAALAKARGQ
A0A0K1M9P2	Carboxymuconolactone decarboxylase	Xanthomonas campestris pv. juglandis (Xanthomonas arboricola pv. juglandis)	MTSMTTHATLSPTQQAIAPIAAFAATGDIDRLNTALEAGLDAGLSISDCKEVLVQLYAYAGFPRSLNALAALMQVADARKQRGIADAPGYDPGPVPSGDALLALGTANQTRLAGAPVTGPLFTFAPAIDQYLKTHLFGDIFARDNLDWVSRELATISVLAALEGVEAQLQSHLKIGLNIGVTEAQLHELAQVLDKRVGAAAGTRAKAALAKARAQ
A0A0E3UGZ9	Carboxymuconolactone decarboxylase	Xanthomonas campestris	MTSMTTHATLSPSQQAIAPIAAFAATGDIDRLNTALEAGLDAGLSISDCKEVLVQLYAYAGFPRSLNALAALMQVVDARKQRGIADAPGHEPGPVPSGDALLALGTANQTRLAGAPVTGPLFAFAPAIDQYLKTHLFGDIFARDNLDWVSRELATISVLAALEGVEAQLQSHLKIGLNIGVTEAQLHELAKVLDKRVGAAAGTRAKAALAKARAQ
A0A0L7HPQ3	Carboxymuconolactone decarboxylase	Xanthomonas campestris	MTSMTTHATLSPTQQAIAPIAAFAATGDIDRLNTALEAGLDAGLSISDCKEVLVQLYAYAGFPRSLNALAALMQVADARKQRGIADAPGYDPGPVPSGDALLALGTANQTRLAGAPVTGPLFTFAPAIDQYLKTHLFGDIFARDNLDWVSRELATISVLAALEGVEAQLQSHLKIGLNIGVTEAQLHELAQVLDKRVGAAAGTRAKAALAKARAQ
A0A0B2C714	Carboxymuconolactone decarboxylase	Xanthomonas campestris pv. cannabis	MPISESLTARQQAIAPIAAFAATGDIDRLDGALNAGLDAGLSVNDCKELLVQVYAYAGFPRSLNALAALMQVTQARRQRGLDDAPGTLPGPVPTGPALLALGTANQTQLAGAPVAGPLFEFAPTIDTYLKTHLFGDIFARDNLDWVSRELATVSMLAALEGVEAQLLAHLKISMNIGVSTAQLNALAQVLDQRVGAAAGTRAKAALAKTR
A0A0G9HN17	Carboxymuconolactone decarboxylase	Xanthomonas pisi DSM 18956	MPISESLSPRQQAIAPIAAFAATGDIDRLTTALEAGLDTGLTINECKEVLVQVYAYAGFPRSLNALSALMQVVQARQQRGLADAQGELPGPVPTGPELLALGTANQTQLVGAAVSGPLFEFAPAIDAYLKTHLFGDIFARDNLDWISRELATVSMLAALEGVDSQLQSHLKISMNIGMSSAQLNALAQVLDKRVGAAAGTRAKAALAKTQ
A0A0Q5G1F2	Carboxymuconolactone decarboxylase	Xanthomonas sp. Leaf131	MSPCEPAAEVLSARQQSIPLIAAAAAMGDLPQLDTALGRGLDAGLTIGEAKEILVQLYAYAGFPRSLNALGELMKLVEARKQDGIQDSPGREPSRPIPVGEALVEVGTANQARISGAPVKGAVMEFAPVINHYLQTHLFGDIFERDNLDWQSRELATVGALASLPGVEAQLQSHIAASLRVGLSIGQLRQVAQLLADSGDSAAAGRAREALEQHLAASR
A0A0Q5IPT6	Carboxymuconolactone decarboxylase	Xanthomonas sp. Leaf148	MPISESLSPQQQAIAPIAAFAAIGDIDRLKNALEAGLDAGLTVNECKEVLVQVYAYAGFPRSLNALAALMQVVQARQQRGVTDAQGALPGPVPTGPELLALGTANQTQLVGAAVSGPLFDFAPAIDAYLKTHLFGDIFARDNLDWVSRELATVSMLAALEGVDSQLQSHLKISMNIGVSSAQLNALAQVLDKRVGAAAGTRAKAALAKTQ
A0A099Q309	Carboxymuconolactone decarboxylase	Xanthomonas sp. Nyagatare	MPISDSLTARQQAIVPIAAFAATGDIDRLDGALNAGLDAGLSVNDCKELLVQVYAYAGFPRSLNALAALMQVTQARRQRGLDDAPGTLPGPVPTGPALLALGTANQTQLAGAPVAGPLFEFAPTIDTYMKTHLFGDIFARDNLDWVSRELATVSMLAALEGVEAQLLSHLKISMNIGVSTAQLNALAQVLDQRVGAAAGTRAKAALAKTR
A0A1A9M5B6	Carboxymuconolactone decarboxylase	Xanthomonas sp. WHRI 8848	MPISESLSPRQQAIAPIAAFAATGDIERLKPVLDTGLDAGLTINDCKEVLVQVYAYAGFPRSLNALAALMQVIEARRQRGVVDPPGDSPGPVPSGQALLAVGTANQTQLAGTPVTGPLFEFAPAIDQYLKTHLFGDIFARDNLDWVSRELATVSMLAALEGVEAQLQSHLKISLNIGVTTAQLNALAQVLDKRVGAAAGTRAKAALAKTQ
A0A0B2N300	Carboxymuconolactone decarboxylase	Xanthomonas vesicatoria	MPISESLSPRQQAIAPIAAFAATGDIDRLNTALEAGLEAGLTINECKEVLVQVYAYAGFPRSLNALAALMQVVQARQQRGLADAQGTLPGPVPTGQDLLALGTANQTQLVGAAVSGPLFEFAPAIDTYLKTHLCGDIFARDNLDWVSRELATVSMLAALEGVDSQLQSHLKISMNIGVSSAQLNALAQVLDTRVGAAAGTRAKAALAKTQ
V8L2L0	Carboxymuconolactone decarboxylase	Xylella fastidiosa 32	MSNTTPAERHRSHRCAVALAAALAMAAGTVACAQETRPMSPTQASPSETLTARQQAIVPIAAFAAAGDMAWLNAALNQGLDAGMTVSDAREILVQLYAYAGFPRSLNALGELMKVLDARKQRGIQDAPGSAPSRPIPKGDALLAAGTANQTKLSGGPVEGPLFDFAPAANEYLRSHLFGDIFKRDNLDWQSRELATVGMLSALPGAESQLQAHMRISMNVGLTAGQLRQLTQVLAARVDADMARRASTALEQQLAAKAGK
A0A142X0W7	Carboxymuconolactone decarboxylase family protein	Planctomyces sp. SH-PL14	MRLSIKVALSLALFGSAAGLRADDSPAAPAPARTRPEMKKRIEGLKQREARLPLPSLSAEDIAAGVRSVNNGRLRSLYLPESWLASRSSTGGSGSGRGTGGSSGAGNNRGGGSSSLGQMAAAPDFGFKTRLFWIVSRTNDCQYCLGHQELKLRRAGMTEDQIASLDSRWSEFPAAEQAAMAFTRKLTLTPHLVTPADVAALKAHYSDEQIVDVLQTICGNNSTNRWTASTGIPQDRSFGGDEPSQLDTPTSEAFTSVETKVAPIDYVPRPAWESRSEAEAAMAACRGRTPTVKLPTADAGQAAIAADTPGVLPPNWVRASAYSAPSALRLWKHRQALARDGRLDANLKALIGWVCAREDRAWYAAAHARARLNAMGVADDRLFAVGGDEGAFSPKEKAV…
A0A142YHI4	Carboxymuconolactone decarboxylase family protein	Planctomyces sp. SH-PL62	MAASSVLAALSTLHATAGDESPSAPSPVAVTRPGLKQVLEGSKQSKPRLPLPPLTEEDKARAEKAAADPKRGVFAGIVNNGRMRNYYLAPEFRSEFYVRPSDVGKTDPKSILRMGAGDPAMPLDPTVRIMFFWLVARANNCYYCLGHQEVKLKAAGVTDDQLAALDTDWSAFPQADAAAFAFVKTLAKAPQEIADADLDALRGHHDDLAILDMIFSTGNYCAMTRWTGGLAIPQEDHRDYLTPTAAAYRELPSLVAPLDPGRAAAQAVCKPSAANRPALESRSDVEARLAAARDRKPRLPLVEEEKARKILPDDWSAAPLPNWVRLLANFPEAGKARIVSLAAGASADKGVLDPTLRAQIAWIAARQDRAWYALGHAKKRLQELGQSDDAIFALDAPDD…
A0A139SQT6	Carboxymuconolactone decarboxylase	Cephaloticoccus primus	MKQSERYQLGWEKLKEIDGEAGEKVINSLKDISPDLGRFIIEYSFGDIYSREGLDLKSKELAVVAALTAMGNARPQLGVHINGALNTGSSISEVKEVILQMSAYSGFPSSINAMNALKEVLAEREKHGIRDDKGKPPSPVPANRLELGEQELSQLDGSMIERLREAYDDLSPELVRFTLEYGYGDIFSRDNLSKKHRQIATIAALTALGTAQPQLKFHINAGLNIGVSAEEIKEVMLLMTIYAGFPAAINGTNALKEVLADRNT
R7LCB7		Coraliomargarita sp. CAG:312	MNIIRFFSCFIIAAAQVSAFFCAQTARGQDAHKEGLRGNLAFENRNKLFLGECKKSSLDPELYNIADKFIYGDVFESGVLNRKQRELITIVALAVSQCYGQLQEHVSAALNIGVPAWEIREAVYTISPIIGFAKVFDAMDAVNIKFKERGIKLPLENLGTVSEGERFKKGREIQAPIYGDRTKNIAYGLPRNSDYIPRFLTEVCFGDFYTRQGIDIKTRELLIFCALVSLGGVEYSIGSHAMGNLKVGNSKEVLIAAIIQCVPYIGFPKALNALRIIKDSEF
B9XJS2	Carboxymuconolactone decarboxylase	Pedosphaera parvula (strain Ellin514)	MNSNENNPKDRSAHAFRKIAPALERYTETTLNEVWQRPDLSARDRSLVTVAVLIARNQPAALATYINGALDSGVKPAEISEVITHLAFYSGWGNAMAATNVANDVFEERGIGTDAIPSASGQLLPLDDAAESKRAAAVEQNIGPVSQGVVQYTSNPLFHDLWLRPALAPRDRSLITVSALIASGQVAQITFHLNRAMDNGLTKAQASEVLTHLLFYAGWPNVMSAVPVVKDVFESRKK
L8XL92	Carboxymuconolactone decarboxylase	Brachyspira hampsonii 30599	MKKMLKLSLSIFLLMTILSCQANNNINNSGGNLTMTEKASTKYNELFKRDAASTKANDEELESIFNNFLYGEVYNHGSLDAKSRELVTLVSLTASQGTDFIKDHVEIALNVGVTPIEIKEALYQCSPYVGFPRVFAALEKANEVFKAKNISLPIESQSTVTEETRFDKGLETQISIFGNAILTAHSNAAPNQKHIQNYLSANCFGDFYTRTGLDLKTRELLTFIMIISLGGAEPQATAHANANIAMGNTKDMMIEAVTQCLPYIGYPRTLNAITVINNIQ
L0WYL4	Carboxymuconolactone decarboxylase	Brachyspira hampsonii 30446	MKNTLKLSLSIFLLMTILSCQANNNNTNNNGGNLNMTEKANNKYNELFKREAASTKPNDEELESIFNNFLYGEVYNHGSLDAKSRELVTLVSLTASQGTDMIKDHVEIALNVEVTPIEIKEALYQCSPYVGFPRIFAALEKANEVFKAKNISLPIESQSTVTEETRFDKGLETQISIFGNAILTAHSNAAPNQKHIQNYLSANCFGDFYTRTGLDLKTRELLTFIMIISLGGAEPQAIAHANANIAMGNTKDMMIEAVTQCLPYIGYPRTLNAITVINNIQ
A0A0H0W3B9	4-carboxymuconolactone decarboxylase	Brachyspira hyodysenteriae (Treponema hyodysenteriae)	MKKTLKIILSLSILVIVFSCIANSQSKGESLTMTEKAKNKYNELLKRDASITKTNDADLESIFNNFLYADVYNHGTLDPKLRELVTLVSLTASQGTDMIKDHVEIALNVGASPIEIKEALYQCSPYVGFPRVFAALEKANEVFKEKNISLPIESQSTVTEQTRFDKGLETQVSIFGDAIHAAHSNAAPNQKHIQNFLSANCFGDFYTRTGLDLKTRELLTFIMLISLGGAEPQATAHANANISMGNTKDMMLEAVTQCLPFIGYPRTLNAIAIINNLK
C0QZ63	4-carboxymuconolactone decarboxylase	Brachyspira hyodysenteriae (strain ATCC 49526 / WA1)	MIVFSCIANSQSKGESLTMTEKAKNKYNELLKRDASITKTNDADLESIFNNFLYADVYNHGTLDPKLRELVTLVSLTASQGTDMIKDHVEIALNVGASPIEIKEALYQCSPYVGFPRVFAALEKANEVFKEKNISLPIESQSTVTEQTRFDKGLETQVSIFGDAIHAAHSNAAPNQKHIQNFLSANCFGDFYTRTGLDLKTRELLTFIMLISLGGAEPQATAHANANISMGNTKDMMLEAVTQCLPFIGYPRTLNAIAIINNLK
A0A193FBV0	4-carboxymuconolactone decarboxylase	Brachyspira hyodysenteriae ATCC 27164	MKKTLKIILSLSILVIVFSCIANSQSKGESLTMTEKAKNKYNELLKRDASITKTNDADLESIFNNFLYADVYNHGTLDPKLRELVTLVSLTASQGTDMIKDHVEIALNVGASPIEIKEVLYQCSPYVGFPRVFAALEKANEVFKEKNILLPIESQSTVTEQTRFDKGLETQVSIFGDAIHAAHSNAAPNQKHIQNFLSANCFGDFYTRTGLDLKTRELLTFIMLISLGGAEPQATAHANANISMGNTKDMMLEAVTQCLPFIGYPRTLNAIAIINNLK
G0EMZ4	4-carboxymuconolactone decarboxylase	Brachyspira intermedia (strain ATCC 51140 / PWS/A) (Serpulina intermedia)	MIVFSCIANSQSKGESLTMTEKAKNKYNELLKREASITKTNDADLESIFNNFLYGEVYNHGTLEPKLRELVTLVSLTASQGTDMIKDHVEIALNVGASPIEIKEALYQCSPYVGFPRVFAALEKANEVFKEKNISLPIESQSTVTEQTRFDKGLETQVSIFGDAIHAAHSNAAPNQKHIQNFLSANCFGDFYTRTGLDLKTRELLTFIMLISLGGAEPQATAHANANISMGNTKDMMLEAVTQCLPFIGYPRTLNAITIINNLK
D5U681	Carboxymuconolactone decarboxylase	Brachyspira murdochii (strain ATCC 51284 / DSM 12563 / 56-150) (Serpulina murdochii)	MKKILKLSLSIFLLMTILSCQANNNNTNNSGGNLTMTEKANSKYNELFKREAKSSKPNDEELESIFNNFLYGEVYNHGSLDAKLRELVTLVSLTASQGTDFIKDHVEIALNVGVTPIEIKEALYQCSPYVGFPRVFAALEKANEVFKAKNISLPIESQSTVTEETRFDKGLETQVSIFGNAILTAHSNAAPNQKHIQNYLSANCFGDFYTRTGLDLKTRELLTFIMIISLGGAEPQATAHANANIAMGNTKDMMIEAVTQCLPYIGYPRTLNAITVINNIQ
D8IBT6	4-carboxymuconolactone decarboxylase	Brachyspira pilosicoli (strain ATCC BAA-1826 / 95/1000)	MKKTLKIILSLSILVIVFSCIANSQNKGESLTMTEKAKTKYNELLKRDASITKTNDADLESIFNNFLYGEVYNHGTLEPKLRELVTLVSLTASQGTDMIKPHVETALNVGVSPIEIKEALYQCSPYVGFPRVFAALEKANEVFKEKNISLPIESQSTVTESTRFDKGLETQVSIFGDAILAAHSNAAPNQKHIQNFLSANCFGDFYTRKGLDLKTRELLTFIMIISLGGAEPQAIAHANANIKMGNSKDMMLEAVTQCLPYIGYPRTLNAITIINNIE
J9TTN2	4-carboxymuconolactone decarboxylase	Brachyspira pilosicoli B2904	MRNILKIILSLSILVIVFSCIANSQNKGESLTMTEKAKTKYNELLKRDAFITKTNDADLESIFNNFLYGEVYNHGTLDPKLRELVTLVSLTASQGTDMIKPHIETALNIGVSPIEIKEALYQCSPYVGYPRVFAALEKANEVFKEKNISLPIESQSTVTESTRFDKGLETQVSMYGDAILTAHSNAATNQKHIQNFLSANCFGDFYTRKGLDLKTRELLTFIMIISLGGAEPQAIAHANANIKMGSSKDMMLEAVTQCLPYIGYPRTLNAITIINNIK
K0JLR9	4-carboxymuconolactone decarboxylase	Brachyspira pilosicoli WesB	MKKTLKIILSLSILVIVFSCIANSQNKGGNLTMTEKAKTKYNELLKRDASITKPNDPDLESIFNNFVYGEVYNHGTTLEPKLRELVTLVSLTASQGTDMIKPHVETALNVGVSPIEIKEALYQCSPYVGFPRVFAALEKANEVFKEKNISLPIESQSTVTESTRFDKGLEIQTNTFGTRILDAHNNAPGNQKHIQNFLSANCFGDFYTRKGLDLKTRELLTFIMLISLGGAEPQATAHANANIKMGNSKDMMLEAVTQCLPYIGYPRTLNAITIINNLK
A0A0G4K738	4-carboxymuconolactone decarboxylase	Brachyspira suanatina	MKKTLKIILSLSILVIVFSCIANSQNKGESLTMTEKAKNKYNELLKREASITKTNDADLESIFNNFLYADVYNHGTLEPKLRELVTLVSLTASQGTDMIKDHVEIALNVGASPIEIKEALYQCSPYVGFPRVFAALEKANEVFKEKNISLPIESQSTVTEQTRFDKGLKTQVSIFGDAIHAAHSNAAPNQKHIQNFLSANCFGDFYTRTGLDLKTRELLTFIMLISLGGAEPQATAHANANISMGNTKDMMLEAVTQCLPFIGYPRTLNAITIINNLK
R5H6D1	4-carboxymuconolactone decarboxylase	Brachyspira sp. CAG:484	MKRFLTMLVLLLSAQSSIASMDAIKESNPDLYMISSRFINKDAAENIKLNDKEKGLIPIVVLTVNQQPDFMEEYIQKALDTGVSPEEILEAIYQTAPYAGIPKAVISANTASKIFKKNKIKLPLKSQSTTDASTRYEKGLDTQVEIFGEGIRNMKANTADNQKHIPQFLSQYCFGDFYTRGALDLKTRELLTVCMLAALGDTESQIKAHIQANIKMGNDKEKLISAITQSLPFIGFPRTLNALKYLNEIVPEQQN
R5LMS3	4-carboxymuconolactone decarboxylase	Brachyspira sp. CAG:700	MKKIKYLVISVLLIISCSKNLQNQLNNFGGITMKAKEKYKELLNRDFAISKEDEDLQNIFNNFVYGEVYNHGNLEPKLRELITLVSLTASDGNNMIAEHVEAALNVGASAIEIKEALYQCAPYVGFPKVFTVLEEANKIFKDKNIKLPLKSQATVNEETRFEKGLSVQTNIFGNIILDMHKNAPENLKHIQNYLSAMCFGDFYTREGLDLKTRELLTFIMLISLGGAEPQATSHAKANISMGNDKDILIEAVTQCIPYIGYPRTLNAITIINGIN
A0A010YSV2	Uncharacterized protein, gamma-carboxymuconolactone decarboxylase subunit like protein	Cloacibacillus evryensis DSM 19522	MAITAAAKEYHERMFPGYRSTFLDTDPEFIERFDNFAFDEVVNSDDLDGRTRMTAILASLVGCQGIDEYRAILPAALNFGVTPTEAKEMLYQAAAYLGIGRLYPFLRAANEILAERGVRLPLPGQSTTAAEERLAAGERAQIEIFGDGMKDFWRSGPEDSRHINRWLTDNCFGDWYTRGGLDLRRREMLTFCFLAAQGGCERQLASHIAANIRLGSGKEFLIKVISQCIPFIGYPRALNALDCINKISE
A0A010YDA7	Uncharacterized protein, gamma-carboxymuconolactone decarboxylase subunit like protein	Cloacibacillus evryensis DSM 19522	MPQFKYFMISMAVLALVMAMTLLLERACSAEEMVPEWALKAQLRERSDFGRPKFEELFKGRDGARYGDEELVAVMDRFLYGDIFRRGTLTDKQRELITLAVLTTNRNLDDLKAHVKASLNIGVTPEEIKEAVYQCAPYIGFTKALEGAYAMNEAFREKKIKLPLASQATVTEKDRYAKGFVTQKSIFPAGLDGMYQSSPENRKHMAEYLASVCFGDFYTRGAIDVKMREILTLCVLSAQGGCESQVKSHVQANLNVGNDEDLMIEAITQCLPFIGFPRTLNALACVAEVVKK
G9PSK2		Synergistes sp. 3_1_syn1	MAITAAAKEYHERMFSGYRSTFLDTDPEFIERFDNFAFDEVVNSDDLDGRTRMTAILASLVGCQGIDEYRAILPAALNFGVTPTEAKEMLYQAAAYLGIGRLYPFLRAANEILAERGVRLPLPGQSTTAAEERLAAGERAQIEIFGDGMKDFWRSGPEDSRHINRWLTDNCFGDWYTRGGLDLRRREMLTFCFLAAQGGCERQLASHIAANIRLGSGKEFLIKVISQCIPFIGYPRALNALDCINKISE
G9PSI7		Synergistes sp. 3_1_syn1	MPQFKYFMISMAVLALVMAMTLLLERACSAEEMVPEWALKAQLRERSDFGRPKFEELFKGRDGARYGDEELVAVMDRFLYGDIFRRGTLTDKQRELITLAVLTTNRNLDDLKAHVKASLNIGVTPEEIKEAVYQCAPYIGFTKALEGAYAMNEAFREKKIKLPLASRATVTEKDRYAKGFVTQKSIFPAGLDGMYQSSPENRKHMAEYLASVCFGDFYTRGAIDVKMREILTLCVLSAQGGCESQVKSHVQANLNVGNDEDLMIEAITQCLPFIGFPRTLNALACVAEVVKK
U1PWA0		Actinobaculum sp. oral taxon 183 str. F0552	MGRIELTAEKFAELFGGKPVVDEGDDPEFMRILQRFIFGEVFYTGDLDDQTRELITVSVLTANQTLPQLTVHVRAALAAGCTPVEIREAVYQCAPLIGFPKTLNAISAMNEAFRGKGIALPLPAQGTVADDDRQRMGRCFQEPIYGRELARQYSDLPGEFAEALPRFVTELTFGDFASRNGLDRRRRELLTFVVLAALGDAEPQVRSHAVGAVKAGNTVEGLLAALLQAMPYTGVPRILNAVNAIAPVLSDVS
U1PZ61		Actinomyces johnsonii F0510	MALTPQARETFTRLFGAEPQPHPTDPELFDILQNEIFDEAFSTGVLTDVERELLTISVLTAMQTLPQLKAHAGAALNIGATPLQLRETIYQCAPYIGFPKTLNAIDIANEVFEAHGISLPLENAGTVDATDPSAREQAGAAIQAPLYGNEVREVFSALPEPFDKFVPHLLTSSAFGDFATRGGLDVAQRELISLVAIAAIGASTQLRPHVAGAIRAGSSRQKVAAALVQVMPYIGGPYALSGLVLVANYDENASSEAYR
U1QGV0		Actinomyces johnsonii F0542	MALTPQARETFTRLFGAEPQPHPTDPELFDILQNEIFDEAFSTGVLTDVERELLTVSVLTAMQTLPQLKAHAGAALNIGATPLQLRETIYQCAPYIGFPKTLNAIGIANEVFEAHGISLPLENAGTVDATDPSAREQAGAAIQTPLYGNEVREVFSALPEPFDKFVPHLLTSSAFGDFATRGGLDVAQRELISLVAIAAIGASTQLRPHVAGAIRAGSSRQKVAAALVQVMPYIGGPYALSGLVLVARYDKNASWEAYR
J0NJ51	Carboxymuconolactone decarboxylase family protein	Actinomyces massiliensis F0489	MALTPQARRTYTRLFGVEPTPHPTDPELYEILQNQIFGEVFATGVLTDVERELLTVTVLATMQTLPQLAAHVRGALSAGATPLQVREAIYQCAPYIGYPKTLNAAATAAEVLASAGVDLPLPEAATVAYEDRAAAGRAIQESLYGDEVEQVFSALPEPFNRVVPQLLTAGAFGEFETRGGLDVAMRELISLVAIAALGAAAQMRPHVAGAIRAGNSRQKVAAALVQVLPYIGGPYALSGLVLVATYDENDSSEAYR
J3F3K5	Carboxymuconolactone decarboxylase family protein	Actinomyces naeslundii (strain ATCC 12104 / DSM 43013 / JCM 8349 / NCTC 10301 / Howell 279)	MALTPQARETFTRLFGVEPQPHPTDPELFDILQNEIFDEAFSTGVLTDVERELLTITVLTAMQTLPQLKAHVDAALNIGASPLQLRETIYQCAPYIGFPKTLNAIDIANKVFEERGISLPLESAGTVDGIDPSAREQAGAAIQTPLYGNEVKEVFSALPQPFDEFVPHLLTSSAFGDFATRGGLDVAQRELVSLVAIAAIGASTQLRPHVAGAIRAGSSRQKVAAALVQVMPYIGGPYALSGLVLVARYDEKTSAEAYR
A0A0X8JEP0	4-carboxymuconolactone decarboxylase	Actinomyces radicidentis	MALTREATETYKRLFGSDPAPSPTDAEALEILQNEIFGEVFPTPGLDDAEREQLTVAVLAAMQTLPQLTAHLNAALNVGLTPLELRETIYQLAPYIGWPKTLNATATLAEVLKAHGVELPLEEVGTVAYEDREAAGAAVQEPLYGAEVKEVFAALPEPYGEFLPHLLTANAFGDFETRGVLDVADRELISLVAIAALGAATQLKPHVAGAIKAGNSKQKVAAALVRVLPYIGGPYALSGLVLLAQYDENESSEAYR
F9PII7	Carboxymuconolactone decarboxylase family protein	Actinomyces sp. oral taxon 175 str. F0384	MALTPQARETFTRLFGVEPQPHPTDPELFDILQNGIFDEAFSTGVLTDVERELLTITALTAMQTLPQLQAHVGAALNIGASPLQLRETIYQCAPYIGFPKTLNAIDIANGVFEANGISLPLENAGTVDATDPSAREQAGAAIQAPLYGNEVTEVFSALPEPFDEFVPHLLTSSAFGDFATRGGLDVAQRELISLVAIAAIGATTQLRPHVAGAIRAGSSRQKVAAALVQVMPYIGGPYALSGLVLVARYDESASAEAYR
A0A0M3RJ76	4-carboxymuconolactone decarboxylase	Actinomyces sp. oral taxon 414	MPLTPQARETYTRLFGSEPTPHPADPELYEILQNEIFGEVFSTGVLTDVERELLTVTALTTMQTLPQLKAHVAAALGTGASALQVRETIYQCAPYIGFPKTLNAIATANGVFEDKGIDLPLPAAGTVSPDERETVGAAIQTPLYGQEVKEVFAALPEPFGQFVPHLLTAGAFGDFESRGVLDVPTRELISLVAIAALGAATQLRPHVAGAIKAGCTRQKVAAALVQVLPYIGGPYTLSGLVLVANYDESASSEAYR
F9EF92	4-carboxymuconolactone decarboxylase (EC 4.1.1.44)	Actinomyces sp. oral taxon 448 str. F0400	MALTPEARRTFTRLFGTEPTPHPTDPELLEILQNEIFGEVFATPGLTDAEREMLTVAVLAAMQTLPQLRAHLGAALNTGLTPLQLRETIYQCAPYIGWPKTLNAVGTLGEALTAAGVKTPLEPAGAVAYEDREAAGAAIQTPLYGEEVKEVFAALPEPYGEFLPHLLTSNAFGDIETRGVLDVPTRELIVLVVVAALGAATQLGPHVAGAIRAGNSRQKVAAALVQVLPYIGGPYAMSGLALVAGYDENSPSQAYR
G9PLY6		Actinomyces sp. oral taxon 849 str. F0330	MALTPQARETFTRLFGAEPQPHPTDPELFDILQNEIFDEAFSTGVLTDVERELLTISVLTAMQTLPQLKAHAGAALNIGATPLQLRETIYQCAPYIGFPKTLNAIDIANEVFEAHGISLPLENAGTVDATDPSAREQAGAAIQAPLYGNEVREVFSALPEPFDKFVPHLLTSSAFGDFATRGGLDVAQRELISLVAITAIGASTQLRPHVAGAIRAGSSRQKVAAALVQVMPYIGGPYALSGLVLVANYDENASSEAYR
F2V1C7		Actinomyces viscosus C505	MALTPQARETFTRLFGVEPQPHPTDPELFDILQNGIFDEAFSTGVLTDVERELLTITALTAMQTLPQLQAHVGAALNIGASPLQLRETIYQCAPYIGFPKTLNAIDIANGVFEANGISLPLENAGTVDATDPSAREQAGAAIQAPLYGNEVKEVFSALPEPFDEFVPHLLTSSAFGDFATRGGLDVAQRELISLVAIAAIGATTQLRPHVAGAIRAGSSRQKVAAALVQVMPYIGGPYALSGLVLVARYDESASAEAYR
A0A086Z2A3	Carboxymuconolactone decarboxylase family protein	Bifidobacterium actinocoloniiforme DSM 22766	MPITDFAHDFHERMFPGYRSDFLRTDPEFIERFGSFAFDQVIHQSDLPDPTRFIAILASLIGCQGIDEFRAMIPAALNFGLSPVQLKEVVYQAVAYLGIGRVFPFLKAANQALSEAGVELPLEPQASTTSDEGSRLQAGERAQVDIFGEDMRGFAQSGPEDSRQMNYWLTSNCFGDYYSRSGLSRQEREMITFCFLAAQGGVEPQLTSHAVANLRIGNDKDFLIAAIYQLLPFIGYPRCLNALRCLRKAVDQRQPSRTDH
A0A076JI64	Carboxymuconolactone decarboxylase (Putative carboxymuconolactone decarboxylase)	Bifidobacterium adolescentis	MFEELHRKMNAFWNNDRTLSQTDPEYVKLFSDFAYGEVVNEPGANHPDLDDQTRSLAILAALVGCQGLDAFEMMLPVAYETGLTSVAIKEMIYQATAYCGFGRTLPFLKKLNVFLGAANVHLPLEPQGTTTSETRAQAGEDKQVEIFGENMRGFAQSGPEETRHINKWLADNCFGDYYTRGGLDTREREMVTLCFLAAQGGCEPQLTAHAKANMVVGNEKAFLIAVVSQCMPYIGYPRTLNAIRCIDEAVKG
A0A173YEM1	Putative carboxymuconolactone decarboxylase	Bifidobacterium adolescentis	MFEELHRKMNAFWNNDRTLSQTDPEYVKLFSDFAYGEVVNEPGANHPDLDDQTRSLAILAALVGCQGLDAFEMMLPVAYETGLTSVAIKEMIYQATAYCGFGRTLPFLKKLNVFLGAANVHLPLEPQGTTTSETRAQAGEDKQVEIFGENMRGFAQSGPEETRHINKWLADNCFGDYYTRGGLDTREREMVTLCFLAAQGGCEPQLTAHAKANMAVGNEKAFLIAVVSQCMPYIGYPRTLNAIRCIDEAVKG
A0A173YLU4	Putative carboxymuconolactone decarboxylase	Bifidobacterium adolescentis	MFEELHRKMNAFWNNDRTLSQTDPEYVKLFSDFAYGEVVNEPGANHPDLDDQTRSLAILAALVGCQGLDAFEMMLPVAYETGLTSVAIKEMIYQATAYCGFSRTLPFLKKLNVFLGAANVYLPLEPQGTTTSETRAQAGEDKQVEIFGENMRGFAQSGPEETRHINKWLADNCFGDYYTRGGLSTREREMVTLCFLAAQGGCEPQLTAHAKANMAVGNEKAFLIAVVSQCMPYIGYPRTLNAIRCIDEAVKG
A1A1Q2	Putative carboxymuconolactone decarboxylase	Bifidobacterium adolescentis (strain ATCC 15703 / DSM 20083 / NCTC 11814 / E194a)	MNAACGAKTSNGKEAMFEELHRKMNAFWNNDRTLSQTDPEYVKLFSDFAYGEVVNEPGANHPDLDDQTRSLAILAALVGCQGLDAFEMMLPVAYETGLTSVAIKEMIYQATAYCGFGRTLPFLKKLNVFLGAANVHLPLEPQGTTTSETRAQAGEDKQVEIFGENMRGFAQSGPEETRHINKWLADNCFGDYYTRGGLDTREREMVTLCFLAAQGGCEPQLTAHAKANMVVGNEKAFLIAVVSQCMPYIGYPRTLNAIRCIDEAVKG
A7A5K3	Carboxymuconolactone decarboxylase family protein	Bifidobacterium adolescentis L2-32	MNAACGAKTSNGKEAMFEELHRKMNAFWNNDRTLSQTDPEFVKLFSDFAYDEVINEPGANHPDLDDKTRSLAILAALVGCQGLDAFEMMLPVAYETGLTSVAIKEMIYQATAYCGFSRTLPFLKKLNVFLGAANVHLPLEPQGTTTSETRAQAGEDKQVEIFGENMRGFAQSGPEETRHINKWLADNCFGDYYTRGGLSTREREMVTLCFLAAQGGCEPQLTAHAKANMAVGNEKAFLIAVVSQCMPYIGYPRTLNAIRCIDEAVKG
A0A087DSA0	Putative carboxymuconolactone decarboxylase	Bifidobacterium stercoris JCM 15918	MFEELHRKMNAFWNNDRTLSQTDPEYVKLFSDFAYGEVVNEPGANHPDLDDQTRSLAILAALVGCQGLDAFEMMLPVAYETGLTSVAIKEMIYQATAYCGFGRTLPFLKKLNVFLGAANVHLPLEPQGTTTSETRAQAGEDKQVEIFGENMRGFAQSGPEETRHINKWLADNCFGDYYTRGGLDTREREMVTLCFLAAQGGCEPQLTAHAKANMAVGNEKAFLIAVVSQCMPYIGYPRTLNAIRCIDEAVKG
A0A126SVT7	Carboxymuconolactone decarboxylase	Bifidobacterium angulatum	MFGKRNGLFSDGKITLEQGDPEFIELFSRFAYDEVVNEPGAQHPDLDDATRSMAILATLIGCQGVDAYEMMLPVALETGVTPVQVKEVVYQAVAYLGFGRVLPFLKTTNEVFIDKDINLPLEGQSTTTPETRAAAGEQAQIDIFGENMRGFAQSGPEETRHINKWLADNCFGDYYTRNGLTIREREMITLCFLAAQGGCEPQLVAHAKANLAVGNEKPFLIAVVSQCMPYIGYPRTLNAIRCVNEAAQS
C4FES7	Carboxymuconolactone decarboxylase family protein	Bifidobacterium angulatum DSM 20098 = JCM 7096	MFGKRNGLFSDGKITLEQGDSEFIELFSRFAYDEVVNEPGAQHPDLDDATRSMAILATLIGCQGVDAYEMMLPVALETGVTPVQVKEVVYQAVAYLGFGRVLPFLKTTNEVFIDKDINLPLEGQSTTTPETRAAAGEQAQIDIFGENMRGFAQSGPEETCHINKWLADNCFGDYYTRNGLTIREREMITLCFLAAQGGCEPQLVAHAKANLAVGNEKPFLIAVVSQCMPYIGYPRTLNAIHCINEAAQS
B8DVA7	Putative carboxymuconolactone decarboxylase	Bifidobacterium animalis subsp. lactis (strain AD011)	MAGITEQPNERLKETDPQFAERMLHFADVEVARDPETELEPTTRYLAILATLLGCQGADEFRIQLGRALDAGLTPVQAKEVVHQAVDYLGIGRVRPFLAITNEVLEARGVALPLPDQTTTTMENRLEAGNAKQVELFGEGMDKSYERSKVNYWLADNCFGDYYTRTGLTNLQREMITFCYLAAQGSVEPQLLAHTKANIALGNTADFLRTVVLQNLPYIGYPRTLNALRIVAEADKAKQGAAFNLQALAWGRAVA
D3R7Q0	4-carboxymuconolactone decarboxylase (EC 4.1.1.44)	Bifidobacterium animalis subsp. lactis (strain BB-12)	MARTGGRGILPLAQVKQYAKESGMAGITEQPNERLKETDPQFAERMLHFADVEVARDPETELEPTTRYLAILATLLGCQGADEFRIQLGRALDAGLTPVQAKEVVHQAVDYLGIGRVRPFLAITNEVLEARGVALPLPDQTTTTMENRLEAGNAKQVELFGEGMDKSYERSKVNYWLADNCFGDYYTRTGLTNLQREMITFCYLAAQGSVEPQLLAHTKANIALGNTADFLRTVVLQNLPYIGYPRTLNALRIVAEADKAKQGAAFNLQALAWGRAVA
A0A086ZZ89	Carboxymuconolactone decarboxylase	Bifidobacterium biavatii DSM 23969	MFDGLRNAMNKFWNGDKTLAETDPEFVELFSNFAYDEVINEPGANHPDLDDATRAMAILATLIGCQGIDEYALMLPVALDAGVTPIETKEIVYQAVAYLGVGRVLPFLKATNDIFEARNIALPLAPQSTTTPKNRAEAGEQAQIDIFGEHMRGFAQSGPAETRHINKWLAGNCFGDYYTRGGLDHRRREMITLCYLAAQGGCEPQLVAHAGANLKVGNEKTLLIAVVSQCMPYIGYPRTLNAIRCINEAAAKAAEA
A0A133KLN0	Carboxymuconolactone decarboxylase family protein	Bifidobacterium bifidum	MFDELKSRMNKFWNDDRTLAQTDPEFVELFSNFAYDEVVNEPGANHPDLDDSTRSMAILAALIGCQGLDDFELMVPVAFESGVSAVQVKEIVYQAVAYLGFGRVLPFLKKTNEILEAKNIHLPLEPQSTTTPETRAEAGEQAQIDIFGERMQGFAQSGPEKTRHINKWLAGNCFGDYYTRGGLDTRRREMITLCFLAAQGGCEPQLTSHAAANMRVGNDERFLIAVISQCTPYIGYPRTLNALRCIADAAAKA
A0A173RKP9	Carboxymuconolactone decarboxylase	Bifidobacterium bifidum	MFDELKSRMNKFWNDDRTLAQTDPEFIELFSNFAYDEVVNEPGANHPDLDDATRSMAILAALIGCQGLDDFELMVPVAFESGVGAVQVKEIVYQAVAYLGFGRVLPFLKKTNEILEAKNIHLPLEPQSTTTPETRAEAGEQAQIDIFGERMRGFAQSGPEKTRHLNKWLAGNCFGDYYTRGGLDTRRREMITLCFLAAQGGCEPQLTSHAAANMRVGNDERFLIAVVSQCTPYIGYPRTLNALRCIADAAAKA
E3EP20	Putative carboxymuconolactone decarboxylase	Bifidobacterium bifidum (strain S17)	MFDELKSRMNKFWNDDRTLAQTDPEFVELFSNFAYDEVVNEPGANHPDLDDATRSMAILAALIGCQGLDDFELMVPVAFESGVSAVQVKEIVYQAVAYLGFGRVLPFLKKTNEILEAKNIHLPLEPQSTTTPETRAEAGEQAQIDIFGERMQGFAQSGPEKTRHINKWLAGNCFGDYYTRGGLDTRRREMITLCFLAAQGGCEPQLTSHAVANMRVGNDERFLIAVVSQCTPYIGYPRTLNALRCIADAAAKA
U2BXL2	Carboxymuconolactone decarboxylase family protein	Bifidobacterium bifidum ATCC 29521 = JCM 1255 = DSM 20456	MFDELKSRMNKFWNDDRTLAQTDPEFVELFSNFAYDEVVNEPGANHPDLDDSTRSMAILAALIGCQGLDDFELMVPVAFESGVSAVQVKEIVYQAVAYLGFGRVLPFLKKTNEILEAKNIRLPLEPQSTTTPETRAEAGEQAQIDIFGERMQGFAQSGPEKTRHINKWLAGNCFGDYYTRGGLDTRRREMITLCFLAAQGGCEPQLTSHAVANMRVGNDERFLIAVISQCTPYIGYPRTLNALRCIADAAAKA
A0A086BP98	Carboxymuconolactone decarboxylase family protein	Bifidobacterium bombi DSM 19703	MAISQFAWNFHERMFPGYRSDFLRTDPEFIERFDNFAFDEVVRETDLDDRTRFMSIVASLIGCQGIDEFKAIVPAALNFGLTPVQLKEVVYQAVAYLGIGRVFPFLKATNQALRDAGVELPLAPQSTTTCDSESRLKGGEERQISVFGPTMKDFWESGPQDSVHINRWLTDNCFGDYYTRTGLSMREREMVTFCFLSAQGGSEPQLTSHAKANLRIGNDEDFLIAVISQNVPFIGYPRSLNALQCLREAVNEGEGVDDDGSEDDSSGTGDSENNSLDNGDSVNDGSGTRDSAAMGF
D4BNA3	Carboxymuconolactone decarboxylase family protein	Bifidobacterium breve DSM 20213 = JCM 1192	MSRKQKDTIMNISPAAEQYHRTFFPNSELLRQDDPDMAQIIENFAFDEVPNEPGVNDLDDRTRYLAILATLLGSQSLTEFRGIVPAAMIAGLTPVEIKEATYQAVAYLGIARVYPFIAALNEVLRAQGVELPLPPQSTTTPETRREAGTQAQVDIFGEDMKDFYKSGPEETRHINRWLAANCFGDYYTRTGLNLKQREMITFCFLATQGGCEPQLTSHARANMRIGNDCHFLIAVASQCMPYIGYPRTLNALRCVDEAAKSM
A0A087AD13	Carboxymuconolactone decarboxylase	Bifidobacterium callitrichos DSM 23973	MFGTRKGGLFADNKPTLGQCDPEFIDLFTRFAYDEVIHEPGANHPDLDDVTRSMAILATLIGCQGTDAFATMLPVALDGGATPVQVKEIVYQAVAYLGFGRVLPFLNIVNEVLTDRGVTLPLEGQSTTTPETRAEAGERSQIEIFGEGMRGFASSGPEETRHINKWLADNCFGDYYTRGGLDTRHREMITLCFLAAQGGCEPQLVAHAKANLRVGNEKAFLIAVVSQTVPYIGYPRTLNAIRCINEAAAAVAD
B6XTV1	Carboxymuconolactone decarboxylase family protein	Bifidobacterium catenulatum DSM 16992 = JCM 1194 = LMG 11043	MNSFWNNDRTLSQTDPEFIEFFSNFAYDEVVNEPGANHPDLDDKTRSLAILAVLVGCQGLDAFEMMLPVAYETGLSSIAIKEMVYQATAYCGFGKTLPFLKKLNNFLGAANVHLPLEPQGTITPETRAKAGEDKQIEIFGEGMRGFAQSGPEETRHINKWLAGNCFGDYYTRGGLNTREREMITLCFLAAQGGCEPQLASHAKANMGVGNEKAFLIAIISQCMPYIGYPRTLNAIRCINDAAEQMQG
A0A087AH18	Carboxymuconolactone decarboxylase	Bifidobacterium choerinum	MTQHTTDPDHNPNDELIRTDPHFVDRLLHFADEEVAQDPDTRLDPETRYLAILATLLGCQGTDEFRIQLTRALDAGLSPVEAKEVVYQAVDYLGLGRVRPFLGITNDVLEARGVSLPLPDQTTTTMDDRLEAGNAKQVELFGTGMDKSYERSKVNYWLADNCFGDYYTRTGLTNAQREMVTFCYLSAQGGVEPQLFAHAKANIGLGNDADFLRKVTLQCLPYIGYPRTLNTLRIVDEADKTLRSA
A0A087AFR2	Carboxymuconolactone decarboxylase	Bifidobacterium choerinum	MFEELHKKMNHFWNDDRTLAQTDPEYIELFSRFAYDEVVHEPEANDPKLGEADRCLAIIASIIGAQGMDAFEMMLPIAYQAGVTSVQLKEVVYQATPYAGFAHALPYLKKLNDFLNAENVAMPLPGQATVADDERMARGEQVEIRLFGDVMKDFHRKGPEDTRHINAWLTDACFGDYYTRGGLTLAQREMVTFCLLVAQGGCEAQVRAHIQANLRLGNGEHFLIAVVSQCLPYIGYPRALNAIACIRAAIGERGEDDGMPAAHEPDTDRGDA
A0A087APN8	Carboxymuconolactone decarboxylase	Bifidobacterium cuniculi	MTRFTTDEDLTRTDPGFMERMTHFAQVEVPQDEATKIDEESRHLAILATLLGCQGQEEFHVELERALDAGLTPVQVKEVVYQAVDYLGIGRVRPFLTLTNDVLEARGVQLPLPDQATTTMEDRLERGAAIQAAYFGEQMRENWKKGSIERWLADNCFGDYYTRTGLTDRQRELITFCFLSAQGSCEPQLTAHAMGNMNLGNTAGFLRKVVAQCVPYIGYPRSLNAIRVVGEAEKAFAAAQEER
D2QAA9	4-carboxymuconolactone decarboxylase	Bifidobacterium dentium (strain ATCC 27534 / DSM 20436 / JCM 1195 / Bd1)	MFEELHRKMNSFWNNDRTLSETDPEFIKLFSDFAYDEVVNEPGANHPELDDRTRSLAILAVLVGCQGVEAFEMMLPVAYEAGLTSVAIKEMVYQATAYCGFGKTLPFLKKLNDFLGAANVHLPLKAQGTTTPETRAEAGEAKQIEIFGEGMRGFAQSGPEETRHINKWLADNCFGDYYTRDGLNTREREMITLCFLAAQGGCEPQLTSHARANMAVGNEKAFLIAAVSQCMPYIGYPRTLNAIRCINDAAQG
E0Q6G6	Carboxymuconolactone decarboxylase family protein	Bifidobacterium dentium ATCC 27679	MKTLRKVDMFEELHRKMNSFWNNDRTLSETDPEFIKLFSDFAYDEVVNEPGANHPELDDKTRSLAILAVLVGCQGVEAFEMMLPVAYEAGLTSVAIKEMVYQATAYCGFGKTLPFLKKLNDFLGAANVHLPLKAQGTTTPETRAEAGEAKQIEIFGEGMRGFAQSGPEETRHINKWLADNCFGDYYTRDGLNTREREMITLCFLAAQGGCEPQLTSHARANMAVGNEKAFLIAVVSQCMPYIGYPRTLNAIRCINDAAQG
A0A087APL2	4-carboxymuconolactone decarboxylase	Bifidobacterium gallinarum	MDRVERTEATMQELFHQPAVTTEGTDPEFMRILQRFIFGDVCHTGSLDNRMRELVTVTVLATLNTLPQLKAHTQAALNVGCTPIEIREAIYQCAPFIGFPKTLNAIGAMNEAFQAAGIELPLPEQGTVSEENRNERGLQLQAPLYGTEIKDRYTWLPGDFAEFVPRMLTELCFGDYMSRDGLDGKTRELLTVVLLAALGGAEVQVRSHVEGALKAGNSKEELVCALVHAGCYMGIPRLFNALNACKELLTRE
A0A087B9E9	Putative carboxymuconolactone decarboxylase	Bifidobacterium kashiwanohense JCM 15439 = DSM 21854	MFEELHKRMNSFWNNDRTLSQTDPEFIEFFSNFAYDEVVNEPGANHPDLDDKTRSLAILAVLVGCQGLDAFEMMLPVAYETGLSSIAIKEMVYQATAYCGFGKTLPFLKKLNNFLGAANVHLPLEPQGTITPETRAKAGEDKQIEIFGEGMRGFAQSGPEETRHINKWLAGNCFGDYYTRGGLNTREREMITLCFLAAQGGCEPQLTSHAKANMGVGNEKAFLIAIISQCMPYIGYPRTLNAIRCINDAAEQMQG
A0A0A7I3V4	Carboxymuconolactone decarboxylase	Bifidobacterium kashiwanohense PV20-2	MFEELHKRMNSFWNNDRTLSQTDPEFIEFFSNFAYDEVVNEPGANHPDLDDKTRSLAILAVLVGCQGLDAFEMMLPVAYETGLSSIAIKEMVYQATAYCGFGKTLPFLKKLNNFLGAANVHLPLEPQGTTTPETRAKAGEDKQIEIFGEGMRGFAQSGPEDTRHINKWLACNCFGDYYTRGCLSTREREMITLCFLAAQGGCEPQLTSHAKANMGVGNEKALLIAVISQCMPYIGYPRTLNAIRCINDAAEQMQG
A0A083WX49	Carboxymuconolactone decarboxylase	Bifidobacterium longum subsp. longum 17-1B	MRGQSSNISPAAEEYHHTFFPNSELLRQDDPDLAEIIENFAFDEVPNEPGVNDLDDKTRYLAILATLLGSQSLTEFRGIVPAAMIAGLTPVEIKEATYQAVAYLGIARVYPFIAALNEVLRAQEVTLPLPSQSTTTPETRREAGTQAQVDIFGEGMKNFYKSGPDEKRHINRWLAANCFGDYYTRTGLDLKQREMITFCFLAAQGGCEPQLTSHAHANMRIGNDRHFLITVASQCMPYIGYPRTLNALRCVDEAANSM
A0A087BIK0	Carboxymuconolactone decarboxylase	Bifidobacterium merycicum	MFGKKNGFFSDGKITLEQADPEFITLFSNFAYDEVVNEPGAQHPDLDDATRSMAILATLIGCQGVDAYEMMLPVALETGLTPVQVKEVVYQAVAYLGFGRVLPFLKATNEIFVDKGINLPLEGQSTTTPETRAAAGEQTQIDIFGERMRGFAQSGPEETRHINKWLAGNCFGDYYTRKGLTAREREMITLCFLAAQGGCEPQLTSHAKANMGVGNEKAFLIAVVSQCMPYIGYPRTLNALRCINEAAQAMQA
W4NAM0	Carboxymuconolactone decarboxylase	Bifidobacterium moukalabense DSM 27321	MFEELHKKMNAFWNNDRTLSETDPEFIGLFSDFAYDEVVNEPGANHPDLDDRTRSLAILAILVGCQGIEAFEMMLPVAYETGLTSVAIKEMVYQATAYCGFGRTLPFLRKLNNFLGAANVHLPLEAQGTTTPETRAEAGEAKQIEIFGEGMRGFAQSGPEETRHINKWLADNCFGDYYTRGGLDTREREMITLCFLAAQGGCEPQLTSHAKANMAVGNEKSFLIAVVSQCMPYIGYPRTLNAIRCINEAARN
A0A139B7R8	Carboxymuconolactone decarboxylase	Bifidobacterium pseudocatenulatum	MFEELHKRMNSFWNNDRTLSQTDPEFIEFFSNFAYNEVVNEPGANHPDLDDKTRSLAILAVLVGCQGLDAFEMMLPVAYETGLSSIAIKEMVYQATAYCGFGKTLPFLKKLNNFLGAANVHLPLEPQGTTTPETRARAGEDKQIEIFGEGMRGFTQSGPEDTRHINKWLACNCFGDYYTRGGLSTREREMITLCFLAAQGGCEPQLTSHAKANMGVGNEKAFLIAVISQCMPYIGYPRTLNAIRCINDAAEQMQG
A0A173ZK71	4-carboxymuconolactone decarboxylase	Bifidobacterium pseudocatenulatum	MFEELHKRMNSFWNNDRTLSQTDPEFIEFFSNFAYDEVVNEPGANHPDLDDKTRSLAILAVLVGCQGLDAFEMMLPVAYETGLSSIAIKEMVYQATAYCGFGKTLPFLKKLNNFLGAANVHLPLEPQGTTTPETRARAGEDKQIEIFGEGMRGFTQSGPEDTRHINKWLACNCFGDYYTRGGLSTREREMITLCFLAAQGGCEPQLTSHAKANMGVGNEKAFLIAVISQCMPYIGYPRTLNAIRCINDAAEQMQG
C0BTE4	Carboxymuconolactone decarboxylase family protein	Bifidobacterium pseudocatenulatum DSM 20438 = JCM 1200 = LMG 10505	MNSFWNNDRTLSQTDPEFIEFFSNFAYDEVVNEPGANHPDLDDKTRSLAILAVLVGCQGLDAFEMMLPVAYETGLSSIAIKEMVYQATAYCGFGKTLPFLKKLNNFLGAANVHLPLEPQGTTTPETRARAGEDKQIEIFGEGMRGFTQSGPEDTRHINKWLACNCFGDYYTRGGLSTREREMITLCFLAAQGGCEPQLTSHAKANMGVGNEKAFLIAVISQCMPYIGYPRTLNAIRCINDAAEQMQG
A0A072MU56	Carboxymuconolactone decarboxylase	Bifidobacterium pseudocatenulatum IPLA36007	MFEELHKRMNSFWNNDRTLSQTDPEFIEFFSNFAYDEVVNEPGANHPDLDDKTRSLAILAVLVGCQGLDAFEMMLPVAYETGLSSIAIKEMVYQATAYCGFGKTLPFLKKLNNFLGAANVHLPLEPQGTTTPETRARAGEDKQIEIFGEGMRGFTQSGPEDTRHINKWLACNCFGDYYTRGGLSTREREMITLCFLAAQGGCEPQLTSHAKANMGVGNEKAFLIAVISQCMPYIGYPRTLNAIRCINDAAEQMQG
A0A087C1P2	Carboxymuconolactone decarboxylase	Bifidobacterium pseudolongum subsp. globosum	MTNQNDDLRRTDPGFAERMLHFADVEVAQDPDTALDPQTRYLAILATLLGCQGADEFRIQLVRALDAGLTPVQVKETVYQAVDYLGIGRVRPFLGITNEVLEARGVRLPLPDQSTTTPENRLEAGNAKQVELFGEGMDKSYERSKINYWLADNCFGDYYTRTGLTNAQREMITFCYLAAQGGVEPQLLAHAKANIGVGNSADLLRKVVLQCLPYIGYPRTLNALSTVGEAEQAVASAE
A0A087C3Y8	Putative carboxymuconolactone decarboxylase	Bifidobacterium pseudolongum subsp. pseudolongum	MTNQNTNINSDPNSDLRRTDPGFAERMLHFADVEVAQDPDTQLDAETRYLAILATLLGCQGTDEFRIQLARALDAGLTPVQVKEVVYQAVDYLGIGRVRPFLGITNDVLEARGVELPLSDQGTTTMDDRLEAGNAKQVELFGSGMDKSYERSKVNYWLADNCFGDYYTRTGLTNAQREMITFCYLAAQGGVQPQLLAHAKANIGVGNSADVLRKVVLQCLPYIGYPRTLNALHVVGEFE
A0A087CDU3	Carboxymuconolactone decarboxylase-like protein	Bifidobacterium psychraerophilum	MAHRNTRKRLERMFQDEKPLGESDPGFVEMFNRFAYGDVAHRGALHDGQRSLVVLSSLLGCDALDEFEVMAQVALNVGVEPRAVKETIYQSLAFLGMGRVFPFLRVANDLFESKGVALPLDEAPVPELSTTHHSGVEIRERLKLQVGDDAASEPGRPSPMEVLEGLATDYAFGDYFTRPGLDLPTREMAAFCLLTAMGDCDEDLRRHLAANIAVGNDRDVLADAVLQCLPYIGFPRVRKALRLLEER
A0A087CCE8	4-carboxymuconolactone decarboxylase	Bifidobacterium pullorum	MDRGERTEATMQELFHQPAVTTEGTDPEFMRILQRFIFGDVCHTGSLDNRMRELVTVTVLATLNTLPQLKAHTQAALNVGCTPIEIREAIYQCAPFIGFPKTLNAIGAMNEAFQVAGIELPLPEQGTVSEENRNERGLQLQAPLYGTEIKDRYTWLPGDFAEFVPRMLTELCFGDYMSRDGMDGKTRELLTVVLLAALGGAEVQVKSHVEGALKAGNSKEELVCALVHAGCYMGIPRLFNALNTCKELLTRE
A0A087CPL1	4-carboxymuconolactone decarboxylase	Bifidobacterium reuteri DSM 23975	MTEHSTTEHDQSAEQPSGISPAAEAYHRTFFPDSELLRRDDPDLARIIENFAFDEVPNEPGVNDLDDHTRYLAILATLLGSQSLTEFRGIVPAALIAGLTPVEIKEATYQAVAYLGIARVYPFIAALNDILRERGVELPLPSQATTTPETRREAGTQAQVDIFGDGMKDFYKSGPEDKRHVNRWLAANCFGDYYTRTGLDLKQREMITFCFLAAQGGCDPQLTSHARANMRIGNDRHFLIAVASQCLPYIGYPRTLNALRCIDAASQD
A0A087D2Y4	Carboxymuconolactone decarboxylase family protein	Bifidobacterium ruminantium	MFEELHRKMNAFWNNDRTLSQTDPEYVKLFSDFAYGEVVNEPGANHPDLDDKTRSLAILAALVGCQGLDAFEMMLPVAYETGLTSVAIKEMIYQATAYCGFGRTLPFLKKLNVFLGAANVHLPLEPQGTTTSETRAQAGEDKQVEIFGENMRGFAQSGPEETRHINKWLADNCFGDYYTRGGLDTREREMVTLCFLAAQGGCEPQLTAHAKANMVVGNEKAFLIAVVSQCMPYIGYPRTLNAIRCIDEAVKG
A0A087D028	4-carboxymuconolactone decarboxylase	Bifidobacterium saeculare DSM 6531 = LMG 14934	MDRVERTEATMQELFHQPAVTTEGTDPEFMRILQRFIFGDVCHTGSLDNRMRELVTVTVLATLNTLPQLKAHTQAALNVGCTPIEIREAIYQCAPFIGFPKTLNAIGAMNEAFQVAGIELPLPEQGTVSEENRNERGLQLQAPLYGTEIKDRYTWLPGDFAEFVPRMLTELCFGDYMSRDGMDGKTRELLTVVLLAALGGAEVQVKSHVEGALKAGNSKEELVCALVHTGCYMGIPRLFNALNTCKELLTRE
A0A087D8V7	4-carboxymuconolactone decarboxylase	Bifidobacterium saguini DSM 23967	MTVQTTETDNAYEPRLSDAAREYLTRMFPNNDAPSLPQTDPEFTERFDNFAFDEVINGGAPEGEEPLDDRTRFIAILATLLGCQGVDQFRVMLGAALDMGVTPTEAKEIVYQSVAYLGIGRVFPFFSVANEVLVQRGVALPLKPQATTEPDFANRVAAGEQAQVDIFGEGMKGFAVSGNPEYPQTNRWLAANCFGDYYTRGGLDLREREMITYCYLAAQGGVEPQLIAHAKANMRIGNSKAFLLKVASAVMPFIGYPRTLNAIRCIETAASDK
W2VA98	Carboxymuconolactone decarboxylase family protein	Bifidobacterium sp. MSTE12	MFEELHRKMNSFWNNDRTLSETDPEFIKLFSDFAYDEVVNEPGANHPELDDKTRSLAILAVLVGCQGVEAFEMMLPVAYEAGLTSVAIKEMVYQATAYCGFGKTLPFLKKLNDFLGAANVHLPLKAQGTTTPETRAEAGEAKQIEIFGEGMRGFAQSGPEETRHINKWLADNCFGDYYTRDGLNTREREMITLCFLAAQGGCEPQLTSHARANMAVGNEKVFLIAAVSQCMPYIGYPRTLNAIRCINDAAQG
A0A087E069	Carboxymuconolactone decarboxylase	Bifidobacterium stellenboschense	MFGGKKKSNLFADGRPTLAKCDPEFIDLFSDFAYGEVVHEPGANHPDLDDATRSMAILAALIGCQGTDAYEMLLPVALKSGVTPVQAKEIAYQAVAYCGFGRVLPFLNITNDVLVEAGVDLPLEGQSTTTPDTRAAAGEAKQVEIFGEGMRGFASSGPEDTRHINKWLADNCFGDYYTRGGLGTREREMITLCYLAAQGGCEPQLTAHAKANMAVGNDKAFLIAVVSQIMPYIGYPRTLNALRCVKEAAGE
A0A087EKQ2	Carboxymuconolactone decarboxylase Related Protein (EC 4.1.1.44)	Bifidobacterium tsurumiense	MEHNTMNEDAKGRIDATERNMQALFHQSAVTDQGNNPEFMRILQRFIFGEVCEVGSLDNHTRELVTITVLTVNQTLPQLKAHINACLNVKATPEEIREVIYQCAPFIGFPKTLNAIAVMDEVFDDHGIALPMEDTATVDEGNRHEVGASIQDEFYGDEIKERYAWLPGEFAPAVPEWLTSYAFGDIASRKGLETRERELLIVVILAALGGAEMQVRSHISGAIKAGNDAERIVCALAHAMPYMGFPRFFNALNAAREILETK
R5GZN4	Carboxymuconolactone decarboxylase family protein	Bifidobacterium adolescentis CAG:119	MFEELHRKMNAFWNNDRTLSQTDPEFVKLFSDFAYDEVINEPGANHPDLDDQTRSLAILAALVGCQGLDAFEMMLPVAYETGLTSVAIKEMIYQATAYCGFGRTLPFLKKLNVFLGAANVHLPLEPQGTTTSETRAQAGEDKQVEIFGENLRGFAQSGPDETRHINKWLADNCFGDYYTRGGLSTREREMVTLCFLAAQGGCEPQLTAHAKANMAVGNEKAFLIAVVSQCMPYIGYPRTLNAIRCIDEAVKG
R6Q106		Bifidobacterium pseudocatenulatum CAG:263	MFEELHKRMNSFWNNDRTLSQTDPEFIEFFSNFAYDEVVNEPGANHPDLDDKTRSLAILAVLVGCQGLDAFEMMLPVAYETGLSSIVIKEMVYQATAYCGFGKTLPFLKRLNNFLGAANVHLPLEPQGTTTPETRARAGEDKQIEIFGEGMRGFTQSGPEDTRHINKWLACNCFGDYYTRGGLSTREREMITLCFLAAQGGCEPQLTSHAKANMGVGNEKAFLIAVISQCMPYIGYPRTLNAIRCINDAAEQMQG
C7Q9X7	Carboxymuconolactone decarboxylase	Catenulispora acidiphila (strain DSM 44928 / NRRL B-24433 / NBRC 102108 / JCM 14897)	MSGTAPQPEHSSPTTETTQTGQPDHADHADHADRPASRYDRGLALLGQVGGTDPTRALAGLADTAPDLARLTIEFYADIYSRPGLTLPQRQIINIAALTALGTAAPQLRFHIDGALNVGVGPTEIVEVIMHMSVYAGVPATLNGLAVAKAAFADRTDLDWSPTASPIEEQESAEQRYNRGLDALQAIDGRAGDQVMASLAPISPDFARLLVGFAFADIYSRPGLDLKSRELATVAACTALGTAAAQLRVHLHGLLNVGGTREEPVEAIMQMAGYAGFPAALNGIAAAREVFAERAGAEG
L1MGT8	Carboxymuconolactone decarboxylase family protein	Corynebacterium durum F0235	MAPIFSPPIPLIQRRYGVWEPTLGGMPISEEAIQYFKELFHERKSRFHTLDPELGEIYVNFAYGEVITSSTRIDTHTRLMLHLAALVSSGGEEMYKVMLEGALNVGVSAVEIKEILYQAVAYVGMGRIYDFLRITNNELMRRDEKLPLPAQSTTTRETRMEEGDKILRTIFGDEAIDATATDTPDDQQVMLNFLRGNCFGDIYTRSGIDIKTRELLTLVMLVSMGGCEAQLRGHINGNLNVGNDRALLIETIIQLLPLIGYPRTLNGLRVVTENTDS
A0A133Z3V8	Carboxymuconolactone decarboxylase family protein	Corynebacterium kroppenstedtii	MSEEFNQITGRFAFGEMWPASGLDDRRKILVSVACVSASGGGELSALLWAGLHLGVAAEELQEVFHQIASYVGISRARHGLEELDKLVDAPVSVQSTVTEHDRLAKGIAAQKAMFGDGIDAMRENAPEDESFIQDALSAYCFGDTYTRKALSLADRELLTWVAIISLGGCDPQARAHVSGNLAVGNDRAILLGALAVCVPWIGFPRSLNALAAINSQTKSDVAEDKTAENDDKES
C4LH46	Putative 4-carboxymuconolactone decarboxylase	Corynebacterium kroppenstedtii (strain DSM 44385 / JCM 11950 / CIP 105744 / CCUG 35717)	MSASQPDADAQPDPRHTHRSIPDVFREVFDHDYSPLGSSARVRDEFNQITDRFAFGEMWPASGLDDRRKILVSVACVATSGGDELSALLRAGLHLGVAAEELQEVFHQIAPYVGISRARHGLEELDKLVDAPVDIQSTVTEDDRLAKGIAAQKAMFGDGIDTMRENAPEDESFIQDALSAYCFGDTYTRKALSLADRELLTWVAIISLGGCDPQARAHVSGNLAVGNDRAILLGALAVCVPWIGFPRSLNALAAINSQTKNDVAEDKTAENDDKES
A0A064CDK7	Carboxymuconolactone decarboxylase	Mycobacterium aromaticivorans JS19b1 = JCM 16368	MDAGRRERGRRVFADVMTFAAPQDDSPAATGLIDFVYGEVWSRPALSRRDRRFVTLACVAAADAEAPLRDHVYAALNSGDVLITEMREAVLHFAVYAGWPKASWFNMVVDEQWERIHRNRGQAPSPPDPLLPLITPSDPEIRLVVGEQSFKEINCIPFAPIRDNPYSGAGILNFVFGEMWLRPGLGMKERRLITVACVAFQDAVVPILSHVYAALKSRDLSFAEMDELALHFAAYYGWPKASHLNQAIGEQQQRVLDEWRSEASPS
A0A1A3CUL2	4-carboxymuconolactone decarboxylase	Mycobacterium asiaticum	MTPKSGPRLTGVADRDAGLSAKIAFFFTRRQFKRMTGRETATMLEPMRMYAHIPRLLRAYGRLEQAEAKLDVLSPRHRALAELKSAMTARCEFCIDLGSQIARGWGITDEELLAMSDYRNADCFSEVDKLILDYATAMTRTPVEVTDELFERLRAHFDTAQLVGLTHVITLGNLRARFNLALNIGSAGLSEGMVCALPDADRG
A0A1A3DHG7	4-carboxymuconolactone decarboxylase	Mycobacterium asiaticum	MTPNSGPRLTGVSDRDAGLSAKIAFFFTRRQFKRMTGRETATMLEPMRMYAHIPRLLRAYGRLEQAEAKLDILSPRHRALAELKSAMTARCEFCIDLGSQIARGWGITDEELLALSHYRNAGCFSEVDKLILDYATAMTRTPVEVTDELFERLRAHFDTAQLVGLTHVVTLGNLRARFNLALNIGSAGLSEGMVCALPDADRG
A0A1A3UFL6	4-carboxymuconolactone decarboxylase	Mycobacterium asiaticum	MTPNSGPRLTGVSDRDAGLSAKIAFFFTKRQFKRMTGRETATMLEPMRMYAHIPRLLRAYGRLEQAEAKLGILSPRHRALAELKSATTARCEFCIDLGSQIARRWGITDGELLALSDYRSDYRSDYRNADCFSEVDKLILDYATAMTRTPVEVTDELFERLRAHFDTAQLVGLTHVITLGNLRARFNLALNIGSAGLSEGMVCALPDADRG
A0A1A3NA16	4-carboxymuconolactone decarboxylase	Mycobacterium asiaticum	MTPNSGPRLTGVSDRDAGLSAKIAFFFTKRQFKRMTGRETATMLEPMRMYAHIPRLLRAYGRLEQAEAKLDILSPRHRALAELKSATTARCEFCIDLGSQIARRWGITDEELLAMSDYRSDYRSDYRSDHRSDYRNADCFSEVDKLILDYATAMTRTPVEVTDELFERLRAHFDTAQLVGLTHVITLGNLRARFNLALNIGSAGLSEGMVCALPDADRG
A0A0H2ZWD7	4-carboxymuconolactone decarboxylase domain protein (EC 4.1.1.44)	Mycobacterium avium (strain 104)	MSRSDSAARHQRGVRTFAEVMTFDPPDDASPCASGLIDFVFGEVWSRPGLSRRDRRFVTLACVAAADAQAPLEQHVYAALNSGDLSITEMREAVLHFAVYAGWPKASRFNIVVDQQWARIAAERGEPTPDPEPLLPLVTAADPEQRLRGGERSFKDINCLPFAPPRDNPYSGAGILNFVFGEMWLRPGLGMKERRLITVACVAFQDAEIPIMSHVYAALKSGDVSFREMDEVALQFAAYYGCAKADHLNQALAEQKQRVIAENHSDATPVG
V7J7I3	Carboxymuconolactone decarboxylase	Mycobacterium avium 05-4293	MSRSDSAARHQRGVRTFAEVMTFDPPDDASPCASGLIDFVFGEVWSRPGLSRRDRRFVTLACVAAADAQAPLEQHVYAALNSGDLSITEMREAVLHFAVYAGWPKASRFNIVVDQQWARIAAERGEPTPDPEPLLPLVTAADPEQRLRGGERSFKDINCLPFAPPRDNPYSGAGILNFVFGEMWLRPGLGMKERRLITVACVAFQDAEIPIMSHVYAALKSGDVSFREMDEVALQFAAYYGCAKADHLNQAIAEQKQRVIAENHSDATPVG
V7P894	Carboxymuconolactone decarboxylase	Mycobacterium avium 10-5560	MSRSDSEARHQRGVRTFAEVMTFDPPDDASPCASGLIDFVFGEVWSRPGLSRRDRRFVTLACVAAADAQAPLEQHVYAALNSGDLSITEMREAVLHFAVYAGWPKASRFNIVVDQQWARIAAERGEPTPDPEPLLPLVTAADPEQRLRGGERSFKDINCLPFAPPRDNPYSGAGILNFVFGEMWLRPGLGMKERRLITVACVAFQDAEIPIMSHVYAALKSGDVSFREMDEVALQFAAYYGCAKADHLNQAIAEQKQRVIAENHSDATPVG
V7JPZ7	Carboxymuconolactone decarboxylase	Mycobacterium avium 10-5581	MSRSDSAARHQRGVRTFAEVMTFDPPDDASPCASGLIDFVFGEVWSRPGLSRRDRRFVTLACVAAADAQAPLEQHVYAALNSGDLSITEMREAVLHFAVYAGWPKASRFNIVVDQQWARIAAERGEPTPDPEPLLPLVTAADPEQRLRGGERSFKDINCLPFAPPRDNPYSGAGILNFVFGEMWLRPGLGMKERRLITVACVAFQDAEIPIMSHVYAALKSGDVSFREMDEVALQFAAYYGCAKADHLNQAIAEQKQRVIAENHSDATPVG
X7U8T6	Carboxymuconolactone decarboxylase family protein	Mycobacterium avium MAV_120709_2344	MRTFAEVMTFDPPDDASPCASGLIDFVFGEVWSRPGLSRRDRRFVTLACVAAADAQAPLEQHVYAALNSGDLSITEMREAVLHFAVYAGWPKASRFNIVVDQQWARIAAERGEPTPDPEPLLPLVTAADPEQRLRGGERSFKDINCLPFAPPRDNPYSGAGILNFVFGEMWLRPGLGMKERRLITVACVAFQDAEIPIMSHVYAALKSGDVSFREMDEVALQFAAYYGCAKADHLNQAIAEQKQRVIAENHSDATPVG
V7L9W4	Carboxymuconolactone decarboxylase	Mycobacterium avium subsp. avium 10-9275	MSRSDSAARHQRGVRTFAEVMTFDPPDDASPCASGLIDFVFGEVWSRPGLSRRDRRFVTLACVAAADAQAPLEQHVYAALNSGDLSITEMREAVLHFAVYAGWPKASRFNIVVDQQWARIAAERGEPTPDPEPLLPLVTAADPEQRLRGGERSFKDINCLPFAPPRDNPYSGAGILNFVFGEMWLRPGLGMKERRLITVACVAFQDAEIPIMSHVYAALKSGDVSFREMDEVALQFAAYYGCAKADHLNQAIAEQKQRVIAENHSDATPVG
V7LJS2	Carboxymuconolactone decarboxylase	Mycobacterium avium subsp. avium 11-4751	MSRSDSAARHQRGVRTFAEVMTFDPPDDASPCASGLIDFVFGEVWSRPGLSRRDRRFVTLACVAAADAQAPLEQHVYAALNSGDLSITEMREAVLHFAVYAGWPKASRFNIVVDQQWARIAAERGEPTPDPEPLLPLVTAADPEQRLRGGERSFKDINCLPFAPPRDNPYSGAGILNFVFGEMWLRPGLGMKERRLITVACVAFQDAEIPIMSHVYAALKSGDVSFREMDEVALQFAAYYGCAKADHLNQAIAEQKQRVIAENHSDATPVG
X8B3Z8	Carboxymuconolactone decarboxylase family protein	Mycobacterium avium subsp. avium 2285 (R)	MRTFAEVMTFDPPDDASPCASGLIDFVFGEVWSRPGLSRRDRRFVTLACVAAADAQAPLEQHVYAALNSGDLSITEMREAVLHFAVYAGWPKASRFNIVVDQQWARIAAERGEPTPDPEPLLPLVTAADPEQRLRGGERSFKDINCLPFAPPRDNPYSGAGILNFVFGEMWLRPGLGMKERRLITVACVAFQDAEIPIMSHVYAALKSGDVSFREMDEVALQFAAYYGCAKADHLNQAIAEQKQRVIAENHSDATPVG
X8A5W8	Carboxymuconolactone decarboxylase family protein	Mycobacterium avium subsp. avium 2285 (S)	MDLPSSPLGELDPQFEKLGLEVAAFTFGLPGTSVREKLLQTVTLDICRAHLGLAFRMHVTAATMHGVTYAELLAAIRFVAPYSGYPAAADALARLTEIAAETGMDTSDLGEQPESGAVNDAAGRLDIADEWTAEFVDWQLSRAWSEDLLSRRERAIMALTSDVGQQDLDESLRRHVELALDSGLSAGAVRDVIRFCAEYGIGRAAAALRALDDVLVG
A0A0E2WT55	Carboxymuconolactone decarboxylase	Mycobacterium avium subsp. hominissuis 100	MSRSDSAARHQRGVRTFAEVMTFDPPDDASPCASGLIDFVFGEVWSRPGLSRRDRRFVTLACVAAADAQAPLEQHVYAALNSGDLSITEMREAVLHFAVYAGWPKASRFNIVVDQQWARIAAERGEPTPDPEPLLPLVTAADPEQRLRGGERSFKDINCLPFAPPRDNPYSGAGILNFVFGEMWLRPGLGMKERRLITVACVAFQDAEIPIMSHVYAALKSGDVSFREMDEVALQFAAYYGCAKADHLNQAIAEQKQRVIAENHSDATPVG
A0A0E2X5K2	Carboxymuconolactone decarboxylase	Mycobacterium avium subsp. hominissuis 101	MSRSDSAARHQRGVRTFAEVMTFDPPDDASPCASGLIDFVFGEVWSRPGLSRRDRRFVTLACVAAADAQAPLEQHVYAALNSGDLSITEMREAVLHFAVYAGWPKASRFNIVVDQQWARIAAERGEPTPDPEPLLPLVTAADPEQRLRGGERSFKDINCLPFAPPRDNPYSGAGILNFVFGEMWLRPGLGMKERRLITVACVAFQDAEIPIMSHVYAALKSGDVSFREMDEVALQFAAYYGCAKADHLNQALAEQKQRVIAENHSDATPVG
V7MRG8	Carboxymuconolactone decarboxylase	Mycobacterium avium subsp. hominissuis 10-5606	MSRSDSEARHQRGVRTFAEVMTFDPPDDASPCASGLIDFVFGEVWSRPGLSRRDRRFVTLACVAAADAQAPLEQHVYAALNSGDLSITEMREAVLHFAVYAGWPKASRFNIVVDQQWARIAAERGEPTPDPEPLLPLVTAADPEQRLRGGERSFKDINCLPFAPPRDNPYSGAGILNFVFGEMWLRPGLGMKERRLITVACVAFQDAEIPIMSHVYAALKSGDVSFREMDEVALQFAAYYGCAKADHLNQAIAEQKQRVIAENHSDATPVG
A0A0E2W3U5	Carboxymuconolactone decarboxylase	Mycobacterium avium subsp. hominissuis A5	MSRSDSAARHQRGVRTFAEVMTFDPPDDASPCASGLIDFVFGEVWSRPGLSRRDRRFVTLACVAAADAQAPLEQHVYAALNSGDLSITEMREAVLHFAVYAGWPKASRFNIVVDQQWARIAAERGEPAPDPEPLLPLVTAADPEQRLRGGERSFKDINCLPFAPPRDNPYSGAGILNFVFGEMWLRPGLGMKERRLITVACVAFQDAEIPIMSHVYAALKSGDVSFREMDEVALQFAAYYGCAKADHLNQAITEQKQRVIAENHSDATPVG
V7KRP9	Carboxymuconolactone decarboxylase	Mycobacterium avium subsp. silvaticum ATCC 49884	MSRSDSAARHQRGVRTFAEVMTFDPPDDASPCASGLIDFVFGEVWSRPGLSRRDRRFVTLACVAAADAQAPLEQHVYAALNSGDLSITEMREAVLHFAVYAGWPKASRFNIVVDRQWARIAAERGEPTPDPEPLLPLVTAADPEQRLRGGERSFKDINCLPFAPPRDNPYSGAGILNFVFGEMWLRPGLGMKERRLITVACVAFQDAEIPIMSHVYAALKSGDVSFREMDEVALQFAAYYGCAKADHLNQAIAEQKQRVIAENHSDATPVG
V7KPC1	Carboxymuconolactone decarboxylase	Mycobacterium avium subsp. paratuberculosis 08-8281	MSRSDSAARHQRGVRTFAEVMTFDPPDDASPCASGLIDFVFGEVWSRPGLSRRDRRFVTLACVAAADAQAPLEQHVYAALNSGDLSITEMREAVLHFAVYAGWPKASRFNIVVDQQWARIAAERGEPAPDPEPLLPLVTAADPEQRLRGGERSFKDINCLPFAPPRDNPYSGAGILNFVFGEMWLRPGLGMKERRLITVACVAFQDAEIPIMSHVYAALKSGDVSFREMDEVALQFAAYYGCAKADHLNQAIAEQKQRVIAENHSDATPVG
A0A0P7JVK8	Carboxymuconolactone decarboxylase	Mycobacterium chimaera	MRTFAEVMTVDPPGDRGPFTAGLIDFVFGEVWSRPGLSRRDRRFVTLACVAAADAQAPLEQHVYAALNSGDLTITEMRETVLHFAVYAGWPKASRFNIAVDQEWARIAEERGEAPPPPEPLLPLVTASDPEQRLQGGEASFKEINCLPFAPMRDNPYSGAGILNFVFGEMWLRPGLGMKERRLITVACVAFQDAEIPIISHVYAALKSGDVSFEEMDELALQFAAYYGCAKADYLNQVIAEQKQRVTAENRADPATVG
A0A1A0VRD6	Carboxymuconolactone decarboxylase	Mycobacterium colombiense	MRTFAEVMTIDPPDGDSPYRDGLIDFVFGEVWSRPGLSRRDRRFVTLACVAAADAQAPLEQHVYAALNSGDLTITEMRETVLHFAVYAGWPKASRFNIAVDMQWAKIAEARGEAPPPPEPLLPLVTASDPEQRLRGGEESFKEINCLPFAPMRDNPYSGAGILNFVFGEMWLRPGLGMKERRLITVACVAFQDAEIPIMSHVYAALKSGDVSFEEMDELALQFAAYYGCAKAEYLNQVIAEQKQRMRAENQAEHTSVG
A0A1A2SAK7	Carboxymuconolactone decarboxylase	Mycobacterium colombiense	MRDGARHERGVRAFAEVMTFDPPDGDSPYAGGLIDFVFGEVWSRPGLSRRDRRFVTLACVAAADAQAPLEQHVYAALNSGDLTITEMRETVLHFAVYAGWPKASRFNIAVDMQWAKIAEARGEAPPPPEPLLPLVTASDPEQRLLGGEESFKEINCLPFAPMRDNPYSGAGILNFVFGEMWLRPGLGMKERRLITVACVAFQDAEIPIMSHVYAALKSGDVSFEEMDELALQFAAYYGCAKAEYLNQVIAEQKQRVTAENQAEHTSVG
A0A1A2YMX0	Carboxymuconolactone decarboxylase	Mycobacterium colombiense	MRDGARHERGVRTFAEVMTFDPPDGDSPYAGGLIDFVFGEVWSRPGLSRRDRRFVTLACVAAADAQTPLEQHVYAALNSGDLTITEMRETVLHFAVYAGWPKASRFNIAVDMQWAKIAEARGEAPPPPEPLLPLVTASDPEQRLQGGEESFREINCLPFAPMRDNPYSGAGILNFVFGEMWLRPGLGMKERRLITVACVAFQDAEIPIMSHVYAALKSGDVSFDEMDELALQFAAYYGCAKAEYLNQVIAEQKQRVTAERRAEHTSVG
A0A1A3FVY6	Carboxymuconolactone decarboxylase	Mycobacterium colombiense	MRDGARHERGVRAFAEVMTFDPPDGDSPYAGGLIDFVFGEVWSRPGLSRRDRRFVTLACVAAADAQAPLEQHVYAALNSGDLTITEMRETVLHFAVYAGWPKASRFNIAVDMQWAKIAEARGEAPPPPEPLLPLVTASDPEQRLLGGEESFKEINCLPFAPMRDNPYSGAGILNFVFGEMWLRPGLGMKERRLITVACVAFQDAEIPIMSHVYAALKSGDVSFEEMDELALQFAAYYGCAKAEYLNQVIAEQKQRVSAENQAEHQSVG
A0A1A3FWW1	Carboxymuconolactone decarboxylase	Mycobacterium colombiense	MRDGARHERGVRAFAEVMTFDPPDGDSPYAGGLIDFVFGEVWSRPGLSRRDRRFVTLACVAAADAQAPLEQHVYAALNSGDLTITEMRETVLHFAVYAGWPKASRFNIAVDMQWAKIAEARGEAPPPPEPLLPLVTASDPEQRLLGGEESFKEINCLPFAPMRDNPYSGAGILNFVFGEMWLRPGLGMKERRLITVACVAFQDAEIPIMSHVYAALKSGDVSFEEMDELALQFAAYYGCAKAEYLNQVIAEQKQRVRAENQAEHQSVG
A0A1A3IXV8	Carboxymuconolactone decarboxylase	Mycobacterium colombiense	MRDGARHERGVRAFAEVMTFYPPDGDSPYAGGLIDFVFGEVWSRPGLSRRDRRFVTLACVAAADAQAPLEQHVYAALNSGDLTITEMRETVLHFAVYAGWPKASRFNIAVDMQWAKIAEARGEAPPPPEPLLPLVTASDPEQRLLGGEESFKEINCLPFAPMRDNPYSGAGILNFVFGEMWLRPGLGMKERRLITVACVAFQDAEIPIMSHVYAALKSGDVSFEEMDELALQFAAYYGCAKAEYLNQVIAEQKQRVRAENQAEHQSVG
A0A1A3K7B7	Carboxymuconolactone decarboxylase	Mycobacterium colombiense	MRDGARHERGVRAFAEVMTFDPPDGDSPYAGGLIDFVFGEVWSRPGLSRRDRRFVTLACVAAADAQAPLEQHVYAALNSGDLTITEIRETVLHFAVYAGWPKASRFNIAVDMQWAKIAEARGEAPPPPEPLLPLVTASDPEQRLLGGEESFKEINCLPFAPMRDNPYSGAGILNFVFGEMWLRPGLGMKERRLITVACVAFQDAEIPIMSHVYAALKSGDVSFEEMDELALQFAAYYGCAKAEYLNQVIAEQKQRVRAENQAEHQSVG
A0A1A3RTC5	Carboxymuconolactone decarboxylase	Mycobacterium colombiense	MRDGARHERGVRAFAEVMTFYPPDGDSPYAGGLIDFVFGEVWSRPGLSRRDRRFVTLACVAAADAQAPLEQHVYAALNSGDLTITEIRETVLHFAVYAGWPKASRFNIAVDMQWAKIAEARGEAPPPPEPLLPLVTASDPEQRLLGGEESFKEINCLPFAPMRDNPYSGAGILNFVFGEMWLRPGLGMKERRLITVACVAFQDAEIPIMSHVYAALKSGDVSFEEMDELALQFAAYYGCAKAEYLNQVIAEQKQRVRAENQAEHQSVG
J9WDY4	4-carboxymuconolactone decarboxylase domain protein	Mycobacterium indicus pranii (strain DSM 45239 / MTCC 9506)	MTDDGARHERGARTFAEVMTVDPPGDRGPFTAGLIDFVFGEVWSRPGLSRRDRRFVTLACVAAADAQAPLEQHVYAALNSGDLTITEMRETVLHFAVYAGWPKASRFNIAVDQEWARIAEERGEAPPPPEPLLPLVTASDPEQRLQGGEASFKEINCLPFAPMRDNPYSGAGILNFVFGEMWLRPGLGMKERRLITVACVAFQDAEIPIISHVYAALKSGDVSFEEMDELALQFAAYYGCAKADYLNQVIAEQKQRVTAENRADPAPVG
A0A1A2R3V0	Carboxymuconolactone decarboxylase	Mycobacterium intracellulare	MRTFAEVMTFDPPDGQGPCTAGLIDFVFGEVWSRPGLSRRDRRFVTLACVAAADAQAPLEQHVYAALNSGDLSITEMRETVLHFAVYAGWPKASRFNIAVDQEWARIAEERGEPARPPEPLLPLVTASDPEQRLRGGEESFKEINCLPFAPMRDNPYSGAGILNFVFGEMWLRPGLGMKERRLITVACVAFQDAEIPIMSHVYAALKSGDVSFEEMDEVALQFAAYYGCAKADYLNQVIAEQKQRVTAENRADPAPVG
A0A1A2SQZ9	Carboxymuconolactone decarboxylase	Mycobacterium intracellulare	MRTFAEVMTFDPPDGRGPCTAGLIDFVFGEVWSRPGLSRRDRRFVTLACVAAADAQAPLEQHVYAALNSGDLSITEMRETVLHFAVYAGWPKASRFNIAVDQEWARIAEERGEAAPPPEPLLPLVTASDPEQRLRGGEESFKEINCLPFAPMRDNPYSGAGILNFVFGEMWLRPGLGMKERRLITVACVAFQDAEIPIMSHVYAALKSGDVSFEEMDEVALQFAAYYGCAKADYLNRVIAEQKQRVTAENRADPAPVG
A0A1A2EFW4	Carboxymuconolactone decarboxylase	Mycobacterium intracellulare	MTDDGARHERGARTFAEVMTVDPPGDRGPFTAGLIDFVFGEVWSRPGLSRRDRRFVTLACVAAADAQAPLEQHVYAALNSGDLTITEMRETVLHFAVYAGWPKASRFNIAVDQEWARIAEERGEAPPPPEPLLPLVTASDPEQRLQGGEASFKEINCLPFAPMRDNPYSGAGILNFVFGEMWLRPGLGMKERRLITVACVAFQDAEIPIISHVYAALKSGDVSFEEMDELALQFAAYYGCAKADYLNQVIAEQKQRVTAENRADPAPVG
X8CUM0	Carboxymuconolactone decarboxylase family protein	Mycobacterium intracellulare 1956	MDLPSSPLGELDPQFEKLGLEVAAFTFGLPGTSVREKLLQTVTLDICRAHLGLAFRMHVTAATMHGVTYAELLAAIRFVAPYSGYPAAADALARLTEIAAETGMDTSDLGEQPESGAVNDAAGRLDIADEWTAEFVDWQLSRAWSEDLLSRRERAIMALTSDVGQQDLDESLRRHVELALDSGLSAGAVRDVIRFCAEYGIGRAAAALRALDDVLVG
X7VDM5	Carboxymuconolactone decarboxylase family protein	Mycobacterium sp. MAC_080597_8934	MRTFAEVMTFDPPDDASPCASGLIDFVFGEVWSRPGLSRRDRRFVTLACVAAADAQAPLEQHVYAALNSGDLSITEMREAVLHFAVYAGWPKASRFNIVVDQQWARIAAERGEPAPDPEPLLPLVTAADPEQRLRGGERSFKDINCLPFAPPRDNPYSGAGILNFVFGEMWLRPGLGMKERRLITVACVAFQDAEIPIMSHVYAALKSGDVSFREMDEVALQFAAYYGCAKADHLNQAIAEQKQRVIAENHSDATPVG
X5LFD3	Carboxymuconolactone decarboxylase	Mycobacterium vulneris	MTASDTRTDRGRREFAEVMTFAAPADDQSPATANLIDFVFAEVWPRTALSRRDRRFVTLPCVAAADADGPLRDHVYAALNSGDLSIVEMRETVLHFAVYAGWPKASRFNGVVDEQWERIHHQRGQEPPEPEPLLPLPTPSDPEERLLCGEQSFRDINCIPFAPTRDNPYSGAGILNFVFGEMWLRPGLGMKERRLVTVACVAFQDAPLPILSHVYAALKSRDVSFEEMDELALHFAAYYGWPKAANLNQVIGEQKQRVLQEWEAEA
A0A100WJH4	Carboxymuconolactone decarboxylase	Mycobacterium canariasense	MTTRQQQVKDDFVRVRGTWGESWDAILQLDPDFLEAYAAFSSVPWRDGHNHLDDKTKEFMFIAVDAAATHMYAPGVRQHIKAAFAAGATPSEIMEVLELTSTLGIHAMNIGVPILVQVLVEKGLRTGPAPLDANQERIKAEFTENRGYWHAFWDEMLELDPDLFEAYTNFSSVPWKTGTLSPKVKELVYIAFDTAATHLYVPGLKLHIENAVGYGATAGEILEVMEIASVIGIHAATTAGPILVEEARAAGFDLDQ
A0A1A9EM49	Carboxymuconolactone decarboxylase	Mycobacterium abscessus	MPRLRQVSRAETDDRLVHRMYDQIFGDRDPVADPGTTTGTPGDWWTVFALVPDALKHSVQGFAFYRSPDRKLDPVLRELGQTRAGWARRSQFVFSQHCKSCRMVGMTEEMIAAIPSWSTAECFTAVQRAVLAYTDCLVLDGGRVPDGVFAALQAHLSDEEILELTYITAMYEMHAVMSTALRLEWDNREEPIVEIAAPEGFTSFDVGDAIALRRDENA
A0A0J6WHF1	Carboxymuconolactone decarboxylase family protein	Mycobacterium chlorophenolicum	MLTPAPQDPSPVTTHLLDFVFAEVWLRPGLTRRERRLVTLPCVAAADSEGPLREHVYAALSSGDLSIGEMRETVLHFAVYAGWPKASRFNMVVDDQWDRIHQDRGLAVPPPEPLLPLATPSDPEERLAFGERCFKDVNCLPYAPQRDNPFQGAGILNFVFGEMWLRPGLGMKERRLITVACVAFQDAPYPILSHVYAALKSKDISFDEMDELALHFAAHYGWPKGSHLNQVVAEQKQRVIQEWSEETASNS
A0A0J6W635	Carboxymuconolactone decarboxylase family protein	Mycobacterium chubuense	MTILDFDRLERGRRAFAEVMTFPAPRDASPATSSMLDFVYAEVWQRPVLTRRDRRFVTLACVAAADAEVPLRDHVYAALNSGDVSIVEMQETVLHFAVYGGWPKASRFNMVVDEQWERINGERGRPVPPPASLLPLSTPSDPEARLSVGEQSFKDINCLPYAPARDNPYQGAGILNFVFGEMWLRPGLGMRQRRLVTVACVAFQDAPYPILSHVYAALKSRDLSFDEMDELALHFAAYYGWPKAAHLNDVIGSQKRRVLAEWDAEKRADGA
I4BM97	Uncharacterized protein, gamma-carboxymuconolactone decarboxylase subunit like protein	Mycobacterium chubuense (strain NBB4)	MTTSGSPPTGRGRQAFAEIMTFPAAADATPAAEHLLDFVFADVWQRPELTRRDRRFITLPCVADADADEPLRDHVYAALNSGDVSITEMRETVLHFAVYGGWPKASRFNMVVDQEWERIHQQRGTPMPAPEPLLPLTTPSDPEERLTVGERSFRDINCLPFAPARDDPFQGAGILNFVFGEMWMRPGLGMRERRLITVACVAFQDAPYPILSHVYAALKSRDVSFGEMDELILHFAAHYGWPKASHLDRVAAEQKQRVSAEWAAEATAAS
A0A0J8UCE3	Carboxymuconolactone decarboxylase	Mycobacterium conceptionense	MTASDTRTERGRREFAEVMTFAAPSDSSPATANLIDFVFAEVWPRTALSRRDRRFVTLPCVAAADAEGPLRDHVYAALNSGDLSIVEMRETVLHFAVYSGWPKASRFNMMVDEQWDRIHRERGSTPPAPEPLLPLPTPSDPEERLVCGEQSFRDINCIPFAPTRDNPYSGAGILNFVFGEMWLRPGLGMKERRLVTVACVAFQDAPLPILSHVYAALKSRDVSFEEMDELALHFAAYYGWPKAANLNQVIGEQKQRVLQEWEAEA
W9AYM7	Carboxymuconolactone decarboxylase	Mycobacterium cosmeticum	MTEQGRRAFADVMTFPAPEETSPATEGLLDYVYAQVWQRPELTRRDRRFVTLACVAAADAEGPLRDHVYAALNSGDVTITEMQETVLHFAVYGGWPKASRFNMVVDEQWERIHRERGETVPPPQPLLPLGTPSDPEARLAVGEQAFREINCLPFAPTRDNPYQGAGILNFVFGEMWLRPGLGMKERRLVTVACVAWQDAPYPILSHVYAALKSGDVSFDEMDELALHFAAYYGWPKASHLNQVIGEQKQRVLDEWAAEAS
A0A0M2ZI30	Carboxymuconolactone decarboxylase	Mycobacterium elephantis	MSTTHDVNTARRERGLRTFTEVMAVEPPADTSPVVADGLIDFVFADVWTRPGLSRRDRRFVTLACVAAADADAPLERHVYAALKSGDISITEMQEAVLHFAVYAGWPKASRFNIVVDLQWQRICDERGESPPPPEPLLPLPTESDPEKRLQGGEQTFIDVNCIPFTPPRDNPYHGAGILSYVFGEMWQRPGLRMKERRLITVACVAFQDADIPILSHVYAALKSGDISFEEMDELALQFTAYYGCAKGFRLNQVIGEQKQRVLAEAGDTPN
A0A024M5G8	Carboxymuconolactone decarboxylase	Mycobacterium farcinogenes	MTASDTRTERGRREFAEVMTFAAPSDISPATANLIDFVFAEVWPRTALSRRDRRFVTLPCVAAADAEGPLRDHVYAALNSGDLSIVEMRETVLHFAVYSGWPKASRFNMMVDEQWDRIHRERGSTPPAPEPLLPLPTPSEPEERLVCGEQSFRDINCIPFAPTRDNPYSGAGILNFVFGEMWLRPGLGMKERRLVTVACVAFQDAPLPILSHVYAALKSRDVSFEEMDELALHFAAYYGWPKAANLNQVIGEQKQRVLQEWEAEA
A0A100VXI8	4-carboxymuconolactone decarboxylase	Mycobacterium brisbanense	MNRTERGRREFTEVMTFAPPSDNTAAATALIDFVFGEVWPRPALSRRDRRFITLPCVAAADAENPLRDHVYAALNSGDLSITEIRETVLHFAVYGGWPKASRFNMTVDEQWDRIHRERGQQPPAPEPLLPLPTASDPELRLAGGEQSFKDINCMPYAPIRDNPYSGAGILNFVFGEMWLRPGLGMKERRLVTVACVAFQDAPVPILSHVYAALKSRDVTFDEMDEVALHFAAYYGWPKASHLNQVISEQKQRVLDEWRAEA
A0A0N9XQF8	4-carboxymuconolactone decarboxylase (EC 4.1.1.44)	Mycobacterium fortuitum	MTASDTRTERGRREFAEVMTFAAPSDSSPATANLIDFVFAEVWPRTALSRRDRRFVTLPCVAAADAEGPLRDHVYAALNSGDVSIVEMRETVLHFAVYAGWPKASRFNIMVDEQWDRIHRERGLTAPAPEPLLPLPTPSDPEERLVCGEQSFRDINCIPFAPTRDNPYSGAGILNFVFGEMWLRPGLGMKERRLVTVACVAFQDAPLPILSHVYAALKSRDVSFEEMDELALHFAAYYGWPKAANLNQVIAEQKQRVLDEEQAEA
A0A1A0NJF9	Carboxymuconolactone decarboxylase	Mycobacterium fortuitum	MTASDTRTERGRREFAEVMTFAAPSDSSPATANLIDFVFAEVWPRTALSRRDRRFVTLPCVAAADAEGPLRDHVYAALNSGDVSIVEMRETVLHFAVYAGWPKASRFNIMVDEQWDRIHRERGLTPPAPEPLLPLPTPSDPEERLVCGEQSFRDINCIPFAPTRDNPYSGAGILNFVFGEMWLRPGLGMKERRLVTVACVAFQDAPLPILSHVYAALKSRDVSFEEMDELALHFAAYYGWPKAANLNQVIGEQKQRVLDEEQAEV
A0A1A2IEL9	Carboxymuconolactone decarboxylase	Mycobacterium fortuitum	MTASDTRTERGRREFAEVMTFAAPSDSSPATANLIDFVFAEVWPRTALSRRDRRFVTLPCVAAADAEGPLRDHVYAALNSGDVSIVEMRETVLHFAVYAGWPKASRFNIMVDEQWDRIHRERGLTAPAPEPLLPLPTPSDPEERLVCGEQSFRDINCIPFAPTRDNPYSGAGILNFVFGEMWLRPGLGMKERRLVTVACVAFQDAPMPILSHVYAALKSRDVSFEEMDELALHFAAYYGWPKAANLNQVIAEQKQRVLDEEQAEA
A0A1A2IH53	Carboxymuconolactone decarboxylase	Mycobacterium fortuitum	MTASDTRTERGRREFAEVMTFAAPSDSSPATANLIDFVFAEVWPRTALSRRDRRFVTLPCVAAADAEGPLRDHVYAALNSGDVSIVEMRETVLHFAVYAGWPKASRFNIMVDEQWDRIHRERGLTAPAPEPLLPLPTPSDPEERLVCGEQSFRDINCIPFAPTRDNPYSGAGILNFVFGEMWLRPGLGMKERRLVTVACVAFQDAPLPILSHVYAALKSRDVSFEEMDELALHFAAYYGWPKAANLNQVIAEQKQRVLDEEQAGA
A0A124E4X4	4-carboxymuconolactone decarboxylase	Mycobacterium fortuitum subsp. acetamidolyticum	MTASDTRTERGRREFAEVMTFAAPSDSSPATANLIDFVFAEVWPRTALSRRDRRFVTLPCVAAADAEGPLRDHVYAALNSGDVSIVEMRETVLHFAVYAGWPKASRFNIMVDEQWDRIHRERGLTAPAPEPLLPLPTSSDPEERLVCGEQSFRDINCIPFAPTRDNPYSGAGILNFVFGEMWLRPGLGMKERRLVTVACVAFQDAPLPILSHVYAALKSRDVSFEEMDELALHFAAYYGWPKAANLNQVIAEQKQRVLDEEQAEA
A0A0H5RYQ2	Carboxymuconolactone decarboxylase	Mycobacterium neworleansense	MTASDTRAERGRREFAEVMTFAAPSDSSPATANLIDFVFAEVWPRTALSRRDRRFVTLPCVAAADAEGPLRDHVYAALNSGDLSIVEMRETVLHFAVYAGWPKASRFNIMVDEQWDRIHRERGLTPPAPEPLLPLPTPSDPEDRLLCGEQSFRDINCIPFAPTRDNPYSGAGILNFVFGEMWLRPGLGMKERRLVTVACVAFQDAPLPILSHVYAALKSRDVSFDEMDELALHFAAYYGWPKASNLNQVIGEQKQRVLQEWESEA
E6TIW4	Uncharacterized protein, gamma-carboxymuconolactone decarboxylase subunit like protein	Mycobacterium gilvum (strain DSM 45189 / LMG 24558 / Spyr1)	MDRGRRAYADIMTVPAPEDTSPTARHLLDFVFAEVWQRPGLTRRERRFVTLPCVAAADAEAPMRDHIYAALNSGDLGIDEMREAVLHFAVYAGWPKASRFNMVVDEQWDRIHRERGVPVPPAPPLLPLTTPSDPEARLSVGEQSFKDVNCLPYAPQRDNPFQGAGILNFVFGEMWLRPNLGMKERRLITVACVAFQDSPYPILSHVYAALKSRDLSFEELDEVALHFAVHYGWPKGSHLNQVIAEQKERVTNEWAAEGGAAQ
A4T6R6	Carboxymuconolactone decarboxylase	Mycobacterium gilvum (strain PYR-GCK) (Mycobacterium flavescens (strain ATCC 700033 / PYR-GCK))	MITDRMDRGRRAYADIMTVPAPEDTSPTARHLLDFVFAEVWQRPGLTRRERRFVTLPCVAAADAEAPMRDHIYAALNSGDLGIDEMREAVLHFAVYAGWPKASRFNMVVDEQWDRIHRERGVPVPPAPPLLPLTTPSDPEARLSVGEQSFKDVNCLPYAPQRDNPFQGAGILNFVFGEMWLRPNLGMKERRLITVACVAFQDSPYPILSHVYAALKSRDLSFEELDEVALHFAVHYGWPKGSHLNQVIAEQKERVTNEWAAEGGAAQ
A0A0K0X3P0	Carboxymuconolactone decarboxylase	Mycobacterium goodii	MNATNTQMNRLTDHIGGWTDGLEQDRRSRPLFFERLAAMVSVPADRDALGDVERALIGVAVVGNVANTNWTRLDAHVRRALRAGATPDQVRDVLQMVSIMSIHAMTSGLPALMKVLRERGLAPTADLDAHRQRLKDEFERRRGYWHDSWNDVLTLAPEMFEAYTAFSAAATDEGALDEKLRELIYIAIDCIPTHMYAPGVEIHARRALDAGATPEQIVTAIEIAALVGADPYIQAAQSSSLFEGQSV
A0A0K0X3Y6	Gamma-carboxymuconolactone decarboxylase	Mycobacterium goodii	MTLTTRQQQLKEDFVRIRGTWGEPWEAILRLDPEFLEAYTAFSSVPWRDGHNHLDDKTKEFMFIAVDAAATHMYSPGVRQHIKAAFDAGATPNEIMEVLELTSTLGIHAMNIGVPLLVQVLVEKGLRTGPAPLDANQERIKAEFTENRGYWHTFWDDMLELDPDLFEAYTNFSSVPWKTGTLAPKVKELVYIAFDTAATHLYVPGLKLHIENAIGYGATAGEILEVMEIASVLGIHAATTAAPILVEEAEKAGFELEPHTGSV
A0A0K0X8R1	4-carboxymuconolactone decarboxylase	Mycobacterium goodii	MRLNKLSLLTAALASAVLATACSESSPSGDADPTAQVESVDSISPALKRYGDEVLENQLWQRPDLAPRERSIVTVAAMIARNQIAELPFYMNRALDNGVTPAQLSEIITHLAFYSGWPNAMAAVEAAKPVFTARDIGTDQLPDAKPPELLPIDQEFESARRARVESTHGTTGQGVQHFTTDVLFTDLWLRPDLPPRDRSLTTVSALVATGLTGQITSHLNIAMDNGLTEAQANEVLTQLAFYAGWPRAFSAMPVFKEVFEARP
A0A0I9TG16	Carboxymuconolactone decarboxylase	Mycobacterium heraklionense	MSRSAEAGRGARAFAELMTIPAPDATPAAATMLDFVFDQVWQRPGLSRRDRWFIALPCLAAADTEAPLREHVYAALGSGDVTIDEIREAVLHFAVYSGWPKASLFNMIVDEQWARIHAERGEPVPPPAPLLPLSTPSDPEARLQCGEQTFRDVNCLPYTPTRDDPYSGAGILNFVFGEMWLRPGLGMKQRRLVTVACVAFQDAPYPIMSHVYAALKSRDVSFDEIDEAALQFGAYYGWPKASRLMQVIEEQKQRVTQEWTCEGSST
A0A1A2GM46	Carboxymuconolactone decarboxylase	Mycobacterium heraklionense	MPASPCGEAGRGAHAFAELLRLPVPADTTSAAATLLDFVFEQVWQRPGLSRRDRWFVALPCVAAADTEQPLREHIYAALINGDVTIDEMRETVLHFAVYSGWPKASLFNMIVDEQWARIHADRGEPVPPAAPLLPLTTPSDPEARLQVGEQSFRDVNCLPFAPVRDDPYSGAGILNFVFGEMWLRPGLGMKQRRLVTVACVAFQDAPYPILSHVYAALKSRDVSFDEMDEVALHFGAYYGWAKASRLMQVIAEQKQRVTQEWAAAD
A0A1A3TJJ2	Carboxymuconolactone decarboxylase	Mycobacterium heraklionense	MPASPCGEAGRGAHAFAELLKLAVPADTTTAAATLLDFVFAQVWQRPGLSRRDRWFVALPCVAAADTEQPLRDHIYAALINGDVTIEEMRETVLHFAVYSGWPKASLFNMIVDEQWARIHGERGEPVPPAAPLLPLTTPSDPEARLQTGEQAFRDVNCLPFAPVRDDPYSGAGILNFVFGEMWLRPGLGRKQRRLVTVACVAFQDAPYPILSHVYAALKSRDVSFDEMDEVALHFGAYYGWAKASRLTQVIDEQKQRVTQEWAAEG
X7YTL6	Carboxymuconolactone decarboxylase family protein	Mycobacterium kansasii 732	MQNLAMDICRPTLGLAFRMHVTAATMHGLSYADLLAAIRFVAPYSGYPAVADALARLQQVATEIGMDTSDLDELPAPAVVDAAVGHLDTGDEWTTEFIDRQLSRAWSEDRLSMRERAIMALTSDVALQALGESFRRHVELALDAGLGKDGVRDAVRFCAEHGIARAAAALRELDNVLST
A0A1A2YRY2	Carboxymuconolactone decarboxylase	Mycobacterium kyorinense	MATPDTGRTERGRQHFAEVMTFRPADDPSPANANGLIDFVFAEVWSRPALSRRDRRFVTLPCVAAADVQDPLDQHVYAALNSGDLSITEIREAVLHFAVYGGWPKASRFNMAVDAQWARIHHERGLPVPPPEPLLPLSTPSDPESRLAGGERSFREVNCVPYTPSRDDPYSGAGILNFVFGEMWLRPGLGMKERRLVTVACVAIQDAPIPITSHVYAALKSRDVSFDEMDEIALHFAAYYGWPKASHLGEVIAEQKARVLAEWRAEDPAGAVAR
A0A0D1LC36	Carboxymuconolactone decarboxylase	Mycobacterium llatzerense	MTRLDTDRMERGKLAYADVMTVPAPPESTPVDDHLRDFVFADVWQRPGLTRRERRFITLPCVADADAEDPLRAHVYAALNSGDITILEIRETVLHFAVYAGWPKASRFNMIVDQEWSRIHQERGLPVPEPEPLLPLSTPSDPEERLAVGAACFKDINCLPFAPNQDNPFQGAGILNFVFGEMWLRPGLARKERRLITVACVAFQDAPFPIISHVYAALKSRDLSFGEMEELILHFAAHYGWPKAAHLSRVAAEQKQRVTQEWAAETDGAGRPPADEFGPESADT
X5KXU3	Carboxymuconolactone decarboxylase	Mycobacterium mageritense DSM 44476 = CIP 104973	MNRTERGRREFSEVMTFPPPSDTTPATANLIDFVFAEIWPRPALSRRDRRFITLPCVAAADAEGPLRDHVYAALNSGDLSIVEMRETVLHFAVYGGWPKASRFNMVVDEQWDRIHRERGVPPPRPDPLLPLATPSDPEERLVCGEESFKEINCLPYAPIRDNPYSGAGILNFVFGEMWLRPGLGMKERRLVTVACVAFQDAPLPILSHVYAALKSHDVSFDEMDELALHFAAYYGWPKASHLNQVIAEQKQRVLDEGQGWEA
A0A1A3GW43	Carboxymuconolactone decarboxylase	Mycobacterium mucogenicum	MTRIGTDHLERAKSAYADVMTVAAPPESTPVDESLLDFVFAGVWQRPGLTRRERRFVTLPCVADADAEDPLRAHVYAALNSGDITIVEIRETVLHFAVYAGWPKASRFNMIVDQEWNRIHQERGLPVPDPEPLLPLSTPSDPDERLAVGAECFKDINCLPFAPDQDNPFQGAGILNFVFGEMWLRPGLARKERRLITVACVAFQDAPFPIVSHVYAALKSCDVSFAEMDELILHFAAHCGWPKAAHLSQVAAEQKRRVTQEWATEADGAPQSADT
A0A100X1Z3	Gamma-carboxymuconolactone decarboxylase subunit like protein	Mycobacterium novocastrense	MADQPYQDVMLADPVFGPVWERPGLSRRDRRFVTLTCVCALESVDHMNQHMYAALASGDIAYDEILEFVLHFAVYCGWPRASEAEGAARNQWARLATERGEDVPPRPDLPVESLGPTDHHVRLDEGERCFVDVNLLPAPPRDSPYFQAGILAFVFGHLWQRPDLGRRERRLITVAAVGVSGALGPIYSHVGSALESGDITRAEMNEVILQFSAYSGFPKGRLLQTAADESWRRITAAPKGD
D5PEM6	Carboxymuconolactone decarboxylase family protein (EC 4.1.1.44)	Mycobacterium parascrofulaceum ATCC BAA-614	MMSSQNQRRERGLRAFAEVMTVDAPADSSPAIADGLIDFVFAEVWTRPGLSRRDRRFVTLACVAGADATPALEQHVYAALNSGDLTITEMREAVLHFAVYAGWPKASQFNMVVDAQWERIARARGDNVPPPAPLLPLATPSDPDARLRGGEAAFREINCLPFAPARDNPYSGAGILNFVFGEMWLRPGLGMKERRLITLACVGFQDAQYPIMSHVYAALKSGDVSFEEMDELALHFAAYYGWPKGSYLNQVIAEQKQRVLDEAGSAVT
A0A1A0QKH1	Carboxymuconolactone decarboxylase	Mycobacterium peregrinum	MTAADTRTERGRREFAEVMTFEAPSDGSPATANLIDFVFAEVWPRTALSRRDRRFVTLPCVAAADAEGPLRDHVYAALNSGDVSIVEMRETVLHFAVYAGWPKASRFNMVVDEQWDRIHRERGLTPPAPEPLLPLPTPSDPEERLAVGEESFRDINCIPFAPTRDNPYSGAGILNFVFGEMWLRPGLGMKERRLVTVACVAFQDAPLPILSHVYAALKSRDVSFEEMDELALHFAAYYGWPKASNLNQVIREQQQRVLEEENAEA
A0A1A0W026	Carboxymuconolactone decarboxylase	Mycobacterium peregrinum	MTAADTRVERGRREFAEVMTFEAPSDGSPATANLIDFVFAEVWARTALSRRDRRFVTLPCVAAADAEGPLRDHVYAALNSGDVSIVEMRETVLHFAVYAGWPKASRFNIMVDEQWDRIHRERGLTPPAPEPLLPLPTPSDPEERLVCGEQSFRDINCIPFAPTRDNPYSGAGILNFVFGEMWLRPGLGMKERRLVTVACVAFQDAPLPILSHVYAALKSRDVSFEEMDELALHFAAYYGWPKASNLNQVIRDQQQRVLEEENAEA
A0A1A1ZFZ1	Carboxymuconolactone decarboxylase	Mycobacterium peregrinum	MTAADTRAERGRREFAEVMTFAAPSDSSPATANLIDFVFAEVWPRTALSRRDRRFVTLPCVAAADAEGPLRDHVYAALNSGDLSIVEMRETVLHFAVYAGWPKASRFNIMVDEQWDRIHRERGLTPPAPEPLLPLPTPSDPEERLVCGEQSFRDINCIPFAPTRDNPYSGAGILNFVFGEMWLRPGLGMKERRLVTVACVAFQDAPLPILSHVYAALKSRDVSFEEMDELALHFAAYYGWPKASNLNQVIRDQQQRVLEEENAEA
G8RY05	Uncharacterized protein, gamma-carboxymuconolactone decarboxylase subunit like protein	Mycobacterium rhodesiae (strain NBB3)	MTAERTYRDVMVADPVFGPVWARPGLSRRDRRFVSLTCVCALESVDLMNAHAYAALASGDITYEELLEFVLQFAVYCGWPRGSEAEGAMRSQFARLATERGEDVPPRSDLPLESLGPADHEVRLDEGERCFVDVNLLPPPPRDSPYFQAGILAFVFGHLWQRPGLGRRERRLITVAAVGVSGALGPIYSHVGAALESRDISRSEMNEVILQFSAYAGFPKGRVLQKAADESWQRISTSTKKGNDV
G4HRB6	Carboxymuconolactone decarboxylase	Mycobacterium rhodesiae JS60	MTAIESDRRERGRQAFADVMTFPAPQDDTPAGRGLIEFVYGEIWSRPALSRRDRRFVTLACVAAADAEAPLRDHVYAALNSGDVSITEMRETVLHFAVYAGWPKASWFNMLVDEQWERIHSDRGQSPPEPEPLLPLITPSDPEGRLLVGERSFKDINCIPYAPIRDNPYSGAGILNFVFGEMWLRPGLGMKERRLITVACVAFQDTLIPIISHVYAALKSRDVSFDEMEELALHFAAYYGWPKASHLNQVIAEQQQRVLEEWRTESGDS
A0A099CRH4	Carboxymuconolactone decarboxylase	Mycobacterium rufum	MTMTASAGRGRDAFAEIMTMPAPSSNTPAADHLLDFVFADVWQRPHLSRRDRRFVTLACVADADAEQPLRDHVYGALNSGDLTIVEIQESVLHFAVYAGWPKASRFNMVVDEQWHRIHTERGLPVPAPEPLLPLSTPSDPEQRLTTGEQSFRDINCLPYAPLRDNPYQGAGILNFVFGEMWLRPGLGMRERRLITVACVAFQDAPLPILSHVYAALRSRDLSFDEMDELTLHFAAHYGWPKASHLQGVVAEQKQRVSAEWAGEAGSGS
A0A0H0TBC0	Carboxymuconolactone decarboxylase	Mycobacterium senegalense	MTASDTRTERGRREFAEVMTFAAPSDSSPATANLIDFVFAEVWPRTALSRRDRRFVTLPCVAAADAEGPLRDHVYAALNSGDLSIVEMRETVLHFAVYSGWPKASRFNMMVDEQWDRIHRERGSTPPAPEPLLPLPTPSDPEERLVCGEQSFRDINCIPFAPTRDNPYSGAGILNFVFGEMWLRPGLGMKERRLVTVACVAFQDAPLPILSHVYAALKSRDVSFEEMDELALHFAAYYGWPKAANLNQVIGEQKQRVLQEWEAEA
A0A0B2YM45	Carboxymuconolactone decarboxylase	Mycobacterium setense	MAISETAKRNHDELFPDHVSALAVTDPELIEVFDNFAFDEVLGDANLDVGTRLMVQLASIIASQSVSEFRAMLGAALTAGVTPVEVKEIVYQAVPYVGLAKVFDFLHATNDVLTERGVQLPLPGQSTTTPETRADKGIAVQKRIVGDELVDGMYAAAADDESHFQRYLSANCFGDYLTRAGIDVKTRELLTFSMLVALGGADAQVKGHVAANLNVGNDRSTLLSVLTVVLPFIGYPRTLNGLNAVNDVTKAR
A0A0B2YRQ3	Carboxymuconolactone decarboxylase	Mycobacterium setense	MAISETAKRNHDELFPDHVSALAVTDPELIEVFDNFAFDEVLGDANLDVRTRLMVQLASIIASQAVSEFRAMLGAALTAGVTPVEVKEIVYQAVPYVGLAKVFDFLHATNDVLTERGVQLPLPGQSTTTPETRADKGIAVQKRIVGDELVDGMYAAAADDESHFQRYLSANCFGDYLTRAGIDVKTRELLTFSMLVALGGADAQVKGHVAANLNVGNDRPTLLSVLTVVLPFIGYPRTLNGLNAVNDVTKAR
A0A0B2XYM5	Carboxymuconolactone decarboxylase	Mycobacterium setense	MTASDTRTERGRREFAEVMTFAAPEDDSPATTNLVDFVFAEVWPRSALSRRDRRFVTLACVADADAEEPLRDHVYAALNSGDVSIVEMRETVLHFAVYAGWPKASRFNGVVDEEWARIHRERGLTPPAPEPLLPLTTPSDPEDRLLCGEQSFRDVNCMPYTPIRDNPFSGAGILNFVFGEMWLRPGLGMKERRLITVACVAFQDAPIPIVSHVYAALKSRDVSFEEMDELALHFAAYYGWPKASHLNQVIGEQKERAEAEWAAEAEATS
A0A0B2Y738	Carboxymuconolactone decarboxylase	Mycobacterium setense	MTASDTRTERGRREFAEVMTFTAPEDDSPATTNLVDFVFAEVWPRSALSRRDRRFVTLACVADADAEEPLRDHVYAALNSGDVSIVEMRETVLHFAVYAGWPKASRFNGVVDEEWARIHRERGLTPPAPEPLLPLTTPSDPEDRLLCGEQSFRDVNCMPYTPIRDNPFSGAGILNFVFGEMWLRPGLGMKERRLITVACVAFQDAPIPIVSHVYAALKSRDVSFEEMDELALHFAAYYGWPKASHLNQVIGEQKERAEAEWAAEAEATS
A0A1A0Q0C2	Carboxymuconolactone decarboxylase	Mycobacterium setense	MAISETAKRNHDELFPDHVSALAVTDPELIEVFDNFAFDEVLGDANLDVRTRLMVQLASIIASQAVSEYRAMLGAALTAGVTPVEVKEIVYQAVPYVGLAKVFDFLHATNDVLTERGVQLPLPGQSTTTPETRGDKGIAVQKRIVGDERVDGMYAAAADDESHFQRYLSANCFGDYLTRAGIDVKTRELLTFSMLVALGGADAQVKGHVAANLNVGNDRSTLLSVLTVVLPFIGYPRTLNGLNAVNDVTKAR
A0A1A2P2Y2	Carboxymuconolactone decarboxylase	Mycobacterium sinense (strain JDM601)	MTVPAPHCTPTTETLFDFVFAQVWQRPGLSRRDRWFIALPCLAAADTEEPLRAHVYAALVGGDLTIDEMRETVLHFAVYSGWPKASLFNMIVDAQWQRIHAERGEPVPPPTPLLPLTTPSDPEARLRVGEQAFRDVNCLPYAPGRDDPYSGAGILNFVFGEMWLRPGLGMKERRLVTVACVAFQDAPYPILSHVYAALKSRDVTFGEMDELVLHFGAYYGWAKASRLAQVVEEQKQRVTQEWAAEGVA
A0A1A2XIT1	Carboxymuconolactone decarboxylase	Mycobacterium sinense (strain JDM601)	MTVPAPHCTPTTETLFDFVFAQVWQRPGLSRRDRWFIALPCLAAADTEEPLRAHVYAALVGGDLTIDEMRETVLHFAVYSGWPKASLFNMIVDAQWQRIHAERGEPVPPPTPLLPLTTPSDPEARLSVGEQAFRDVNCLPYAPGRDDPYSGAGILNFVFGEMWLRPGLGMKERRLVTVACVAFQDAPYPILSHVYAALKSRDVTFGEMDELVLHFGAYYGWAKASRLAQVVEEQKQRVTQEWAAEGVA
A0A1A2EM32	Carboxymuconolactone decarboxylase	Mycobacterium sinense (strain JDM601)	MSPSGEAGRGERAFAELMTVPAPDCSPIAATMLDFVFAQVWARPGLSRRDRWFIALPCLAAADTEGPLRQHVYAALASGDLTIDEMREAVLHFAVYAGWPKASLFNMTVDAQWQRIHAERDQPVPPPTPLLPLATPSDPEARLRVGEQSFRDVNCLPFAPVRDDPYSGAGILNFVFGEMWLRPGLGMKQRRLVTVACVAFQDAPYPILSHVYAALKSRDVSFEQMDELALQFGAYYGWAKASRLAQVIEEQKQRVTDEWGAEGATTPREQT
A0A1A3U6E2	Carboxymuconolactone decarboxylase	Mycobacterium sinense (strain JDM601)	MSPSGEPGRGERAFAELMTVPAPDCSPVAATMLDFVFAQVWARPGLSRRDRWFIALPCLAAADTEEPLRQHIYAALASGDLTIDEIREAVLHFAVYAGWPKASLFNMTVDAQWQRIHAERDQPVPPPTPLLPLATPSDPEARISVGEQSFRDINCLPFAPLRDDPYSGAGILNFVFGEMWLRPGLGMKHRRLVTVACVAFQDAPYPILSHVYAALKSRDVSFDEMDELALQFGAYYGWAKASRLAQVIEEQKQRVTQEWAAEGATTAREQT
A0R4F4	4-carboxymuconolactone decarboxylase (EC 4.1.1.44) (4-carboxymuconolactone decarboxylase domain protein)	Mycobacterium smegmatis (strain ATCC 700084 / mc(2)155)	MTTPDTERLERGKRAFADVMTFPAPDDFSPAMTHLLDFVFAEVWQRPALTRRQRRFVTLPCVAAADAEGPLRDHVYAALNSGDISIVEMRETVLHFAVYGGWPKASRFNSAVDEQWARIHDERGLAVPAPEPLLPLTTPSDPEERLAVGEQSFKDINCLPYAPMRDNPFQGAGILNFVFGEMWLRPGLGMKERRLITVACVAFQDAPYPILSHVYAALKSRDVSFAEMDELALHFAAHYGWPKASHLNQVIDDQKRRVSDEWAAEPQVAS
A1U9Q2	Carboxymuconolactone decarboxylase	Mycobacterium sp. (strain KMS)	MSHSAETNADAYERVRHAYTDVMGVAAPEPHSSAMARLYDFVFAEVWQRPVLSRRDRRFITLACVAAADAETPLRDHVYAALSSGDVTIAEMQEMVLHFAVYAGWPKASRFNMIVDELWERIHAERGHQLPSPEPLLPLTTPSDPEDRLAVGEQAFKDVNCLAFAPTRDNPFSGAGILNFVFGEVWLRPGLGMRERRLITVTCVGFQDAPYPIVSHVYAALKSRDLSFDEMDELALHFAAHYGWPKAAHLAEAIREQKQRVTAEWADTG
A0A1A3QI01	Carboxymuconolactone decarboxylase	Mycobacterium sp. 1081908.1	MTERSQRGLRQFADVMTVPAPEDPTPTTRILIEFVFAEVWSRPTLSRRDRRFVTLPCVAAADAEGPLQDHVYAALNSGDLTITEMRETVLHFAVYAGWPKASRFNMAVDAQWERIHRERGLAVPPPEPLLPLVTPSDPESRLASGEECFKAVNCIPFVPIRDNPYSGAGILNFVFGEMWLRPGLGMKERRLVTVACVAIQDAPIPILSHVYAALKSRDVSFDEMDELALHFAAYYGWPKAAHLSQVIGEQKQRVSAEWHAEATAT
A0A1A0KLP9	Carboxymuconolactone decarboxylase	Mycobacterium sp. 1100029.7	MDRTRRERGMRQYAEVMTVDPPHDPSPATAYGLLDFVFAEVWSRPTLSRRDRRFVTLACVAAADAVEPLEQHVYAALKSGDITIDEMRETVLHFAVYAGWPKASRFNIVVDQQWFAIMAERGEEPAPAPQLLPLVTANDPEQRLRGGESCFKDVNCMPFTPPRDNPYTGAGILNFVFGEMWLRPGLGIKERRLITVACVGFQDTEVPIMSHVYAALKSGDISFDEMDEVALQFAAYYGCAKADYLQQVIGEQKQRVRAEAEASA
A0A1A3UIK2	Carboxymuconolactone decarboxylase	Mycobacterium sp. 1165178.9	MRTFAEVMTIDPPDDEDPFAGGLIDFVFGEVWSRPGLSRRDRRFVTLPCVAAADAQAPLEQHVYAALNSGDLSITEMRETVLHFAVYAGWPKASRFNIAVDLEWAKIAEARGEPPPPPQPLLPLLTASDPEQRLRGGEESFKEINCLPFAPMRDNPYSGAGILNFVFAEMWRRPGLGMKERRLITVACVAFQDAEIPIMSHVYAALKSGDVSFEEMDELALQFAAYYGCAKADYLNQVIAEQKQRVTAENQTDHAPVG
A0A1A3PR73	Carboxymuconolactone decarboxylase	Mycobacterium sp. 1165196.3	MRTFAEVMTIDPPDADSPYAGGLIDFVFGEVWSRPGLSRRDRRFVTLACVAAADAQAPLEQHVYAALNSGDLTITEMRENVLHFAVYAGWPKASRFNIAVDVQWAKIAGERGEAAPPPEPLLPLVTASDPEQRLRGGEESFKEINCLPFAPMRDNPYSGAGILNFVFGEMWLRPGLGMKERRLITVACVAFQDAEIPIMSHVYAALKSGDVSFEEMDELALQFAAYYGCAKADYLNQVIAEQKQRVTAENQADHTTVG
A0A1A3JS62	Carboxymuconolactone decarboxylase	Mycobacterium sp. 1165549.7	MRTFAEVMTFDAPGYDGPFSGGLIDFVFGEVWSRPGLSRRDRRFVTLACVAAADAQGPLEQHVHAALKSGDLTITEMRETVLHFAVYAGWPKASRFNIAVDLEWAKIAEERGEAPPPPEPLLPLVTASDPEQRLQGGESSFKEINCLPFAPIRDNPYSGAGILNFVFGEMWLRPGLGMKERRLITVACVAFQDAEIPIMSHVYAALKSGDVSFEEMDEVALQFAAYYGCAKAEYLNQVIAEQKQRVAAENRAGPTPVG
A0A1A3VZN6	Carboxymuconolactone decarboxylase	Mycobacterium sp. 1245499.0	MRTFTEVMTIDPPDADSPYAGGLIDFVFGEVWSRPGLSRRDRRFVTLACVAAADAQAPLEQHVYAALNSGDLTITEMRETVLHFAVYAGWPKASRFNIAVDVQWAKIAGERGEAAPPPEPLLPLVTASDPEQRLRGGEESFKEINCLPFAPMRDNPYSGAGILNFVFGEMWLRPGLGMKERRLITVACVAFQDAEIPIMSHVYAALKSGDVSFEEMDELALQFAAYYGCAKADYLNQVIVEQKQRVTAENQADHTTVG
A0A1A3F2K2	Carboxymuconolactone decarboxylase	Mycobacterium sp. 1245801.1	MRTFVEVMTIDPPDADSPYAGGLIDFVFGEVWSRPALSRRDRRFVTLACVAAADAQAPLEQHVYAALNSGDLTITEMRETVLHFAVYAGWPKASRFNIAVDVQWAKIAEERGEAAPPPEPLLPLVTASDPEQRLRGGEESFKEINCLPFAPMRDNPYSGAGILNFVFGEMWLRPGLGMKERRLITVACVAFQDAEIPIMSHVYAALKSGDVSFEEMDELALQFAAYYGCAKADYLNQVIAEQKQRVTAENQADHTTVG
A0A1A3CLA1	Carboxymuconolactone decarboxylase	Mycobacterium sp. 1245805.9	MERSQRGLRQFAEVMTVPAPEDPIPTTTSALIEFVFAEVWSRPILSRRDRRFVTLACVAAADAEAPLRDHVYAALNSGDVSITEMRETVLHFAVYGGWPKASRFNMAVDEQWERIHRERGLAVPPPEPLLPLPTPSDPESRLATGEECFKSVNCIPFVPIRDNPYSGAGILNFVFGEMWLRPGLGIKERRLVTVACVAIQDAPIPILSHVYAALKSRDISFDEMDELALHFAAYYGWPKASHLSQVIGEQKQRVSAEWHAEATAT
A0A1A3MUP4	Carboxymuconolactone decarboxylase	Mycobacterium sp. 1245852.3	MRTFTEVMTIDPPDADSPYAGGLIDFVFGEVWSRPGLSRRDRRFVTLACVAAADGQAPLEQHVYAALNSGDLTITEMRETVLHFAVYAGWPKASRFNIAVDVQWAKIAGERGEAAPPPEPLLPLVTASDPEQRLRGGEESFKEINCLPFAPMRDNPYSGAGILNFVFGEMWLRPGLGMKERRLITVACVAFQDAEIPIMSHVYAALKSGDVSFEEMDELALQFAAYYGCAKADYLNQVIVEQKQRVTAENQADHTTVG
A0A1A3EE10	Carboxymuconolactone decarboxylase	Mycobacterium sp. 1465703.0	MTIDPPDSGSPYAAGLIDFVFGEVWSRPGLSRRDRRFVTLACVAAADAQAPLEQHIYAALNSGDLTITEMRETVLHFAVYAGWPKASRFNIAVDQEWAKICEARDESPPPPEPLLPLVTASDPEQRLRGGEESFREINCMPFAPMRDNPYSGAGILNFVFGEMWLRPGLGMKERRLITVACVAFQDAEIPIMSHVYAALKSGDVSFEEMDELALQFAAYYGCAKADYLNQVIAEQKQRALAENQADQTRRVGTDMPPSAQRMH
A0A1A0KXL7	Carboxymuconolactone decarboxylase	Mycobacterium sp. 1477680.9	MSTTHDVNTARRERGLRTFTEVMAVEPPADTSPVVADGLIDFVFADVWTRPGLSRRDRRFVTLACVAAADADAPLERHVYAALKSGDISITEMQEAVLHFAVYAGWPKASRFNIVVDLQWQRICDERGESPPPPEPLLPLPTESDPEKRLQGGEQTFIDVNCIPFTPPRDNPYHGAGILSYVFGEMWQRPGLRMKERRLITVACVAFQDADIPILSHVYAALKSGDISFEEMDELALQFTAYYGCAKGFRLNQVIGEQKQRVLAEAGDTPN
A0A1A3DW31	Carboxymuconolactone decarboxylase	Mycobacterium sp. 1482292.6	MRTFAEVMTIDPPDADSPYAGGLIDFVFGEVWSRPGLSRRDRRFVTLACVAAADAQAPLEQHVYAALNSGDLTITEMRETVLHFAVYAGWPKASRFNIAVDVQWAKIAGERGEAAPPPEPLLPLVTASDPEQRLRGGEESFKEINCLPFAPMRDNPYSGAGILNFVFGEMWLRPGLGMKERRLITVACVAFQDAEIPIMSHVYAALKSGDVSFEEMDELALQFAAYYGCAKADYLNQVIAEQKQRVTAENQADHTTVG
A0A1A0LNE2	Carboxymuconolactone decarboxylase	Mycobacterium sp. 1554424.7	MPERSQRGLRQFAEVMTVPAPADTNATTSALIEFIFAEVWSRPILSRRDRRFVTLACVAAADAEGPLQDHVYAALNSGDVSITEMRETVLHFAVYAGWPKASRFNMAVDAQWERIHRERGQAVPPPEPLLPLTTPSDPESRLATGEQCFKAVNCIPFVPIRDNPYSGAGILNFVFGEMWLRPGLGTKERRLITVACVAIQDAPIPILSHVYAALKSRDISFDEMDELALHFAAYYGWPKASHLSEVIGEQKQRVSAEWRAEATAT
A0A1A1VEP0	Carboxymuconolactone decarboxylase	Mycobacterium sp. 852002-10318_SCH4845932	MSTTHDVNTARRERGLRTFTEVMAVEPPADTSPVVADGLIDFVFADVWTRPGLSRRDRRFVTLACVAAADADAPLERHVYAALKSGDISITEMQEAVLHFAVYAGWPKASRFNIVVDLQWQRICDERGESPPPPEPLLPLPTESDPEKRLQGGEQTFIDVNCIPFTPPRDNPYHGAGILSYVFGEMWQRPGLRMKERRLITVACVAFQDADIPILSHVYAALKSGDISFEEMDELALQFTAYYGCAKGFRLNQVIGEQKQRVLAEAGDTPN
A0A1A2ACR4	Carboxymuconolactone decarboxylase	Mycobacterium sp. 852002-10379_SCH5584320	MSHSAETNADAYERVRHAYTDVMGVAAPEPHSSAMARLYDFVFAEVWQRPVLSRRDRRFITLACVAAADAETPLRDHVYAALSSGDVTIAEMQEMVLHFAVYAGWPKASRFNMIVDELWERIHAERGHQLPSPEPLLPLTTPSDPEDRLAVGEQAFKDVNCLAFAPTRDNPFSGAGILNFVFGEVWLRPGLGMRERRLITVTCVGFQDAPYPIVSHVYAALKSRDLSFDEMDELALHFAAHYGWPKAAHLAEAIREQKQRVTAEWADTG
A0A1A2ACN4	Carboxymuconolactone decarboxylase	Mycobacterium sp. 852002-50816_SCH5313054-b	MERTERGRRLFTEVMTVPPPEDPSPTTASGLIELVFAEIWSRPNLSRRDRRFVTLPCVAAAAAEEPLQDHVYAALNSGDVSITEMRETVLHFAVYGGWPKASRLNMAVDAQWERIHRERGLDVPPPEPLLPLVTPSDPEDRLASGERCFTAVNCIPFAPIRDNPYSGAGILNFVFGEMWLRPGLGMKERRLVTVACVAFQDAPIPILSHVYAALKSRDVSFDEMDEVALHFAAYYGWPKAANLSQVIGEQKQRVSAEWHAEATTA
A0A1A2GJY3	Carboxymuconolactone decarboxylase	Mycobacterium sp. 852002-51057_SCH5723018	MTQAETDRSQRGRREFAEVMTVPAPDDSSPTTTSGLIDFVFAEIWSRPTLSRRDRRFVTLPCVAAADAERPLQEHVYAALNSGDLTITEMRETVLHFAVYAGWPKASRFNLAVDEQWERIHRDRGHAVPVPEPLLPLVTPSDPESRLASGEQCFKAVNCLPFAPMRDNPYSGAGILNFVFGEMWQRPGLGMKERRLVTVACVAIQDAPIPIMSHVYAALKSRDVSFDEMDEVALHFAAYYGWPKASHLAQVIGEQMQRVVAEWRAEGTP
A0A1A2F500	Carboxymuconolactone decarboxylase	Mycobacterium sp. 852002-51296_SCH5728562-a	MTTTDAERRESARRRLAEVMTLPAPADLNPAGAVMLDFLAEVWHRPGLSRRDRRFVTLPCVAAADAEGPLRDHVYATLNSGDLTIAEMREVVLHFAVYGGWPKASRFNIVVDEQWERIHRERGQETPAPEPLLPLTTPSDPEARLSVGEQAFKDINCIPFAPIRDNPYSGAGILNFVFGEMWLRPGLGMKERRLVTVACVAFQDAPIPILSHVYAALKSRDVSFDEMDEVALHFGAYYGWPKAAHLSQVIQEQKQRVTEEWAVEAEAAS
A0A1A2B9R1	Carboxymuconolactone decarboxylase	Mycobacterium sp. 852002-51971_SCH5477799-a	MTIEPPDGDTPFAGGLIDFVFGEVWSRPGLSRRDRRFVTLACVAAADTQAPLEQHVYAALNSGDLTITEMRETVLHFAVYAGWPKASRFNIAVDLQWAKIAEARGEPPPPPEPLLPLVSASDPEQRLQGGEESFKEINCLPFAPMRDNPYSGAGILNFVFGEMWLRPGLGMKERRLITVACVAFQDAEIPIMSHVYAALKSGDVSFEEMDELALQFAAYYGCAKADYLNQVIAEQKQRVAAENQADHTPVG
A0A1A0WVI8	Carboxymuconolactone decarboxylase	Mycobacterium sp. 852013-50091_SCH5140682	MSRSERGVREFTEVMTFAPPPDNTAAASALIDFVFGEVWPRPALSRRDRRFVTLPCVAAADAEGPLRDHVYAALNSGDLSITEMRETVLHFAVYGGWPKASRFNITVDEQWDRIHRERGQQPPAPDPLLPLPTASDPELRLAGGEQSFKDINCMPYAPIRDNPYSGAGILNFVFGEMWLRPGLGMKERRLVTVACVAFQDAPVPILSHVYAALKSRDVSFEEMDEVALHFAAYYGWPKASHLNQVIGEQKQRVLDEWLAEA
A0A1A0TQE1	Carboxymuconolactone decarboxylase	Mycobacterium sp. 852013-50142_SCH4511227	MSHSAETNADAYERVRHAYTDVMGVAAPEPHSSAMARLYDFVFAEVWQRPVLSRRDRRFITLACVAAADAETPLRDHVYAALSSGDVTIAEMQEMVLHFAVYAGWPKASRFNMIVDELWERIHAERGHQLPSPEPLLPLTTPSDPEDRLAVGEQAFKDVNCLAFAPTRDNPFSGAGILNFVFGEVWLRPGLGMRERRLITVTCVGFQDAPYPIVSHVYAALKSRDLSFDEMDELALHFAAHYGWPKAAHLAEAIREQKQRVTAEWADTG
A0A1A0TL13	Carboxymuconolactone decarboxylase	Mycobacterium sp. 852013-51886_SCH5428379	MTTPDARLVRGRRAFAEVMTFDPPSDSTPATITMLDFVFAEVWQRPALTRRDRRFITLPCVAAADAEEPLRDHVYAALNSGDLTIVEMQETVLHFAVYAGWPKASRFNMVVDEVWERIHRERGRQAPPPPPLLPLTTPSDPEARLAIGEQSFKDINCLPYAPLRDNPFQGAGILNFVFGEMWLRPGLGMKERRLVTVACVAFQDAPYPIVSHVYAALKSRDLSFDEIDELALHFAAYYGWPKASHLNQVIAEQKLRVTEEWSSEDGAQCDD
A0A1A0QX26	Carboxymuconolactone decarboxylase	Mycobacterium sp. 852014-51730_SCH5271717	MSTTHDVNTARRERGLRTFTEVMAVEPPADTSPVVADGLIDFVFADVWTRPGLSRRDRRFVTLACVAAADADAPLERHVYAALKSGDISITEMQEAVLHFAVYAGWPKASRFNIVVDLQWQRICDERGESPPPPEPLLPLPTESDPEKRLQGGEQTFIDVNCIPFTPPRDNPYHGAGILSYVFGEMWQRPGLRMKERRLITVACVAFQDADIPILSHVYAALKSGDISFEEMDELALQFTAYYGCAKGFRLNQVIGEQKQRVLAEAGDTPN
A0A1A0V3N5	Carboxymuconolactone decarboxylase	Mycobacterium sp. 852014-52144_SCH5372336	MCALESVDLMNQHMYAALASGDITYEELLEFVLHFAVYCGWPRASEAEGAARNEWVRLAEERGEEVPPRPELPTESLGPTDHDVRLDEGEKCFVDVNLLPAPPRDSPYFQAGILAFVFGHLWQRPNLGRRERRLITVAAVGVSGALGPIYSHVGSALESGDISRSEMNEVILQFSAYSGFPKGRVLQTAADQSWQRIAAAMPTANAKGV
A0A1A1WBY7	Carboxymuconolactone decarboxylase	Mycobacterium sp. ACS4054	MTSSPNQRRERGLRVFAEVMTVDAPTDTSPAIADGLIDFVFAEVWTRPGLSRRDRRFVTLACVAGADATPALEQHVYAALNSGDVTISEMREAVLHFAVYAGWPKASQFNMVVDAQWERIARQRGDGGPPAPALLPLPTPSDPEARLAGGEAAFRDINCLPFAPSRDNPYSGAGILNFVFGEMWLRPGLGMKERRLITLACVGFQDAQYPIMSHVYAALKSGDVSFDEMEELALHFAAYYGWPKASYLNQVIAEQKQRVLDEAASAVR
A0A1A1WYM1	Carboxymuconolactone decarboxylase	Mycobacterium sp. ACS4331	MTTTDASRTDRCRKAFAEVMTVPAPADISPTTARMLEFVFADVWQRPGLTRRERRFVTLPCVAAADAEAPLRDHVYAALNSGDLTIVEMQEAVLHFAVYAGWPKASRFNMVVDEQWARIHGERGVPVPASEPLLPLTTASDPDERLTAGERAFQDVNCLPYAPTRDNPFHGAGILNFVFGEMWLRPGLGMKERRLITVACVAFQDAPYPIMSHVYAALKSRDVSFDEMDELALHFAAHYGWPKGANLAQVIEEQKQRVSAEWAAELS
A0A1A2SSC5	Carboxymuconolactone decarboxylase	Mycobacterium sp. E152	MRTFAEVMTIDPPDGDSPYAGGLIDFVFAEVWSRPGLSRRDRRFVTLACVAAADAQAPLEQHVYAALNSGDLTIAEMRETVLHFAVYAGWPKASRFNIAVDLEWAKIAAARGEAPPAPEPLLPLVTASDPERRLQGGEESFKEINCLPFAPMRDNPYSGAGILNFVFGEMWLRPGLGMKERRLITVACVAFQDAEIPIMSHVYAALKSGDVSFEEMDELALQFAAYYGCAKADYLNQVIAEQKRRVTAENQADQPHVAVKHCADQVFPLKG
A0A1A2WNW0	Carboxymuconolactone decarboxylase	Mycobacterium sp. E2327	MTERSELGRHRFAEVMTVPPPDDPSPTTTSGLIDFVFAEIWSRPILSRRDRRFVTLACVAAADAEEPLQDHVYAALNSGDLTITEMRETVLHFAVYAGWPKASRFNMAVDAQWERIQRERGRDVPPPEPLLPLVTPSDPESRLAGGEECFRAVNCIPFVPIRDNPYSGAGILNFVFGEMWLRPGLGIKERRLVTVACVAIQDAPIPILSHVYAALKSRDISFDEMDELALHFAAYYGWPKASHLSQVIGEQKQRVSAEWHAEATAT
A0A1A2S6E7	Carboxymuconolactone decarboxylase	Mycobacterium sp. E2660	MRTFAEVMTIDPPDGDSPYAGGLIDFVFAEVWSRPGLSRRDRRFVTLACVAAADAQAPLEQHVYAALNSGDLTIAEMRETVLHFAVYAGWPKASRFNIAVDLEWAKIAAARGEAPPAPEPLLPLVTASDPERRLQGGEESFKEINCLPFAPMRDNPYSGAGILNFVFGEMWLRPGLGMKERRLITVACVAFQDAEIPIMSHVYAALKSGDVSFEEMDELALQFAAYYGCAKADYLNQVIAEQKRRVTAENQADQPHVAVKHCADQVFPLKG
A0A1A2UMJ1	Carboxymuconolactone decarboxylase	Mycobacterium sp. E2989	MSSHNQRRERGLRTFTEVMTVEAPTDASPAIADGLIDFVFAEVWTRPGLSRRDRRFVTLACVAGADAAPALEQHVYAALNSGDVTISEMREAVLHFAVYAGWPKASQFNMVVDAQWERIARQLGDGGPPSPPLLPLPTPSDPEARLAGGEAAFREINCLPFAPTRDNPYSGAGILNFVFGEMWLRPGLGMKERRLITLACVGFQDAQYPIMSHVYAALKSGDVSFDEMDELALHFAAYYGWPKASYLNQVITEQKQRVLDEAGSDASVLR
A0A1A2ST76	Carboxymuconolactone decarboxylase	Mycobacterium sp. E3078	MRTFAEVMTIDPPDGDSPYAGGLIDFVFAEVWSRPGLSRRDRRFVTLACVAAADAQAPLEQHVYAALNSGDLTIAEMRETVLHFAVYAGWPKASRFNIAVDLEWAKIAAARGEAPPAPEPLLPLVTASDPERRLQGGEESFKEINCLPFAPMRDNPYSGAGILNFVFGEMWLRPGLGMKERRLITVACVAFQDAEIPIMSHVYAALKSGDVSFEEMDELALQFAAYYGCAKADYLNQVIAEQKRRVTAENQADQPHVAVKHCADQVFPLKG
A0A1A2QQ82	Carboxymuconolactone decarboxylase	Mycobacterium sp. E3121	MRTFAEVMTIDPPDGDSPYAGGLIDFVFAEVWSRPGLSRRDRRFVTLACVAAADAQAPLEQHVYAALNSGDLTIAEMRETVLHFAVYAGWPKASRFNIAVDLEWAKIAAARGEAPPAPEPLLPLVTASDPERRLQGGEESFKEINCLPFAPMRDNPYSGAGILNFVFGEMWLRPGLGMKERRLITVACVAFQDAEIPIMSHVYAALKSGDVSFEEMDELALQFAAYYGCAKADYLNQVIAEQKRRVTAENQADQPHVAVKHCADQVFPLKG
A0A1A2GC18	Carboxymuconolactone decarboxylase	Mycobacterium sp. E3198	MERTERGRRLFTEVMTAPPPDDPSPTTASGLIEFVFAEIWSRRILSRRDRRFVTLPCVAAADAEGPLQDHVYAALNSGDLSITEMRETVLHFAVYGGWPKASRFNMAVDAQWERIHRERGHDVPAPEPLLPLATPSDPESRLATGEQCFKAVNCIPFAPIRDNPYSGAGILNFVFGEMWLRPGLGMKERRLVTVACVAIQGAPIPILSHVYAALKSRDVSFDEMDELALHFAAYYGWPKAAHLAQVIGEQQRRVSAEWRTEATTA
A0A1A2JRB5	Carboxymuconolactone decarboxylase	Mycobacterium sp. E3339	MSSHNQRRERGLRTFAEVMTVEAPTDASPAIADGLIDFVFAEVWTRPGLSRRDRRFVTLACVAGADAAPALEQHVYAALNSGDVTISEMREAVLHFAVYAGWPKASQFNMVVDAQWERIARERGDGGVPPASPLLPLPTPSDPEARLAGGEAAFREINCLAFAPTRDNPYSGAGILNFVFGEMWLRPGLGMKERRLITLACVGFQDAQYPIMSHVYAALKSGDVSFDEMDELALHFAAYYGWPKASYLNQVIAEQKQRVLDEAGSDASVLW
A0A1A2PUL2	Carboxymuconolactone decarboxylase	Mycobacterium sp. E342	MSSRSQRRERGLRAFAEVMTVGPPADTSPVVTNGLIDFVFAEVWTRPGLSRRDRRFVTLACVAGADATPALEQHVYAALNSGDIAITEIREAVLHFAVYAGWPKASQFNMVVDAQWERISQERGAAGPPPPPLLPLSTASDPEARLAGGEAAFREINCLPFAPARDNPYSGAGILNFVFGEMWLRPGLGMKERRLITLACVGFQDAQYPIMSHVYAALKSGDVSFDEMGEFALHFAAYYGWPKASYLNQVIAEQKQRVLDETGSNAPLTR
A0A1A3BR64	Carboxymuconolactone decarboxylase	Mycobacterium sp. E740	MAADDPSLDVMVSDPVVGPVWDRPGLSRRDRRFVTLTCVCALDDVDRMNEHMYAALASGDIGYEELLEFVLQFAVYCGWPRASEAEGAARSQFARLAAERGEDVAARPDLPLDSLGPTDHEVRLSEGEKCFVDVNLLPAPPRDSPYFHAGILAFVFGHLWQRPNLGRRERRLITVAAVGVAGALGPIYSHVGSALESGDISRTEMNEVIQQFTAYSGVSKGRVLQKAADESWQRISADSAEGR
A0A1A2ZQS8	Carboxymuconolactone decarboxylase	Mycobacterium sp. E796	MTERSELGRHRFAEVMTVPPPDDPSPTTTSGLIDFVFAEIWSRPILSRRDRRFVTLACVAAADAEEPLQDHVYAALNSGDLTITEMRETALHFAVYAGWPKASRFNMAVDAQWERIQRARGQDVPPPEPLLPLTTPSDPESRLASGEECFKAVNCIPFVPIRDNPYSGAGILNFVFGEMWLRPGLGIKERRLVTLACVAIQDAPIPILSHVYAALKSRDISFDEMDEVALHFAAYYGWPKASRLSQVIGEQKQRVSAEWLAEAT
A0A1A2KUD5	Carboxymuconolactone decarboxylase	Mycobacterium sp. E802	MTAADTRTERGRREFAEVMTFEAPADSSPATANLIDFVFAEVWPRPGLSRRDRRFVTLACVAAADAEGPLRDHVYAALNSGDVSIVEMREAVLHFAVYAGWPKASWFNMMVDEQWDRIHRERGLTPPAPEPLLPLPTPSDPEERLVCGEQSFRDINCIPFAPTRDNPYSGAGILNFVFGEMWLRPGLGMKERRLVTVACVAFQDAPLPILSHVYAALKSRDVSFEEMDELALHFAAYYGWPKASNLNQVIREQQQRVLEEENAEA
A0A0G3IL03	Carboxymuconolactone decarboxylase	Mycobacterium sp. EPa45	MIDTDRRERGRRAFAEVMTFAAPQDDTPAATGLIDFVYGEVWGRPGLSRRNRRFVTLACVAAADAEAPLRDHVYAALNSGDVSITEMREAVLHFAVYAGWPKASWFNMVVDEQWERIHRDRGQPPPPPDPLLPLITPSDPEIRLQVGEQSFKEINCIPFAPIRDNPYSGAGILNFVFGEMWLRPGLGMKERRLITVACVAFQDAAIPIISHVYAALKSRDVTFDEMDELALHFAAYYGWPKASHLTQAIADQKQRVLDEWRAGASPS
A0A100ZJR0	Carboxymuconolactone decarboxylase	Mycobacterium sp. GA-1999	MTTTDAVHTSRRERGLRAFTEVMTVEPPTDTTPAIAEGLIDFVFADVWTRSVLSRRDRRFVTLACVAAADADAPLEQHIYAALKSGDISITEMREAVLHFAVYAGWPKASRFNIFVDIQWQRIHDERGEAPPPPEPLLPLPTESDPEKRLQGGEQAFVDVNCIPFAPPRDDPYQGAGILNFVFGEMWRRPGLGMKERRLITVACVAFQDADIPILSHVYAALKSGDISFDEMDEVALQFTAYYGCAKGFRLNQVIGEQKRRVLAEAADAQG
A0A101BBF0	Carboxymuconolactone decarboxylase	Mycobacterium sp. GA-2829	MSHSVEIPVDAVERVRRAYADVMTVPAPEPQSPAMVRLLDFVFVDVWQRPGLSRRDRRFVTLACVAAADAETPLRDHVYAALNSADLTIDEIREAVLHFAVYAGWPKASRFNMIVDELWDRIHRERGEQTPPPPPLLPLDTPEDTEDRLAVGEQAFKDINCLPFAPTRDNPYSGAGILNFVFGEMWLRPGLGMRERRLITVACVAFQDAPYPIMSHVYAALKSRDLSFDEMDELALHFAAHYGWPKAAHLSQAIDEQKRRVTQEWAADSG
A0A117J9E3	Carboxymuconolactone decarboxylase	Mycobacterium sp. GA-2945b	MADPAYQDVMLADPVFGPVWERPGLSRRDRRLVTLTCVCALESVDHMNQHMYAALASGDITYDEILEFVLQFAVYCGWPRASEAEGAARSQWARLAAERGEEVPPRSDLPVDSLGPTDHHVRLDEGEKCFVEVNLLPPPPRDSPYFQAGILAFVFGHLWQRPDLGRRERRLITVAAVGVSGALGPIYSHVGSALESGDITRAEMNEVILQFSAYSGFPKGRLLQTAADESWRRIASASEGD
A0A101AYY1	Carboxymuconolactone decarboxylase	Mycobacterium sp. IS-1496	MSHSAETHADAYERARRAYADVMTVPAPEPQSTAMARLLDFVFGEVWQRPVLSRRERRFITLACVAAADAETPLRDHVYAALNSADLTITEMREAVLHFAVYAGWPKASRFNMIVDELWERIRRERGEDVPPPEPLLPLDTPSDPEDRLAVGEQAFRDINCLAFAPTRDNPYSGAGILNFVFGEMWLRPGLGMKERRLITVTCVAFQDAPLPILSHVYAALKSRDLTFDEMDELALHFAAHYGWPKAAQLAQTIGEQKQRVSGEWAAEAG
A0A101ALI8	Carboxymuconolactone decarboxylase	Mycobacterium sp. IS-1742	MSHSAETHVDAYERMRRAYTDVMTVPAPEPQSTAMARLLDFVFADVWQRPVLSRRERRFITLACVAAADAEAPLRDHVYAALNGGDLTITEMREAVLHFAVYAGWPKASRFNMIVDDVWDRIHRERGEEVPPPEPLLPLDTPSDPEGRLAVGEQAFRDINCLAFAPIRDNPYSGAGILNFVFGEMWLRPGLGMKERRLITVTCVAFQDAPLPILSHVYAALRSRDLTFDEMDELALHFAAHYGWPKAAQLAQTIGEQKQRVSQEWEAEAG
A0A117JJQ8	Carboxymuconolactone decarboxylase	Mycobacterium sp. IS-1744	MVADPVVGPVWERPGLSRRDRRFVTLTCVCALESVDLMNQHMYAALASGDITYEELLEFVLHFAVYCGWPRASEAEGAARNEWVRLAEERGEEVPPRPELPTESLGPTDHDVRLDEGEKCFVDVNLLPAPPRDSPYFQAGILAFVFGHLWQRPNLGRRERRLITVAAVGVSGALGPIYSHVGSALESGDISRSEMNEVILQFSAYSGFPKGRVLQTAADQSWQRIAAAMPTANAKGV
A0A117JEW3	Carboxymuconolactone decarboxylase	Mycobacterium sp. IS-3022	MTTTDAERRESARRSLAEVMTFPAPADASPAAAAMLDFLAQVWCRPGLSRRARRFVTLPCVAAADAEQPLRDHVYAALNSGDLSIVEMRETVLHFAVYGGWPKASRFNIVVDEQWERIHRERDQTVPAPESLLPLPTPSDPHARLRVGEQAFKDINCIPFAPIRDNPYSGAGILNFVFGEMWLRPGLGMKERRLVTVACVAFQDAPIPILSHVYAALKSRDVSFDEMDELVLHFAAYYGWPKAVNLGQVVEEQKQRVTAEWAAEVEGD
A0A132TBF2	4-carboxymuconolactone decarboxylase	Mycobacterium sp. NAZ190054	MKLTKLPFAAAAIASAVFAAGCSETRSDDDGNSTAAQVESVESVSPALQRYGDEVLENQLWQRPDLAPRERSIVTVAAMIARDQTAELPFYMNRALDSGVTPGELSEIITHLAFYAGWPNAMAAVEAAKPVFAARGIGTDQLPVAEPELLPIDQEFESARRARIESTHGTTGQGVQQFTTDVLFTDLWLRPGLPPRDRSLTTVSALVATGLTGQITSHLNIAMDNGLTEAQANEALTQLAFYAGWPRAFSAMPVFKEVFEARS
A0A132T435	Carboxymuconolactone decarboxylase	Mycobacterium sp. NAZ190054	MEADAVSVTERARQAFLDVMTFPPPTPSSPAAAHLLEFVFADVWQRPGLSRRDRHFVTLPCVASADAEGPLRDHVYAALNSGDVTIAEMREAVLHFAVYGGWPKASRLNMVVDEQWLRIHQERDREVPPPDPLLPLSTPSDPEERLAAGEQSFKDVNCLPFAPARDDPFQGAGILNFVFGEMWLRPGLGVRERRLITVACVAVQDAPYPILSHVYAALKSRDLSLAEMEELTVHFAAYYGWPKAAHLGEVVAEQKRRVTEEWAAENR
A0A0Q8ZGZ2	Carboxymuconolactone decarboxylase	Mycobacterium sp. Root265	MTLIDTDRLERGRQAFAEVMTFPAPADTAPSTTSMLDFVFAEVWQRPGLSRRDRRFVTLACVADADAEAPLRDHVYAALNSGDVSIVEMQETVLHFAVYAGWPKASRFNMIVDEQWARIHRERGEQVPPPLPLLPLPTPSDPEARLAVGAQSFKDINCLEFAPNQDNPFQGAGILNFVFGEMWLRPGLGMKERRLITVACVAFQDAPYPILSHVYAALKSREVSFDEMDELALQFAAYYGWPKGSHLNQVIGEQKQRVTQEWGSE
A0A0A1FXV7	4-carboxymuconolactone decarboxylase (EC 4.1.1.44)	Mycobacterium sp. VKM Ac-1817D	MTASDTRTERGRREFAEVMTFAAPSDSSPATANLIDFVFAEVWPRTALSRRDRRFVTLPCVAAADAEGPLRDHVYAALNSGDVSIVEMRETVLHFAVYAGWPKASRFNIMVDEQWDRIHRERGLTAPAPEPLLPLPTPSDPEERLVCGEQSFRDINRIPFAPTRDNPYSGAGILNFVFGEMWLRPGLGMKERRLVTVACVAFQDAPMPILSHVYAALKSRDVSFEEMDELALHFAAYYGWPKAANLNQVIAEQKQRVLDEEQAEA
A0A172UFY7	Carboxymuconolactone decarboxylase	Mycobacterium sp. YC-RL4	MTLTDTDRLERGRQAFAEVMTTPAPEDTDPTTTSMLDFVFAEVWKRPGLSRRDRRFVTLACVADADAEAPLRDHVYAALNSGDVSIVEMQEAVLHFAVYAGWPKASRFNIIVDEQWARIHRERGEQVPPPQPLLPLPTPSDPETRLALGARSFKDINCLEFAPNRDNPFQGAGILNFVFGEMWLRPGLGMKERRLITVACVAFQDAPYPIVSHVYAALKSREVSFDEMDELALHFAAYYGWPKGSHLNQVIGEQKQRVAHEWGAQ
A1TAJ3	Carboxymuconolactone decarboxylase	Mycobacterium vanbaalenii (strain DSM 7251 / PYR-1)	MTSTARAEAAFTDIMTFPPPEVTSPAAAHILAFVFADVWQRPGLSRRDRHFVTLPCVAAADAEGPLRDHVYAALNSGEVTITEMREAVLHFAVYGGWPKASRFNMIVDEQWHRIHGERGVEVPPPPPLLPLTTPSDPEARLAAGEQSFKDVNCLPFAPARDDPFHGAGILNFVFGEMWLRPALGMRERRLITVACVAFQDAPYPIISHVYAALKSRDLSFTEMDELTLHFAAYYGWPKAAHLSQVAAEQKSRVTEEWAAEGHGQSA
A1T3L6	Carboxymuconolactone decarboxylase	Mycobacterium vanbaalenii (strain DSM 7251 / PYR-1)	MSGTQSAESDDDADDSEGDASADDAEDAEEFVGDSGNGGSDDDAADDSEKDVDSSTDDGVGDFEGVVLDDAESEADSQLSVPQPASTESTEQSADVANDADGNADPIADAGPEAVTAPVALSGASAPAIPDGPAPVEPMGPLINSLWWAVPKSGGRSTNDASLTLAGTGIYPSVTSLFAFGGRCGLICDGADGTEQNPNGVGGGWLFGDGGDGWSSTLAGIAGGKGGAAGLLWGSGGDGGAGGAGAAGGTGGNAGLLWGNGGHGGAGGAGVNGAVGTSGVNNGRGGDGTAGGSGGAGGNAGLLSGRGGDGGVGGAGGKGGAGAHGSDAVAAEEDGGPGGSGGAGGNAGAGGVGGRGALLFGRGGDGGDGGSAGTGGAGGFGGTGGAIVVTLPGGKLSDS…
A0A132PCE0	Carboxymuconolactone decarboxylase	Mycobacterium wolinskyi	MVDRRKRGLEVFRDVMTAPVPDDDSPVADGLLDFVFAEIWTRPGLSRRDRRFVTLACVAAADAQEPLEQHVYAALNSGDISITEMREAVLHFAVYAGWPKASRFNIVVDLQWQRILDERGESAAPPEPLLPLPTESDPEKRLQGGEKTFIEVNCIPFAPLRDNPFQGAGILNFVFGEMWQRPGLGMKERRLITVACVAFQDAEIPILSHVYAALKSGDVSFDEMDELALHFAAYYGWPKGSHLNQVVADQKQRVMAEGGPNTSDAA
K0F747	Carboxymuconolactone decarboxylase	Nocardia brasiliensis ATCC 700358	MTTIQQPTGDNDRFERGLALLKEIGGPDGPAVLESLGDIAPDLGRITVEFGYGDILSRPGLTLRERELTTVGALAALGHAAPQLRWHINGALNVGCTRTEIVEVLIHASVYAGFPAALNGLTAAKEVFAARTDLPGEPAPEPAPAGARFERGTAALSEIDGEAGEQVVAALQDIAPDFARLLVEFSFGDIYARPGLDLKTREMVTVAMCTALGVAPQLGVHIHGLLNVGGSEQEVVEVLIQMAGYAGFPAALNGIAVARTVFAERRSHRNADA
A0A034UCW7	Carboxymuconolactone decarboxylase family protein	Nocardia brasiliensis NBRC 14402	MTTIQQPTGDSDRFERGLALLKEIGGPDGPAVLESLGDIAPDLGRLTVEFGYGDILSRPGLTLRERELTTVGALAALGHVAPQLRWHINGALNVGCTRTEIVEVLIHASVYAGFPAALNGLTAAKEVFAARTDLPDEPTPEPAPTGARFERGSAALSEIDGRAGEQVVAALQDIAPDFARLLVEFSFGDIYARPGLDLKTREMVTVAMCTALGVAPQLGVHIHGLLNVGGSEQEVVEVLTQMVGYAGFPAALNGIAVARTVFAERRSHRNADA
A0A0C1D0W3	Carboxymuconolactone decarboxylase	Nocardia vulneris	MTTIQQPTGDNDRFERGLALLKEIGGPDGPAVLESLGDIAPDLGRITVEFGYGDILSRPGLTLRERELTTVGALAALGHAAPQLRWHINGALNVGCTRTEIVEVLIHASVYAGFPVALNGLTAAKEVFAARTDLPEEPAPEPAPTGARFERGTAALSEIDGEAGEQVVAALQDIAPDFARLLVEFSFGDIYARPGLDLKTREMVTVAMCTALGAAPQLGVHIHGLLNVGGSEQEVVEVLIQMAGYAGFPAALNGISVARTVFAERRSHRNADA
A0A076EPV0	Carboxymuconolactone decarboxylase	Rhodococcus opacus (Nocardia opaca)	MAITEAARNNHAELFPGHVSTLLETDPELIEVFDNFAFDEVRQYGGLNTRTRLMVQLASMIASQALAEYRVMLGAALTVGVSPADAKEVVYQAVPYVGMSKVFDFLHATNDVLTERGISLPLEGRATTTAEDRLAKGLAKQKEIVGADAVDGMYDAAAPDELHIQRYLSANCFGDYITRSGLDTPTRELLTFAMLVSLGGCEPQVKGHTMANLRVGNTRADLLAVLTHLLPFIGYPRTLNALRVLNETAPAADPSAQS
K8X5M3	4-carboxymuconolactone decarboxylase	Rhodococcus opacus M213	MAITEAARNNHDELFPGHVSTLKDTDPELIEVFDNFAFDEVLQYGDLNTRTRLMVQLASMIASQALAEYRVMLGAALTVGVSAAEAKEVVYQAVPYVGMAKVFDFLHATNDVLTERGISLPLEGRATTTAEDRLAKGLAKQKEIVGADAVDGMYDAAAPDELHIQRYLSANCFGDYVTRSGLDLPTRELLTFAMLVSLGGCEPQVKGHTMANLRVGNTRADLLAVLTHLLPFIGYPRTLNALRVLNESAPSADHSSQS
W8HDP5		Rhodococcus opacus PD630	MAITEAARNNHDELFPGHVSTLKDTDPELIEVFDNFAFDEVLQYGDLNTRTRLMVQLASMIASQALAEYRVVLGAALTVGVSPAEAKEVVYQAVPYVGMSKVFDFLHVTNDVLTERGISLPLEGRATTTAEDRLAKGLAKQKEIVGADAVDGMYDAAAPDELHIQRYLSANCFGDYLTRSGLDLPTRELLTFAMLVSLGGCEPQVKGHTMANLRVGNTRADLLAVLTHLLPFIGYPRTLNALRVLNESAPSADRSSQS
W8H8S0	4-carboxymuconolactone decarboxylase	Rhodococcus opacus PD630	MKLSRWFAVPATIVSLSVLATACSENDPASSPSPAAKVESVDSVSPALQRYGDEVLEDQLWQRAELSARDRSIVTLAALIARNQSVELPFYLDRALDNGVTPAEVSEIITHLAFYSGWPNAMSAVEAAEPVFEARGIDAAQLPDVSPELLPVDQEWETARRDRVDGDFGQVAPGVLGFTTDVLFQDVWLRPGLAPRDRSLVTVSALVATGLTGQIRSHLTRAMDSGLTQDQASEVLTQVAFYAGWPYVFTAMPVFKEIFEARR
A0A0D8I2S9	4-carboxymuconolactone decarboxylase	Rhodococcus sp. AD45	MENLGKEAVYAVMTTRPAEIGSAFDEANQDFVFGEIWSRPGLSRRNRRWVTLTCVGAAVAPRAIDEQVYGALNSGDMTVDEMLEFVLHFAVYNGWPKASHLEGVVRRQWARIEKDRGLERSPIEPASNDTLGLNDWDDRIERGVKEFMDVNLIDAPSPDTPYIHAGILNFVFGHVWQRPGLTRRDRRFITVASVAVNDAVTPLQSHVGSALESGDITKSEMDEIVLQLSAYSGFAKGEALQTTADEAWDRLSLARTAVGGVRHESA
A0A149ZJB0	4-carboxymuconolactone decarboxylase	Rhodococcus sp. LB1	MESVDSVSPALQRYGDEVLEDQLWQRTELSARDRSIVTLAALIARNQSVELPFYLDRALDNGVTPTEVSEIITHLAFYSGWPNAMSAVEAAEPVFEARGIDAAQLSDVSPELLPVDQEWETARRDRVDGDFGRVAPGVLGFTTDVLFQDVWLRPGLAPRDRSLITVSALVATGLTGQIRSHLTRAMDSGLTQDQASEVLTQVAFYAGWPYVFTAMPVFKEIFEARR
A0A149ZJ76	Carboxymuconolactone decarboxylase	Rhodococcus sp. LB1	MAITEAARNNHDELFPGHVSTLKDTDPELIEVFDNFAFDEVLQYGDLNTRTRLMVQLASMIASQALAEYRVVLGAALTVGVSPAEAKEVVYQAVPYVGMANVFDFLHATNDVLTERGISLPLEGRATTTAGDRLAKGLAKQKEIVGADAVDGMYDAAAPDELHIQRYLSANCFGDYLTRSGLDLPTRELLTFAMLVSLGGCEPQVKGHTMANLRVGNTRADLLAVLTHLLPFIGYPRTLNALRVLNESAPSADRSSQS
A0A135GL24	4-carboxymuconolactone decarboxylase	Rhodococcus sp. SC4	MESVDSVSPALQRYGDEVLEDQLWQRTELSARDRSIVTLAALIARNQSVELPFYLDRALDNGVTPTEVSEIITHLAFYSGWPNAMSAVEAAEPVFEARGIDAAQLSDVSPELLPVDQEWETARRDRVDGDFGRVAPGVLGFTTDVLFQDVWLRPGLAPRDRSLITVSALVATGLTGQIRSHLTRAMDSGLTQDQASEVLTQVAFYAGWPYVFTAMPVFKEIFEARR
A0A135GKZ3	Carboxymuconolactone decarboxylase	Rhodococcus sp. SC4	MAITEAARNNHDELFPGHVSTLKDTDPELIEVFDNFAFDEVLQYGDLNTRTRLMVQLASMIASQALAEYRVVLGAALTVGVSPAEAKEVVYQAVPYVGMANVFDFLHATNDVLTERGISLPLEGRATTTAGDRLAKGLAKQKEIVGADAVDGMYDAAAPDELHIQRYLSANCFGDYLTRSGLDLPTRELLTFAMLVSLGGCEPQVKGHTMANLRVGNTRADLLAVLTHLLPFIGYPRTLNALRVLNESAPSADRSSQS
M2XJ49	4-carboxymuconolactone decarboxylase	Rhodococcus triatomae BKS 15-14	MTAVEAERSRRGRREFAHVMTFDPPDDTTPSTSAGLIDFVFAEVWSRPGLSRRDRRFVTLPCVAAADADGPLCDHVYAALNSGDLTITEMRETVLHFAVYSGWPKASRFSSVVETQWKRIHDERGDAVPPANPLLPLTTPSDPESRLEAGEQSFRDVNCVPFVPTRDNPYSGAGILNFVFGEMWLRPGLGMKERRLVTVACVAFQDAPVPIMNHVYAALKSRDVSFDEMDEVTLHFAAYYGWPKASHLGQHVDQQKERVRNEWRAENTTEG
X0PNR5	Putative 4-carboxymuconolactone decarboxylase	Rhodococcus wratislaviensis NBRC 100605	MAITEAARNNHAELFPGHISTLLQTDPELIEVFDNFAFDEVRQYGGLNTRTRLMVQLASTIASQALAEYRVMLGAALTVGVSPVDAKEVVYQAVPYVGMSKVFDFLHATNDVLTERGISLPLEGRATTTAEDRLAKGLAKQKEIVGADAVDGMYETAAPDEVHIQRYLSANCFGDYVTRSVLDTPTRELLTFAMLVSLGGCEPQVKGHTMANLRVGNTRADLLAVLTHLLPFIGYPRTLNALRVLNESAPAADPSTQS
A0A010ZWN3	Uncharacterized protein, gamma-carboxymuconolactone decarboxylase subunit like protein	Cryptosporangium arvum DSM 44712	MTLTARQEEIKQEFVRVRGTWSDTWESVLRLDPEFLAAYLNLSAVPWRTGTLEPKVKEFLYIAIDANATHLYLPGVRQHIRAALSLGATPAEIMEVLELTATLGIHAMNVGVPVLVQVLEEKGLRNGPAPLDEYQERLKADFTATRGYWHSFWDEMLELDPEMFAAYTEFSSLPWRSGTLEPKVKEFVYIAFDTAATHLYVSGLKLHIENAIGYGATPREILEVMEIASVLGIHSVTSAAPILLEEAQRAT
A8L8C9	Carboxymuconolactone decarboxylase	Frankia sp. (strain EAN1pec)	MGNTAAEQCFREVMTVEPPDVATPFEVATRDFVFGEVWRRPGLSRRDRRWVTLTCVAAADAPEPIDAHVYAALNSSDIELEAMLEFVLHFAVYCGWPKASHLEGVIVRQWARIQQEQGRSVAPWPSLDNGGLGPNDWEQRLERGVKEFIDVNLTPAPRPETPYRHAGILNFVFGHVWQRPGLTRRERRIITVACVAIDDSPMPLKTHVTSALHSGDLTKVEMDEIVLQFSAYYGFAKGAALGDTVEAAGLPA
A8LEL8	Carboxymuconolactone decarboxylase	Frankia sp. (strain EAN1pec)	MMTQAQREAAYERVRRELGIDRVGTAPDAPVLRSRQGGAPARPAYALPVEAEIHGAQLYEYEIWGRSGLDLRTRSFITVAVLTALGREDQLYRYVNSALNIGITPEEIHETLLHAGVYSGLPAWENAAGVAGEVFVARGLVPAGSGAPVEPKPAMDHEERRAARNRVVAALGVGRIGLGPDAPLLEPLPGSPFPAAKPGRLAFEQELAGITADYGYGEVWGRPGLDLHTRSFITVSVLQVQYQNDQLHIHVNNALNLGITPEAVGEAITQAGIYDGGSGWHNAMNVARHVFLQHGIVEGD
A8LA00	Carboxymuconolactone decarboxylase	Frankia sp. (strain EAN1pec)	MTTEGTAQAGQTGHAGDERDPAQADDERDAGRTGVAERVFREVMATEAPPALTPFEAAARDFVFGEVWRRPGLSRRDRRWVTLTCVAAADAPGPIDAHVYAALRSGDIEIAEMLEFVLHFAVYCGWPKASHLEGVVGRQWARVQRERGAEPTGWPPLDVPSFETGDWNARLEGGRAEFADVNLMPAPPSDTPYRQAGILGFVFGNVWRRPGLTRRERRIITVACVGIDDSPMPLRTHVDVALRSGDLTSAEMDEIVLQFAVYYGFAKGEALSDAAAAAVTTVDAVTAATAVTGGEAGTAGSPHLEEKR
E3JDA4	Carboxymuconolactone decarboxylase	Frankia sp. (strain EuI1c)	MGSAAEQTYREVMTIEPPAVTTPLEQFSRDFVFGEVWSRPGLSRRDRRWVTLTCVAAADAPGPIEDHVYAALNSGDIELDAMLEFVLHFAVYCGWPKASHLEMVIARQWHRIQREQGREPAPWPVLDNATLGPNDWEARLARGVEEFVDVNLVPAPPAETPYRHAGILNFVFGHVWQRPGLTRRERRIITVACVAIDDSPTPLTTHVGSALRSGDLTKAEMDEIVLHFSAYYGFAKGEALHDAAEK
E3J695	Carboxymuconolactone decarboxylase	Frankia sp. (strain EuI1c)	MTSPTTADDVYRTVMTVDPPTPRTPFDEASRQYLFGEVWNRPGLGIRDRRFVTLACVAAADAVTPIDQHVYAALRSGDLTIEQMNEVTLHFAVYCGWPKASALEQTVRKQWNRLHAERGQEAPAWPTLTVEDLGPADREERIRGGQEEFRTVNVIPAPPPDSPYFYAGILNFVFGHVWRRDGLSRRERRLVTIPCVGASDAVGPIFSHVGSALESGDVTYEEMQEIILHFSAYYGIAKGEALHEAARRWRAGQP
E3IV61	Carboxymuconolactone decarboxylase	Frankia sp. (strain EuI1c)	MGKPDAEETFREVMTGELAAPATPFARAARDFVFGDVWSRPGLSRHDRRLVTLACVAAAGSPGPMEEQVHAALNSGDLDLATMLELVLHFAVYCGWPKGSELERVVGEQSARIARENGREPEPWPVLPNDGLGENDWEKRLARGEEVFKEINLLPGAPPRTSPYRQAGVLGFVFGHLWLRPGLTRRDRRILSISCVGTTGAPTPIRMHVTTALRSGDLTREELDEIVLQFAAYAGFATGAVLNEAVEAAAAASPA
D3CVM2	Carboxymuconolactone decarboxylase	Frankia sp. EUN1f	MTVSLPADDLYRLVMTVEPPAVETPFEAASRRFLFGEIWSRPELGIRDRRLVSLACVAAADAATPIADNVYAALRSGDLTIEQLNEVTLHFAVYCGWPKASFLEQTVRAQWQRLHEERGQEAPASATLTVEDLGPEDRAERIRGGQEEFRTVNVIPAPPSDSPYFYAGILNFVFGHVWRRPGLSRRERRLVTIPCVGASDAVGPIFSHVGSALESGDVSYEEMQEIILHFSAYYGFAKGEVLHDAARRWRAGRS
D3D546	Carboxymuconolactone decarboxylase	Frankia sp. EUN1f	MTSSTTADDVYRAVMTVDPPTPQTPFDTASRQYLFGEIWSRPGLGIRDRRLVSLACVAAADAATPIDEHVYAALRSGDLTIEQMNEVTLHFAVYCGWPKASALEQAVRKQWHRLHAEQGQEAPAWPTLTVEDLGPADREERIVGGQEEFRTVNIIPAPPSDSPYFYAGILNFVFGHVWRREGLSRRERRLVTIPCVGASDAVGPIFSHVGSALESGDVTYEEMQEIILHFSAYYGFAKGEALHEAARHWRASRP
A0A0S4QSZ7	4-carboxymuconolactone decarboxylase	Frankia sp. G2	MTVNTPADDLYRLVMTVEPPAVETPFEAASRRFLFGEIWGRPDLGIRDRRLVSLACVAAADAATPIAGHVYAALRSGDLTIEQLNEVTLHFAVYCGWPKASFLEQTVRAQWQRLHEERGQEAPAWPTLTAEDLGPEDRAERIRGGQEEFRSVNVIPAPPSDSPYFYAGILNFVFGHVWRRPGLSRRERRLVTIPCVGASDAVGPIFSHVGSALESGDVSYEEMQEIILHFSAYYGFAKGEVLHDAARHWRAGRS
I8ZY75	Uncharacterized protein, gamma-carboxymuconolactone decarboxylase subunit like protein	Frankia sp. QA3	MTVRPTGSTLLTDTMLPFLRAQVWSRPELDDRDRRWVTLSCAAAAGTAGPLREEVAAALTGGAITPAELGEFALQFAVHCGWPVASVLDEVVRAESAAFAPGGSGQPGGGAGPAPDRSGETFETVMGPGIDLPDSPYLRVGVAGFVFAQVWSRPGLGLRDRRLIAIIGSALAGPVMPLRSHLAGALAAGELDEAQLRALALLLACHAGLPLGELVDGLVDEIVDETVGSSAAGDPVAPRSVR
A0A0P7C1V9	Carboxymuconolactone decarboxylase	Frankia sp. R43	MGNAEKIYREVMTREPAPAGTPHEALTRDFVFGEVWSRPGLSRRDRRWVTLTCVAAADAPGPIDDHVYAALNSGDIDLPAMLEFVLHFAVYCGWPKASHLEGVIARMSARIAQENGRDPEPWPVLPNDTLGENDWERRIARGVQEFIDVNLTQAPPPSSPYRQAGILNFVFGHVWQRPGLTRRERRIITVASVAIDDSPTPLRTHVSSALHSGDLTKEEMDEIVLHFSAYYGFAKGEALHDAAEAAWAAKAA
A0A0P7BV72	Carboxymuconolactone decarboxylase	Frankia sp. R43	MTVSMPADELYRAVMTVEPPAVETPFEATSRRFLFGEIWSRPDLGIRDRRLVSLACVAAADAATPIADHVYAALRSGDLTIEQLNEVTLHFAVYCGWPKASFLEQTVRAQWQRLHEERGQEAPPWPTLTAEDLGPEDRAERIRGGQEEFRTVNVIPAPPSDSPYFYAGILNFVFGHVWRRPGLSRRERRLVTIPCVGASDAVGPIFSHVGSALESGDVSYEEMQEIILHFSAYYGFAKGEVLHDAARHWRAGRA
A0A163QKP3	Carboxymuconolactone decarboxylase family protein	Oerskovia enterophila	MAPTPSARAHHDDLVPDHVSTLARTDPELVECFDSFAFGEVQRDAPLPVRTRLMVQLAALIACGAVNEYRTMAGAALTVGITPVEVKEVVYQAVPYVGMGRVLDFLHATNTLLTEHGVSLPLPGQSTTTPDTRKEAGLAVQKQIVGAAAVDAMYANAPADEQHIQRYLSANCFGDHYTRDGVDVPTRELLTLAVLIALGGAEPQVAGHVRANLNVGNDRATLLAVITQLLPYVGYPRTLNALRALDEHAPA
A0A0Q9BWH1	Carboxymuconolactone decarboxylase	Oerskovia sp. Root918	MAPTPSARAHHDELFPDHVSTLAQTDPELVEYFDSFAFGEVPRDAPLPVRTRLMVQLAALIACGAVNEYRTMAGAALTVGITPVEVKEVVYQAVPYVGMGRVLDFLHATNTLLTEHGVSLPLPGQSTTTPDTRKEAGLAVQKQIVGAAAVDAMYANAPADEQHIQRYLSANCFGDHYTRDGVDVPTRELLTLAMLIALGGAEPQVAGHVRANLNVGNDRATLLAVITQLLPYVGYPRTLNALRALDEHAPARAGEAPPHHRS
A0A151BTZ5	Carboxymuconolactone decarboxylase	Branchiibius sp. NY16-3462-2	MSITEAAITEHETLFPDHVSTLAQTDPDLIEIFDNLAFDDVVLDAPLPRTTRLMVQCAALIAGGSVAEYRAMAGAALNVGVTPIELKEVVYQAVPYAGMGRVFDVLHATNGLLIERGVQLPLPSQATTTRENRQEVGRDVQERIVGTDRVAAMYDSSPPDLLHLQQYLSAHCFGDHVGRSGLDLATRELLTLAMLTALGGADAQLAAHVSANLNVGNDRATLIAVVTHLLPFVGYPRTLNAINAINQNAPYEETT
K6X9K4		Kineosphaera limosa NBRC 100340	MLDRIERSEQVYARLFGARDPGAHEDDPELMEMLRGLIFGDVFALGDLDDATRELLTIVLLATQQTLPQLRAHTGAALNVGLPPVRVREAIYQCAPFIGFPKTLNALAVVNEVFRDRGIELPLPPQATVSPAERYEAGRAQQEPLYGTAMRDNLADLPGEFAEAVPRLLTEFGFGDLYTRTGLAVATRELLVLGVLVALGDTPAQLRSHALGNLRVGTSKETLVAAIVHAFPYVGFPRAVNALRIVKDL
A0A0Q9SYF5	4-carboxymuconolactone decarboxylase	Phycicoccus sp. Soil802	MADQVQGPDVSVRQAHAEATYERLFGPRDVTAPDHDPELMRILRGFIFGDVFDTGGLDDRTRELITVTVLACLQSLPQLTSHTGAALNVGVEPVAIREAIYQLAPFIGFPRTLNAVTTINEVFQARGIPLPLPEQGTVAEVDRYSKGLAVQAPLYGNEIKDNLADLPGPFNTALPQFLTEFCFGDFYTRDGLALAQRELLVLCALATIGDTAAQLGPHGRACLQTGNTKADVVAALVHCFPYIGFPRAVAAIRAVKDL
A0A0Q9SIJ0	4-carboxymuconolactone decarboxylase	Phycicoccus sp. Soil803	MADQVQGTDVSARQAHAEATYERLLGPRDVTEPDHDPELTRIVRGFIFGDVFDTGGLDDQTRELITITVLACLQSLPQLTSHTRAALNVGVEPVAIREAIYQLAPFIGFPRTLNAVTTINEVFQARGIPLPLPEQGTVAEAERYSEGLAVQAPLYGNEIKDNLADLPEPFNTALPQFLTEFCFGDFYTRDGLTLAQRELLVLCALATIGDTAAQLGPHGKGCLQTGKTKTEVVAALVHCFPYIGFPRAVAAIRAVKDL
A0A0D7QR98	Gamma-carboxymuconolactone decarboxylase	Agreia bicolorata	MALTTRQEEIKAEFIRVRGAWGDTWESILQLDPEFLHAYLNFSAVPWRKNHLDDKTKEFMYIAVDAAATHLYVPGIRQHIKAALKVGATPQEIMEVLELTSTLGIHAMNIGVPLLVKVLEEKGLRTAPTPLTADQERIKAEFTENRGYWHAFWDEMLELDPELFEAYTEFSSVPWKTGTLSPKVRELVYIAFDTAATHLYVPGLKLHLENALGYGATTEEILEVMEIASVIGIHAATTAVPILIEEISALEQED
A0A181ZAY1	4-carboxymuconolactone decarboxylase	Curtobacterium sp. 9128	MPADDAARAEHDTLFPNHASTFAETDTEFVAFFDDFAFDETLRAASMNRHDRLVVQLGAIIAVGAQTEFRTMLGAALDNDVTPIEVKEVVYQAVAYVGIARVVDFLRITNEVLTERGVELPLPGQSTTTPDDRFEVGKAKQTEIVGDRVESMYANAPDDALHFQRFLSANCFGDHYTRTGLDVRMRELLTFAMLVGLGGADGQVEGHVAANLHVGNSRADLLDVLTVLLPFVGYPRTLNGLAAVDEGAPAAA
A0A0Q5RAD2		Curtobacterium sp. Leaf183	MPSDTSSTTDPEFTAYTSAFAVEALQRVALSEHHRLVVRLGATIAVGAQTAFRAVLTTALDAGITPVEVKEVVYQAAAYVGSARTGDFLAVTNTELSARGVALPLPGQSTTDPASRSERGLAVQKAIVGGDQVDALYDRAPADTVHFPRFLSDNCFGDTVARNGLDLRTRELLTFAMLVALGGADAQVRAHVAGNRTVGNSRRDLVDVLTVLVQDIGYPRTLNGLAVVEDAAPATGAEHADPQHEQEDA
A0A0Q5B4B5	Carboxymuconolactone decarboxylase	Rathayibacter sp. Leaf296	MSLDVTDPEFVAFYRDFTFGETLGHVRMDRRERLLFQLAATIAVGAAGEFRVLLGAALEVGVEPVQVKEVTYQAVAYVGMARAVDFIVLANAVFRSRGIPLPLESRSATDLETRREAGLAVQTEIFGAEVVENLASGPADTHRFAEFLAGNCFGDYYTRDGFSVKQRELITFALLAALGGADSQVASHVTANLNVGNARGALLDVLTVLVAYIGYPRTLNALAQVNSAAPPTSD
A0A0Q5BQP4	Carboxymuconolactone decarboxylase	Rathayibacter sp. Leaf299	MSLGATDPDFLALYRDFAFGETLGHVDLDRRERLLYQLAASIAVGAASEFRALLGAALEVGVRPIEVKEVTYQAVAYVGSARAIEFIVLSNEVFTAHGIALPLEGQSTTTPETRRDTGLAVQTEIFGAGVVDGLFSGPADARQFSEFLAGNCFGDYYTRSGLDLRQRELITFALLAALGGADLQVKSHVTANLAVGNTRADLLAVLTVLVALIGYPRTLNALAQVNAAAPASD
A0A0U3P7K0	Carboxymuconolactone decarboxylase	Arthrobacter sp. A3	MAPSIEAVKNHSEMFPGHISALAKTDPELIEYFDNFAFDHVLEQSNMAPRTRLMVQLAAMIAAQAQSEFRVMVGAALAVGVTPVEIKEIVYQAVPYVGMAKTFDFINASNQILTEKGIKLPLPGQSTTTPETRAQAGLAVQKFIVGPERVESLNAGAPADQQHFQQFLAANCFGDHYTRNGIDVPTRELLTFAMLVSLGGCEPQVAGHVAANLRVGNTRSMLIDTLTALLPYIGYPRTLNGLRMVNEGTTP
A0A0P7FUN3	4-carboxymuconolactone decarboxylase	Arthrobacter sp. Edens01	MEPSSRREQAEATYARLFGPRDQGAHEDDPELMEILRRFIFGDVFGTGVLDDQTRELITVTVLTCLQTLPQLRAHAAGALATGVTPVQLREAVYQLAPFIGFPRTLNAVSTINVVFTEHGIALPLPEQGTVDDAARYQRGLALQTPLYGTEIKDDLSDLPEPFNEAIPRFLTEFCFGDFYTRGGLTLAQRELLVLCALAAIGDTAAQLGPHGRACLQTGSSKTVVIAALVQCFPYVGFPRAAAAIRAVRDL
A0A117NCW1	Carboxymuconolactone decarboxylase	Arthrobacter sp. EpRS71	MALTEPARKNHDELFPGQLPAFAVTDPELAEIFNNFAFDETRGYGNLETKTRLMVQLASLIACQAMGEFRTLLGAALTVGVTPTQAKEIVYQAVPYVGMAKVSDFLHATNEILTNHGVELPLAGQSSTTIANRAEKGLAVQKVIAGAERVGGMRAAAAEDEEHFQDYLAGNCFGDYLTRGGLDVATRELLTLSMLASMGGCEAQVKGHVQGNLNVGNDRARMLEVITALLPYIGYPRTLNALRVLNEAAPAT
A0A147E8P2		Kocuria kristinae	MSEELTRRGDEVFEGLFGAAPDPQAGDDPEFMAILRRVIFGQVFSVGELEDRTRELITVTILAAMQCPGQLTAHTRAALHVGATPEQIREAIYGLAPFLGFPRTLNAIAAMNEGLRAAGVQLPLAPRTATPEEERFERGTVLQQRLYGDEIREEFDDGTAAGAALPRLLTEFAFGDFESREGLETAERELLILCALVAMGLAPQVAAHVKGCLRAGLSRETVAAAILHCAPYTGMPAALNAYRQLRAAVDD
E3H2L2	Carboxymuconolactone decarboxylase family protein	Rothia dentocariosa (strain ATCC 17931 / CDC X599 / XDIA)	MQISPSHHVITRKVVKIMAAENNERYLRGKEVLARVEQNPHGSILDSLASFSPDLERFVVEFGYADVFDREGLSDQSRQLITISALAALGNAAPQLEFHINGALNVGCSPEQIIETFIHVTIYAGFPAALNAVSVARKVFTERGIDVNLDTHSTEPAKRFEVGSSYLERVDGAGGEAVVESLQDIAPDLGRYIVEYSFGDVYSRPGLSLWERELVSVSACSALGTCVPQLHVHINGFLNVGGTQEELVELMIQIAVYAGFPAALNAIASLRKVLAENKA
D8UNK2	Carboxymuconolactone decarboxylase family protein	Rothia dentocariosa M567	MQISPSHHVITRKVVKIMAAENNERYLRGKEVLARVEQNPHGSILDSLASFSPDLERFVVEFGYADVFDREGLSDQSRQLITISALAALGNAAPQLEFHINGALNVGCSPEQIIETFIHVTIYAGFPAALNAVSVARKVFTERGIDVNLDTHSTEPDKRFEVGSSYLERVDGAGGEAVVESLQDIAPDLGRYIVEYSFGDVYSRPGLSLWERELVSVAACSALGTCVPQLHVHINGFLNVGGTQDELVELMIQIAVYAGFPAALNAIASLRKVLTENNA
D1BHQ6	Uncharacterized protein, gamma-carboxymuconolactone decarboxylase subunit like protein	Sanguibacter keddieii (strain ATCC 51767 / DSM 10542 / NCFB 3025 / ST-74)	MTRRPGAAARAERATLFRDEASPFAETDPELVAFYDDLALDETLRKVTTDLSRADRLTYQLGALVAVGAVTEFRGLLRAALDNAVTPVQAREVVYQAVAYVGMARAADFVRATDDVLTERGVALPLEGMSTTTPETRATDGLAVQQRIVGKSTVESMYTNAPADALRFQELLSASCFGDYYTRGGLDVQQRELLTFSILTALGGADAQVAGHVQANLNVGNSRATLLDVLTVLLPLVGYPRTLNALAAVNQVAPA
A0A0Q6GEF7	Carboxymuconolactone decarboxylase	Sanguibacter sp. Leaf3	MITDERYLRGKRVLAEVEKSAEGSVLDTVRGFSPDLERLVVEFGYADVFDRPGLSRSRRQLATVGALAALGNAPSQLGFHVGGALNVGCTPEEIVEALVHVSIYAGFPATLNAVTTAREVFAARGVELSTTPHQTAPAERFATGSRLLEQIDGAGGAAVVDALADIAPDLARFIVEYSFGDVYARPGLSLQERELVTVAACIALGTCVPQLCLHMHGYLNVGGTADELIEVVIQMTVYAGFPAALNGLNHLRGVLTERESSATTAE
U5VX92	Carboxymuconolactone decarboxylase	Actinoplanes friuliensis DSM 7358	MSLTPRQTEIKEEFIRVRGTWSDTWEGVLRLDPEFLLAYLNFSAVPWRFGTLDPKVKEFIYIAIDANATHMYLPGVRQHIKAAFALGATPQEIMEVLELSATLGIHAMNIGVPILVQVLEEKGLRTGPAPLTERQEQIKAEFTKTRGYWHTFWDEILELTPEMFEAYTEFSSVPWRTGTLEPKVKEFIYIAFDTAATHLYVKGLKLHIENAIDHGATAQEILEVMEIASVLGIHGVTAAAPILLEEIEAQRAT
A0A0N0U1N1	Gamma-carboxymuconolactone decarboxylase	Asanoa ferruginea	MTGTAPNPESLRHTVQGELGYWDPEQAALAELAPGFLDAWARLATVPVRKNHLGAKDRALIALSAATAATHLYAPGTRRQIRNALDAGATADEITEVLALTATLGIHACNIGVPLLLEVLEEAGQRSGPAPLTPRQEQLKSDFTRDRGYWHSFWDGLLELDPDLFEGYLDFSAWPWRHGVLTPKMKEFVYCAFDAAATHLYVPGLKMHMKNALGYGATKEELMEVLEIVSLIGMHGAELAAPILRDELEARGRG
F5XMT0	Putative 4-carboxymuconolactone decarboxylase (EC 4.1.1.44)	Microlunatus phosphovorus (strain ATCC 700054 / DSM 10555 / JCM 9379 / NBRC 101784 / NCIMB 13414 / VKM Ac-1990 / NM-1)	MAYLDDYPTLATTDPELVEYVDRFVAEEVLPHGSLDDRTRLIVQLAALIAGQAHGAYRVLLGTVLASGVSPVEVREIVYQAVPYVGLGKALDALTITNEVFVERGVALPLPAQSTTTPANRLARGRQVQGEVVGHAGVDAMYANAPADLAHIQVYLSGNCFGDHLTRTGLDLPTRELITFAFLVAQGGCDPQVKGHVRGNLNVGNDRARLIDVVTQLLPYIGYPRSLNAINAINEVIPPA
F5XLK6		Microlunatus phosphovorus (strain ATCC 700054 / DSM 10555 / JCM 9379 / NBRC 101784 / NCIMB 13414 / VKM Ac-1990 / NM-1)	MDLPDSADSRTEATEALTRRARAEATYERLFGPRDRAAQENDPELMEILRGFIFGDVFDTGELDDQTRELITVTVLGCLQTLPQLRSHTAAALKVGVPPVQIREAIYQLAPFIGFPRTLNAINTVNEAFLDRGITLPLADEGTVSDADRYSRGLAEQAPLYGNEIKDNLADLPHPFDEALPRFLTEFCFGDFYTRGGLSLAQRELLVLCALATIGDTSAQLGPHGRACLQVGNSKAVVVAALVHCFPYIGFPRAVAAVRAVNDLT
G0FU12	Carboxymuconolactone decarboxylase	Amycolatopsis mediterranei (strain S699) (Nocardia mediterranei)	MTTTETPTSLERLDALDPVFAQMAGATAKYVRSIPELTDREKTFLCVTAGVCEGSLGLAFTAHVRAGLAAGVSTSDIRELLRFVSYDCGYHAAAAGIERIAELEAELGLPRPDVEPLAPELVTAGPDAAPSPLPEAVRARVAELDPHFAGYFDLQSRMRTGHGPGTLSERERGLVSLSVDVHYQTLADTFRTHVGRALRGGASPEDVRAALRFTAQFGVTRAWHAWEALNPILAES
G0FQN9	Carboxymuconolactone decarboxylase	Amycolatopsis mediterranei (strain S699) (Nocardia mediterranei)	MSDLQQQDRSASFAQGLKLIQQLGGADRPAVLDLFESIGEAEFGEQCVGFIYGDVYHRPGLALPERQLATVAALTALGYAGSQLQFHAKAALNVGCTRRQLIEAVIHVSSFAGFPATLNALTALKAAFDGLPDEEPAPAEEVAEVPWAGIEDRYERGLAAMRAVDGEAGEQVAAGLRDIAPDLAVSIVEFTFGEIYSRPHLSLRHREIVTIAACVALGTALPQLKVHVHGLLNVGGTEQEVVETVLHLAFYCGFPAALNAIAAVREVFAQR
A0A0H3DFB1	Carboxymuconolactone decarboxylase	Amycolatopsis mediterranei (strain U-32)	MTTTETPTSLERLDALDPVFAQMAGATAKYVRSIPELTDREKTFLCVTAGVCEGSLGLAFTAHVRAGLAAGVSTSDIRELLRFVSYDCGYHAAAAGIERIAELEAELGLPRPDVEPLAPELVTAGPDAAPSPLPEAVRARVAELDPHFAGYFDLQSRMRTGHGPGTLSERERGLVSLSVDVHYQTLADTFRTHVGRALRGGASPEDVRAALRFTAQFGVTRAWHAWEALNPILAES
A0A0H3D7I6	Carboxymuconolactone decarboxylase	Amycolatopsis mediterranei (strain U-32)	MSDLQQQDRSASFAQGLKLIQQLGGADRPAVLDLFESIGEAEFGEQCVGFIYGDVYHRPGLALPERQLATVAALTALGYAGSQLQFHAKAALNVGCTRRQLIEAVIHVSSFAGFPATLNALTALKAAFDGLPDEEPAPAEEVAEVPWAGIEDRYERGLAAMRAVDGEAGEQVAAGLRDIAPDLAVSIVEFTFGEIYSRPHLSLRHREIVTIAACVALGTALPQLKVHVHGLLNVGGTEQEVVETVLHLAFYCGFPAALNAIAAVREVFAQR
A0A066U3M7	Carboxymuconolactone decarboxylase	Amycolatopsis rifamycinica	MSDLQQQDRAASFAQGLKLIQQLGGADRPAVLDLFESVGEGEFGEQCVGFIYGDVYHRPGLPLPERQLVTVAALTALGYAGSQLQFHAKAALNVGCTRRQLVETVIHVSSFAGFPATLNALTALKAAFDGLPAEEPAPDGEVADVPWAGIEDRYERGLAAMKAVDGEAGERVADGLRDIAPDLATYIVEFTFGEIYTRPHLSLRHREIVTIAACVALGTALPQLKVHINGLLNVGGTEQEAVETVLHLAFYCGFPAALNALAAAREVFAQR
A0A178WZP1	Carboxymuconolactone decarboxylase family protein	Amycolatopsis sp. M39	MIVNDGKDNDLDTFAGLIADDEVVACLRDTSAGSFEAAASFWSVSNSTAHLTARMRELILLAMHATSTALNVDAIGRHLRRARAAGASDQDIVDVLITIVAVANHALYAAIPILEEEAERAGATGTSDPSLDAAFEAAKQDFISSRGFWNPDRELLARLMPEYFDALNGVSTESWKNGSLTAKEREFVCIGIDCTVTHSFPQGLRAHIRNALGHGANTQEILQIFQLAATMGLEGYLLAGRAMTKHPARA
R1I9P0	Carboxymuconolactone decarboxylase	Amycolatopsis vancoresmycina DSM 44592	MSDVQEQDRSASFTQGLKLIQQLGGVERPAVLDLFASIGEAEFGEQCVGFIYGDVYHRPGLPLPERQLATVAALTALGYAGSQLQFHAKAALNVGCTRRQLVEAVIHVSSFAGFPATLNALTALKAAFEGLPEDEPEPAEPSDVPWAGIEDRYERGLAAMQAVDGEAGEKVAAALADIAPDLATYIIEFTFGEVYTRPHLSLRHREIVTIAACVALGTALPQLKVHIHGLLNVGGTEQEVVETVLHLAFYCGFPAALNAIAAAREVFAQR
H5WWE9	Uncharacterized protein, gamma-carboxymuconolactone decarboxylase subunit like protein	Saccharomonospora marina XMU15	MTEQQTGDRYSRGLDILRRVAGVDRPAVLDSLADICPDLGRYTVEFPYGDVYARPALTLRQRQLTTVAALTALGHATPQLRFHIDGALNVGCNRREIVETIVHVVVYAGFPAALNAMTVAKEVFSQRADGSGDDLGGQPQDARESRYERGWKALSQIDGEAGHAVLAGLRDIAPDLGHYIIEFSFGDIYSRQGLDLRTRELVTIAACTALGTARPQLKVHTHGLLNVGGTREEVVEAILQMAVYAGFPAALNGMAAAREVFAERD
A0A0N0AX75	Carboxymuconolactone decarboxylase	Saccharothrix sp. NRRL B-16348	MAVLRQVSGDRGAEVVKSLSDIAPDLGRYIVEFAYGDVYARPGLDHRQRQLVTIGALAAQGDTAPQLRFHLDAALQVGLSPVEIVEALIHIVPFAGFPRALNAVQAARQVFADRGITVEPPVQTDQRDRYARGAEKLVEVDGQHGLDVIESLRDIAPDLGRYVVEFAFGDVYYRPWLTVRQRQLVTIGALTAFGDAAPQLRVHLGAALRVGLSRGQVVEALIHVVPYAGFPRVLNAVTVARGVFEELPG
A0A0L0JNA0	Carboxymuconolactone decarboxylase	Streptomyces europaeiscabiei	MTARKPNAAASAAHERLFPGHVSTLAVTDPELIEYFDNFAFDEALQHAHELPERTRLMTQLAAMIAVGALAEYRVMLGAALTIGVTPVEAKEIVYQAVPYAGMARVFDFLHATNDVLTGRGVELPLEGQSTTGPDTRMEQGLAVQKRIVGEKAVDSMYANAPADEQHIQRFLSGNCFGDHYTRTGIDVPTRELLTFAMLTALGGADAQVKGHVAANLNVGNTRATLLAVLTGLLPFIGYPRTLNALAAVDAVSPAGDAPNAKEDRA
A0A101SVD5	Carboxymuconolactone decarboxylase	Streptomyces griseoruber	MDGTDATRTRAEVMATAGQSAVNTPFARASREFLFGEVWSRPGLSRRDRRWVTLTCVAAADAPGPIEDHVYAALAGGDIGLEALLEFVLHFAVYCGWPKASHLEGAIARQWDRVHRERGEETPPWPLLTDDTLGPAVWDERLKRGVEEFVDVNLTPAPPVNSPYRQAGILNFVFGHVWQRAGLTRRERRIVTVASVALDDSPLPLRTHVTAALHSGDLTKEEMDEIVLQFAAYYGFAKGEALADAAEAAWETRPA
A0A066YJH7	Carboxymuconolactone decarboxylase	Streptomyces olindensis	MKEIAGEDALATVEALEDIAPDLGRFVVEFAYGDVHARPGLDVKQRQLVTIGALTAAGDTAPQLRFHIDAALHVGLDAAQVVEALIHLVPFAGFPRTLNALAAARTVFEERGVHIEPIEVEPGGDRYARGEDKLREVDGEHGIEVIESLNDVAPDLGRYIVEFPFGDIYTRPGLDLRQRQLVTLGGLIASGDTAPQQKVHFNAALRVGLSPRQVIETVIQAVPYTGFPRALNAVGVLREVFEERGIRPV
A0A0J6XRB5	Carboxymuconolactone decarboxylase	Streptomyces roseus	MAAAATSGAGSRYERGLAVLHETSGRRGAAVVESLRDIAPDLGRFVVEFAYGDVYSRAGLDLRERELSTVAALAAQGDAAPQLDFHIDAALHVGVRPQEVVEALIHIVPFMGFPRALNAVGVARKVFEDRGVTFEPPVMKDPRDRYLRGTQKLVEIDGQHGLEVIESLKDIAPDLGRFVVEFTFGDVYHRPWLSPRRRQLVTVAALTAFGDVAPQLRVHIGAALNVGLSPAQVVETLIHVVPYAGFPRVLNAIGVAREVFEQRGVHAH
A0A197SKP5	Carboxymuconolactone decarboxylase	Streptomyces sp. ERV7	MLRKVSGSERPAVLDSLADIAPDLGRMTVSFGYGELLANDRLTLRQREVATVAALAAMGTAAPQLRFHIDGALNVGVTPAEVVEVLIHAAVYAGIPAALNGIAVAREAFRDRPGLAHEPADTGERDQRYERGLAKLAEVDGHAGDAVVASLQDMAPDLGRYIIEFAFGDIYSRTALDLKSRELATVAMCTALGTAAPQLRVHIHGLLNVGGTREEVVEVITQMAGYAGFPAALNGIAAAREVFAERDR
A0A177HJ25	Carboxymuconolactone decarboxylase family protein	Streptomyces sp. G25(2015)	MGKADERRDARRGDEVGRDRRALLRYGAVGGAGAMAATLTRPGVAMADDADRGPSKRYARGAARMEEIAGEDALATVEALEDIAPDLGRFVVEFAYGDVHARPGLDVRQRQLVTIGALTAAGDAAPQLRFHIGAALHVGLDAAQVVEALIHLVPFAGFPRTLNALAAARTVFDERGVRIEPIEAEPGGNRYARGEDKLREVDGEHGIEVIESLNDVAPDLGRYIVEFPFGDIYTRPGLDLRQRQLVTLGGLIAFGDTAPQQKVHFNAALRVGLSPRQVIETVIQAVPYTGFPRALNAVGVLREVFEERGIRPV
A0A0M8S8I5	Carboxymuconolactone decarboxylase	Streptomyces sp. WM6372	MNPTSVAAAATSGGDSRYERGLAVLHDTSGERGVSVIESLRDIAPDLGRYVVEFAYGDVYARPGLDLRERELSTVAALAAQGDTAPQLDFHIDAALHVGVRPEEVIEALIHIVPFMGFPRALNAVGVARTVFANRGVTFEPPVMNDTRDRSMRGTEKLVEIDGHHGLEVIESLKDIAPDLGRFIVEFTFGDVYHRPWLSPRRRQLVTVAALTAFGDTAPQLRVHIGAALNVGLSPAQVVETLIHVVPYAGFPRVLNAIGVAREVFEKRNAPVR
A0A0M8SL44	Carboxymuconolactone decarboxylase	Streptomyces sp. WM6378	MRIVGGQENPAVLDSLADIAPDLGRMTVAFGYGDVLSRPGLTLRQRQIATVGALAALGNAAPQLRFHIDGALNVGVSPAEIVEILIHTAVYAGFPAALNGIGAAREVFEARPDVAASPVDTAPLPGDRYERGLAKLAEVDGHAGDQVVASMRDIAPDLTRYIIEFAFGDIYSRSALDLKSRELASVAMCTALGTAAPQLRVHIHGFLNVGGTREEVVEVITQMVGYSGFPAAINGISAAREVFDERDASGGEARKG
L8PMZ8	Putative Carboxymuconolactone decarboxylase	Streptomyces viridochromogenes Tue57	MKEIAGEDALATVEALEDIAPDLGRFVVEFAYGDVHARPGLDVRQRQLVTIGALTAAGDTAPQLRFHIGAALHVGLDAAQVVEALIHLVPFVGFPRTLNALAAARTVFEERGVRIEPIEVEPGGDRYARGEDKLREVDGEHGIEVIESLNDVAPDLGRYIVEFPFGDIYPRPGLDLRQRQLVTLGGLIAFGDTAPQQKVHFNAALRVGLSPRQVIETVIQAVPYTGFPRALNAVGVLREVFEERRIRPV
A0A0F7CP83		Streptomyces xiamenensis	MAANDRDRFGEGLTILRELAGEEHPSVLDSFSDVAPDLGRFTVEFPYGDIYARQALTLRQRQLATIGALTALGHALPQLRFHINGALNVGCTRREITEAIMHVVIYAGFPATINALTVAKDVFEAAGQERGNEDGNTARNAERNAEETAGEESGESRYDRGWRALSDIDGEAGEAVIKSLADIAPDLARYIIEFSFGDIYVRPGLDLHAREIVTIAACTALGTARPQLKVHVHGLLNVGGSKEEVVETILQMAVYAGFPAAINGITAAREVFTERAAS
A0A0N1FX79	Carboxymuconolactone decarboxylase	Actinobacteria bacterium OV450	MKEARSTAEMTRRATLTGGALVGIGLAEGLLTSTPVAAAAVTGDDARYERGLAVLHETSGDRGAAVIESLRDIAPDLGRYVVEFAYGDVYARPGLDLRERELSTVAALTAQGDTAPQLNFHIDAALHVGVRPEEVVEALIHLVPFMGFPRALNAVGVARTVFADRGVTFEPPVANDSRDRYQRGTEKLVEIDGHHGLEVIESLGDIAPDLGRYIVEFTFGDVYQRPWLTPRRRQLVTVAALTAFGDTAPQLRVHIGAALNVGLSPAQVVETLIHVVPYVGFPRALNAIAVAREVFEKRRTSAL
R6YUC2	Probable carboxymuconolactone decarboxylase	Collinsella sp. CAG:398	MAQSDAAAAYLERMNPGATGSLATTDSEFAERFNTFAFDEVVNEEAAKLPDRERFLAILAVLMGCQGVDEFRVMVAGALNFGVTPVEVKEVVYQGTAYLGIGRTLPFIHAVNEVLEERGIELPLEGQATTTFETRLTAGNQVQIDYFGEGMRETWLHGPAERAHINKWLADNCFGDYYTRNGLSDRDRKMITFCFIAAQGGCEPQLTSHAMGNMNLGNDKDFLYRVVSQCVPYIGYPRSLNALACVDKAAEQLSA
A0A143X167	Carboxymuconolactone decarboxylase family protein	Coriobacteriaceae bacterium CHKCI002	MSQSNADRAREYRSRLFPGFDSPLMETDPEFVERMDSFAFGEVPYSDDLDDRTRMMAILASLVGSQAVDMFKAMVKGAFNLGVTPVEVKEIVYQATPYVGMGRMLPFLYAANELLEHRLVELPLEGQATTTEETRLEAGAQKQVDIFGPQMADFHQSGPEETRHINRWLAENCFGDYYTRTGLDDAQREMVTFCLLIAQGGCELQAVSHAKANMRVGNDRAFLIKVVSQCLPYIGYPRSLNALRCIDEAAEAMGDGGE
C8WJT2	Carboxymuconolactone decarboxylase	Eggerthella lenta (strain ATCC 25559 / DSM 2243 / JCM 9979 / NCTC 11813 / VPI 0255) (Eubacterium lentum)	MTTINEQAQAYRKRLFPGFDSPLASTDPEFVERLDRFAFGEVPASDDLDDRTRMMAILASLVGAQAIDLFKAMAKGAFNVGLTPVEIKEIVYQATPYVGMGRMLPFLYAVNELLEHRLVSLPLEGQATTTEDTRLEAGAQKQVDLFGPHMADFYQSGPEETRHINRWLAENCFGDYYTRTGLDDAQREMITLCFLAAQGGCEPQLVSHAQANMRVGNDRAFLIKVVSQCVPYIGYPRSLNALRCIDEAVEALEADAE
A0A096LHQ6		Eggerthella lenta 1_1_60AFAA	MTTINEQAQAYRKRLFPGFDSPLASTDPEFVERLDRFAFGEVPASDDLDDRTRMMAILASLVGAQAIDLFKAMAKGAFNVGLTPVEIKEIVYQATPYVGMGRMLPFLYAVNELLEHRLVSLPLEGQATTTEDTRLEAGAQKQVDLFGPHMADFYQSGPEETRHINRWLAENCFGDYYTRTGLDDAQREMITLCFLAAQGGCEPQLVSHAQANMRVGNDRAFLIKVVSQCVPYIGYPRSLNALRCIDEAVEALEADAE
F7UY28		Eggerthella sp. (strain YY7918)	MTDPIAEKAHAYRNRLFPGFDSPLALTDPEFIERFDRFAFGEVPASDDLDDRTRLLAILAALIGCQGLETFRAMAKGALTVGVTPVEVKELVYQSIAYVGMGRMLPYLYAINELLEHRLVSMPLEGQATTTVETRLEAGSQKQVDLFGPQMTDFYKSGPQETQHINRWLAENCFGDYYTRTGLGDAQREMITFCILAAQGGCEPQLVSHAQANMRIGNGRGFLIKVVSQLVPYIGYPSCLNALRCIDEAAGKMESGEAK
F0HQG7	Carboxymuconolactone decarboxylase family protein	Eggerthella sp. HGA1	MTTENRERAQAYRNRLFPGFDSPLACTDPEFVERMDNFAFGEVPASDDLDDRTRMMAILAALIGAQAIDLFKAMAKGAFNVGVTSVEMKELVYQSTPYVGMGRMLPFLYAVNELLEHRLVSLPLESQATTTEDTRLEAGAQKQVDLFGEDMADFYQSGPEETRHINRWLAENCFGDYYTRTGLSDAQREMITFCLLIAQGGCEPQVVSHVRANLRVGNDRAFLIKVVSQCVPYIGYPRCLNALRCIDEAAEQVAESNGE
B2J889	Carboxymuconolactone decarboxylase	Nostoc punctiforme (strain ATCC 29133 / PCC 73102)	MKKLIVFLALVSVMIFSLSCMSDAQTMNNDQTLDARQQSIVTIAAFTANGDLEDLSAALNEGLDAGLTVNEIKEVLVQLYAYAGFPRSLNALNVFMSVMKAREAKGIKDVAGKEASPLSTDKSRLELGTEIQTRLSGSPVAGEIYTFAPAIDQFLKSHLFADIFGRDNLDFQSREIATIAALSSMKGVNPQLQAHFRIGMNTGLTKAQMNSLVSVLKSKVGKPEADNAAEVLNKVLSNK
B2J885	Carboxymuconolactone decarboxylase	Nostoc punctiforme (strain ATCC 29133 / PCC 73102)	MTNTPQKDKTQSSVRISEAAHKNHEELFPNHKSTLKVTDPELIEVFDNFAFDEVIAESKLDTKTRIMLILASIIGNQAVSEYRVMVGAALNVGVTPVEIKEILYQSVPYVGMAKAFDFVHATNEVMSSRGIQLPLEGQSTTSPETRYDKGLAIQKAVFGETIDQMYERSPKDQLHIQRFLSANCFGDYYTRNGVDISVRELITLSILIALGGVESQIKWHIQGNLNVGNGKDILLDLITQLLPWVGYPRTLNVLKCLNEVATE
K9SF29	Carboxymuconolactone decarboxylase	Pseudanabaena sp. PCC 7367	MPYENAVLDDLDLQAGLSGINPKFGDFCTRAAGEVWGLPLINQKLKALITIAIDVVNQDQVGPGNPYGAHVNMAMMQGSSRDEIEEVLLFTCIYAGFNKAAGSFGALNEILGPAPEKLPDGALDYDPKVLESTGIKEDLAKLDSEFGSLFYRLAVQVWGLPIISVKDKALIAIAIDIAHQDKAAGEVDPFIAHVKIASQNGATRAEIKEVITFTCVYAGFNKGVSFFAKLQSLQDSDLQ
A0A0M0KX98	4-carboxymuconolactone decarboxylase	Bacillus koreensis	MSRIDKSKEKYTELFGYGMPTTQVTDPEFQDILNHFIFGEVFYEGNLEDKARELITLVVLTTNQTIPQLKAHVQVALNVGLTPVEIKEAVYQCAPYIGFPKTLHAITAVNEIFEENQISLPVESPKTVNEQNRLQKGLAKQIEIFGDVIQTMQKNAPKNQKHIQEYLSAFCFGDFYTRSGLDVKMRELLTLCIISALGGAESQVKSHVQGNLNVGNDKETLIAAMTHCLPYMGFPRTLNALACINDIIPEN
A0A0Q3TKT0	4-carboxymuconolactone decarboxylase	Bacillus shackletonii	MDRLEKSKEKYKQLFGDGVPAANATDPDFQDILSHFIFGEVFYQGNLDDKQRELITLVVLTTSETLPQLKAHVGAALKLGLTPVEIKEAIYQCAPYIGFPKTLNAIHEVNEVFKSKNIALPIESQKQVDEKNRFEKGLAVQVEIFGDVIAKNRGSAPSNQKHIQDFLSAFCFGDFYTRSGLDLKTRELLTLCIVSSLGGAEGQVKAHVQGNLNVGNDKETLITAITHCLPYMGFPRTLNALACVNEMIPEN
N0B1P3	4-carboxymuconolactone decarboxylase	Bacillus sp. 1NLA3E	MNRVEKSKEKFKQLFGDGVPATFATDPDFQDILSHFIFGEVFYQGDLDDKQRELSTLVVLATNQTLPQLKAHVGAALNIGLTPVEIKEAVYQCAPYIGFPKTLNAINEVNEAFKAQNIALPIESQKTVNEDNRFDKGLAVQVQIFGDVIAKMRENAPANQKHIQDYLSAFCFGDIYTRGGLDLKTRELLTLCIVSSLGGAECQVKAHVQGNLNVGNDKETLITAITHCLPYMGFPRTLNALACVNEVIPEN
A0A0K9G8L1	Carboxymuconolactone decarboxylase	Bacillus sp. FJAT-27916	MSISETAHKNHEKLFPERQSTWKVTDPELLEIFENFAFDEVMEHGKLDEKTRMLVILASLIAQQTLSEYKTMLEAALNVGVKPIEVKELVYQSVPYCGFAKVVDFIDSTNEILIKRGIELPLKRQAKVTRETRYEKGFALQKEIFGDEAIETMYRNCPDNQLPIQRFLSDNCFGDYYTRQGLDLPMRELLTFSMILSLGGCEPQVKGHIQGNANVGNDKEMLFDVIVQLLPYLGYPRTLNAIRCLNEALPDEQ
A0A0Q6IG07	4-carboxymuconolactone decarboxylase	Bacillus sp. Leaf75	MKRIEKSKEKFRQLFGDGVPATYTTDPDFQDILSHFIFGEVFYQGNLDDKQRELIILVVLATNQTLPQLKAHVNAALNIGLTPVEIKEAVYHCAPYIGFPKTLNAINEVNEVFKAKNIALPIESQKTVDEDNRFQKGLAAQVEIFGDVIKQMQESAPSNQKHMQEYLSAFCFGDFYTRGGLDLKTRELLTFCIISALGGAEGQVKAHVQGNKNVGNDKETLITAITHCLPYMGFPRTLNALACVNEIIPEN
A0A0Q9G3E0	4-carboxymuconolactone decarboxylase	Bacillus sp. Root147	MNRIEKSKEKFKQLFGEGVPSTHATDPDFQDILSHFIFGEVFYQGNLDDKQRELITLVVLATNQTLPQLKAHVSAALNVGLTPAEIKEAVYQCAPYIGFPKTLNTINEVNEVFKAKNIALPVESQKTVDEDTRFQKGLATQVEIFGDVIKKMQESAPSNQKHMQEYLSAFCFGDFYTRDGLDLKTRELLTLCIISALGGAEGQVKAHVQGNINVGNNKETLITAITHCLPYMGFPRTLNTLACVNEIIPEN
A0A0Q9UY42	4-carboxymuconolactone decarboxylase	Bacillus sp. Soil531	MNRIEKSEEKFKQLFGEGVPGTHATDPDFQDILSYFIFWEVFYQGNLDDKQRELITLVVLATNQTLPQLKAYVSAALNVGLTPVEIKEAVYQCAPYIGFPKTLNAINEVNEVFKAKNIALPVESQKTVDEDNRFQKGLATQGEIFRDGIKKMQESAPLNPKHMQEFLSAFCFGDFYTRNGLDLKTRELLTLCIISALGGAEGQVKAHVQGNINVGNDKGTVITAITHCLPYMGFPRTLNTLACVNEIIPKN
A0A0Q9VAU1	4-carboxymuconolactone decarboxylase	Bacillus sp. Soil531	MNRIDRSIEKYKQLFGDGVPATHVTDPDFQDILSHFIFGEVFYQGELDDKERELITLVVLATNQTLPQLTAHVSAALSVGLTPVEIKEAVYQCAPYIGFPKTLNAIDKVNEVFKAKEIVLPIESQKTVNEQNRSQKGLATQVEIFGDVIKKMQKNAPSNQTHIQEYLSAFCFGDFYTRSGLDLQTRELLTLCIVSALGGAEGQVKAHVQGNLNVGNAKEQLIDAITHCLPYMGFPRTLNTLACINEISPEN
W1SHY7	Carboxymuconolactone decarboxylase	Bacillus vireti LMG 21834	MTQLTNKQRELKEKFIAERGYWADFWEDTLRLNEDFFEKYIKFSAVPWKKGTLDPKVKELIYVAIDASTTHLYSPGTQAHMQNAIRYGATPEEIMEVFMLTSVLGIHTCTSGIPILVDELKNAGVELNEELTVRQEKLKEQFKEARGYWSELWDQFLLLDDEFFEAYLEFSSVPWNKGTLEPKVKEFIYIAIDAATTHLYDPGTRVHIKNALKYGATKEEIMEVFQLVSVLGIHTCLEGVPILVEEMKKMKVNR
A0A075LKP7	4-carboxymuconolactone decarboxylase	Terribacillus aidingensis	MDRIEKSKEKFKQLFGEGETAVQATDPDFQDILSRFIFGEVFYQGNLIDKHRELITLVVLATNQTLPQLKAHVDAALNIGLTPIEIKEAVYQCVPYIGFPKTLNAINEINDVFQAKNIMLPIESQKTVNEDNRLEKGIAVQSEIFGDVIAKMRESAPDDQKHIQDYLSAFCFGDFYTRKGLDLKTRELLTLCIISALGGAEGQVKAHVQGNKNVGNDKETLIAAITHCLPYIGFPRTLNALASVNELR
W7BQF2	Carboxymuconolactone decarboxylase family protein	Listeria cornellensis FSL F6-0969	MSISKTAQANHDQLFPNHTSTLKETDPEFIALFDNFAFDEVLQYTKLTIKQRMKVTLAALIAMQCVSEYKIMLNAALHIGVTPIEAKEIVYQAVPYVGLGNVFDFSQVTNDVLIERGVPLPLEGQSTTTPETRYEKGSEAIRRVAGDKVDKMRATMPENQKHFAVFLADNCFGDYFTRGGLDENERELLIFTMLASMGGADQQLKGHIANNIQIGNDKQLMIDTITILLPFIGYPRTLTALNCLNEIIPEGENE
A0A0J8JFA9	Carboxymuconolactone decarboxylase family protein	Listeria newyorkensis	MSISKTAQANHNQLFPNHQSTLKETDPEFIAIFDNFAFDEVLQYTQLTIKQRMKVTLAALIAMQCVNEYKIMLHAALHIGVTPIEAKEIVYQAVPYVGLGKVFDFSQVTNDVLIEKGVPLPLEGQSTTTRENRYEKGAEAIRRVAGDKVDKMHETMPENQKHFAVFLADNCFGDYFTRGGLDENERELLIFTMLASMGGADQQLKGHIANNIQIGNDKQLMIDTITVLLPYIGYPRTLTALNCLNEIIPEGENE
A0A099WMG4	Carboxymuconolactone decarboxylase	Listeriaceae bacterium FSL A5-0209	MSISKTAQANHNQLFPNHQSTLKETDPEFIAIFDNFAFDEVLQYTQLTIKQRMKVTLAALIAMQCVNEYKIMLHAALHIGVTPIEAKEIVYQAVPYVGLGKVFDFSQVTNDVLIERGVPLPLEGQSRTTRENRYEKGAEAIRRVAGDKVDKMHETMPENQKHFAVFLADNCFGDYFTRGGLDENERELLIFTMLASMGGADQQLKGHIANNIQIGNDKQLMIDTITVLLPYIGYPRTLTALNCLNEIIPEGENE
A0A0U5AUG2	Carboxymuconolactone decarboxylase family protein	Aneurinibacillus soli	MNSSYAIGKKLLYETYEEGIQGVLDHLHDISPHIGRYIIEFYGQAFSNPLLTHQQRQMITISALTSLGDCPNQLKWHINFGLKVGLTPNEIVEIITHCIPFCGFPRALNAIAITKQVFEEQNIKVNIKDELENGGRRRERGLEKLQEIDGEHGEAVVRSLTEISPALAEQIIEFAFGEIYSRQVLNSKQRQLITLGALTAQGGCEPQLHVHINAAIRVGLTRQEIIEALLQCSSYTGFPKVLNAINVAKKVFLP
C0Z7Q7		Brevibacillus brevis (strain 47 / JCM 6285 / NBRC 100599)	MNSNYENGKKLFQETDGAGIQAVIHALSDVSPHISRYIIEFFGQVFNNPVLTYQQREMIVISALTSLGDTPNQLKWHMNFGLKVGITPNEIIEIATHCIPFCGAPRALNAITVAKQLFAEQNIEVNIEDELLHSVGERRERGIAKLQEIDGKHGEAVADSLAEIAPVLAEQIIEFAFGEIYSRSGLNPKQRQLVTLGALTAQGGCEPQLHVHLNASIRVGLTRQEVIEALLQCYPYTGFPKVLNAINVAKKIFLT
A0A100VL85	4-carboxymuconolactone decarboxylase	Paenibacillus amylolyticus	MNRIDKSQETYKKLFGDGVPAAYATHPEFQDILSRFIFGEIFDQGALDDKQRELITLVVLTTNQTLPQLKAHVRAALNVGLTPVEIQEAIYQCAPYLGFPKTLNAISEMNEVFEEQHVALPLESQQRVEEDNRLDKGLGIQKEIFGDIIEKNRKNAPSNQKHIQDYLSAFCFGDFYTRGGLDLKTRELLTLCILSALGGADSQVKAHVKGNINVGNDKETMITALTHCLPYMGFPRTLNALGCVNEIIPEK
A0A089LCS4	Carboxymuconolactone decarboxylase	Paenibacillus borealis	MDITEAAKKYHERMFPGYESKLEVTDPEFIERFDNFAFDEVVHQDDLDDRTRVMAILSVLIGCQGIDEFKAMLPAALNFGVTPVEAKEIVYQSVAYLGIGRVLPFLNVLNDVLTAGGVELPLPGQATTTMETRLEAGIQAQVDIFGESMQEFWKSGPEESRHINQWLAANCFGDYYTRKGLDLKQREMITFCFLYAQGGCEPQATSHAAANFRLGNDKEFLIKVISQCLPFIGYPRSLNALRCVNEAAAKS
A0A074LUA4	4-carboxymuconolactone decarboxylase	Paenibacillus polymyxa (Bacillus polymyxa)	MNRIEKSQETFKKLFHNAVPAAYATDPDFQDILSRFIFGEVFYQGKLDDKQRELITLVVLVTNQTLPQLKAHAHAALNVGLTPVEIKEAIYQCAPYLGFPKTLNAIAEINEVFQSRNIELPLESQKQVEEENRIDKGLAVQVEIFGDIIEKNRGNVPYNQKHIQDYLSAFCFGDFYTRGGLDLKTRELLTLCIVSSLGGCESQVKAHVQGNLNVGNDKDIMITAITHCLPYMGFPRTLNALSCVNEIIPE
A0A0F6EM86	4-carboxymuconolactone decarboxylase	Paenibacillus polymyxa (Bacillus polymyxa)	MNRIEKSQETFNQLFGDGVPAAYATDPDFQDILSRFIFGEVFYQGTLDDKQRELITLVVLVTNQTLPQLKAHAHAALNVGLTPVEIKEAIYQCAPYLGFPKTLNAIAEINEVFQSRNIELPLESQKQVEEENRLDKGLAVQVEIFGDIIEKNRGNVPYNQKHIQDYLSAFCFGDFYTRGGLDLKTRELLTLCIVSSLGGCESQVKAHVQGNLNVGNDKDIMITAITHCLPYMGFPRTLNALSCVNEIIPE
A0A150Z1P9	4-carboxymuconolactone decarboxylase	Paenibacillus polymyxa (Bacillus polymyxa)	MNRIEKSQETFNQLFHNAVPAAYATDPDFQDILSRFIFGEVFYQGTLDDKQRELITLVVLVTNQTLPQLKAHAHAALNVGLTPVEIKEAIYQCAPYLGFPKTLNAIAEINEVFQSRNIELPLESQKQVEEENRLDKGLAVQVEIFGDIIENNRKNVPYNQKHIQDYLSAFCFGDFYTRGGLDLKTRELLTLCIVSSLGGCENQVKAHVQGNLNVGNDKDLMITAITHCLPYMGFPRTLNALSCVNEIIPE
A0A1A0APJ1	4-carboxymuconolactone decarboxylase	Paenibacillus polymyxa (Bacillus polymyxa)	MDDKQRELITLVVLVTNQTLPQLKAHAHAALNVGLTPVEIKEAIYQCAPYLGFPKTLNAIAEINEVFQSRNIELPLESQKQVEEENRLDKGLAVQVEIFGDIIEKNRGNVPYNQKHIQDYLSAFCFGDFYTRGGLDLKIRELLTLCIVSSLGGCESQVKAHVQGNLNVGNDKDMMITAITHCLPYMGFPRTLNALSCVNEIIPE
A0A132UBS6	4-carboxymuconolactone decarboxylase	Paenibacillus riograndensis	MNRIEKSKETYKRLFGDGVPTAYATDPDLQEILSRFIFGEVFDQGKLDDKQRELITLVVLAANQTLPQLKTHANAALNVGLTPVEIKEAIYQCVPYLGFPKTLNAANEVNEVFKARNIELPLESQTQVTDDTRLENGLAVQTEIFGDVIAKMRGSAPDNQKHIQDYLSAFCFGDFYTRNGLDLQTRELLTLCIISALGGAEGQVKAHVQGNKNVGNDKETLIAAITHCLPYMGFPRTLNAIANIDEVIPES
A0A0E3WHU7	Carboxymuconolactone decarboxylase	Paenibacillus riograndensis SBR5	MNRIEKSKETYKRLFGDGVPTAYATDPDLQEILSRFIFGEVFDQGKLDDKQRELITLVVLAANQTLPQLKAHANAALNVGLTPVEIKEAIYQCAPYLGFPKTLNAANKVNEVFKARNIELPLESQTQVTDDTRLEKGLAVQTEIFGDNVAKMHGSAPDNQKHIQDYLSAFCFGDFYTRNGLDLQTRELLTLCIISALGGAEGQVKAHVQGNKNVGNDKETLIAAITHCLPYMGFPRTLNAIANINEVIPES
A0A101Y4E6	4-carboxymuconolactone decarboxylase	Paenibacillus sp. DMB5	MDRIEKSKEKFEQLFSVGIPATYSTDPDFQDILSHFIFGEVFYQGNLDDKQRELITLVVFTTNQTLPQLKAHVSAALNIGLTPIEIKEAVYQCAPYIGFPKTLNAINEVNEVFKSNNIALPLESQRQVSENTRFDKGLAVQKEIFGDVIEKMQKSTPSNQKHIQEYLSAFCFGDFYTRGGLDLKTRELLTLCIISTMGGAEGQVKAHVQANKNVGNDKETLITAITHCLPYMGFPRTLNTLACINEIIPEN
A0A089IZW6	Carboxymuconolactone decarboxylase	Paenibacillus sp. FSL P4-0081	MEITDAAKKYHERMFPGYESKLKVTDPEFIERFDNFAFDEVVHQDDLDDRTRMMAILSVLIGCQGIDEFKAMLPAVLNFGVTPVEAKEIVYQSVAYLGIGRVLPFLQVLNDVLTAGGVELPLPGQATTTMETRLKAGIQAQVDIFGESMQEFWKSGPEESRHINQWLAANCFGDYYTRQGLDLKQREMITFCFLYAQGGCEPQATSHAAANMRLGNDKEFLIKVISQCLPYIGYPRSLNALRCVNEAAAKS
A0A089JXQ7	Carboxymuconolactone decarboxylase	Paenibacillus sp. FSL R5-0912	MEITDAAKKYHERMFPGYESKLQVTDPEFIERFDNFAFDEVVHQDDLDDRTRMMAILSVLIGCQGIDEFKAMLPAALNFGVTPVEAKEIVYQSVAYLGIGRVLPFLHVLNDVLTAGGVELPLPGQATTTMETRLKAGIQAQVDIFGESMQEFWKSGPEESRHINQWLAANCFGDYYTRQGLDLKQREMITFCFLYAQGGCEPQATSHAAANMRLGNDKELLIKVISQCLPYIGYPRSLNALRCVNEAAAKS
W4AYV4	4-carboxymuconolactone decarboxylase	Paenibacillus sp. FSL R5-192	MNRIEKSQETYKRLFGEGVPAAYAAHPEFQDILSRFIFGEIFDQGALDDKQRELITLVVLATNQTLPQLKAHTRAALNVGLTPTEIQEAIYQCAPYLGFPKTLNAMSEMNEVFKERNVALPLESQKRVEDDNRFDKGLGIQKEIFGDIIEKNRENAPSNQKHIQDYLSAFCFGDFYTRGGLDLKTRELLTLCILSALGGADSQVKAHVQGNINVGNNKETMITALTHCLPYMGFPRTLNALACVNEIIPEK
A0A089KY12	4-carboxymuconolactone decarboxylase	Paenibacillus sp. FSL R7-0331	MNRVEKSKEKYKQLFGGTAPAVYATDPDFQDILNGFIFGEVFYQGDLDDKQRELITLVVLTTNQTMPQLKAHIQAALNIGITPVEIKEAVYQCAPYLGFPKTLNAINEINEVFEDKNIALPLESQSQTEDNTRFDHGLAVQMKIFGDTISTMRETAPSNQVHIQDYLSSFCFGDVYTRGGLDLTTRELLTFCILSALGGADSQVKAHVQGNVNVGNDKDTLIAAITHCLPYIGFPRTLNALAAINEVIPEA
A0A0B2EZK0	Carboxymuconolactone decarboxylase	Paenibacillus sp. IHB B 3415	MEITDAAKRYHERMFPGYESKLLVTDPEFIERFDNFAFDEVVHQDDLDDRTRMMAILSVLIGCQGIDEFKAMLPAALNFGVTPVEAKEIVYQSVAYLGIGRVLPFLHVLNDVLTAGGVELPLPGQATTTMETRLEAGIQAQVDIFGESMQEFWKSGPEESRHINQWLAANCFGDYYTRQGLDLKQRELITFCFLYAQGGCEPQATSHAAANMRLGNDKEFLIKIISQCLPYIGYPRSLNALRCVNEAAAKS
A0A0Q7TED4	4-carboxymuconolactone decarboxylase	Paenibacillus sp. Root52	MSRIDVSQETVKKLFGEGTPSTYATDPDFQDILRRFIFGEVFDEGQLDVKLRELITLVVLTTNQTLPQLRAHAHAALNVGLTPVEIREAIYQCAPYLGFPKTLNAISEMNAVFQERNIELPLESQRRVLEEERLDKGLCVQKEIFGDVIEKNREKAPVNQKHIQDYLSAFCFGDFYTRGGLDLKTRELLTLCILSALGGADSQVKAHVQGNLNVGNDKETMITAITHGLPYMGFPRTLNALSCVNEIIPEK
A0A0J1EUB9	4-carboxymuconolactone decarboxylase	Paenibacillus sp. VT-400	MNRIEKSQETYKRLFGEGVPAAYATDPEFQDILSRFIFGEIFDQGTLDDEQRELITLVVLATNQTLPQLKAHTRAALNVGLTPTEIQEAIYQCAPYLGFPKTLNAISEMNEVFKERNIALPLESQKRVEEDNRFDKGLGIQKEIFGDIIEKNRENAPSNQKHIQDYLSAFCFGDFYTRGGLDLKTRELLTLCILSALGGADSQVKAHVQGNINVGNNKETMITALTHCLPYMGFPRTLNALACVNEIIPEK
A0A0R2HYQ6	Carboxymuconolactone decarboxylase	Carnobacterium divergens DSM 20623	MDRTQLSREKFNELFGEFPTIDSKDPELMEILQKFIFGEVFYVGDLEDSLRELVTVVLLAVQQTFPQLKAHTEAALRIGVTPIEIKEAIYQCAPFIGFPKTLNAVNAINEVFEEQGIALPLPSQKQVTEEERFEKGKAIQTPIYGDEIQQAHQDLPENLKTVVPNFLTAFGFGDFYTRSGLSLQTRELLILCMLVANGQEKQILAHAKGNLKVGNSKEVLLATMIHCLPYIGFPNVLNAISIINKS
A0A0R2JA57	Carboxymuconolactone decarboxylase	Carnobacterium maltaromaticum (Carnobacterium piscicola)	MAISKTAQKNHDELFPNHQSVLAETDPEFIELFDNFTFDEVLQYSTIDVKLRMKLTLASLIAMQSVNEYKAMMVGALNVGVSPVEIKEIVYQAVPYAGLGKVFDFLHATNEVLLARGIKLPLEKKGTTTVENRYQKGLEVVRQVADDAVNKMLETMPSNQKHLATFLADNCFGDYFTREGLTTQERELLIFTMLASMGGADMQLKGHIRNNDRIGNKKERLIETITILLPFIGYPRTLTALTCINEILPEKNKSSEKENVK
A0A0R2IRV2	Carboxymuconolactone decarboxylase	Carnobacterium maltaromaticum DSM 20342	MAISKTAQKNHDELFPNHQSVLAETDPEFIELFDNFTFDEVLQYSTIDVKLRMKLTLASLIAMQSVNEYKAMMVGALNVGVSPVEIKEIVYQAVPYAGLGKVFDFLHATNEVLLARGIKLPLEKKGTTTVENRYQKGLEVVRQVADDAVDKMLETMPSNQKHLATFLADNCFGDYFTRDGLTAQERELLIFTMLASMGGADVQLKGHIRNNDLIGNKKERLIETITILLPFIGYPRTLTALTCINEILPEKNKLSEMENVK
K8E3T2	Carboxymuconolactone decarboxylase family protein (EC 4.1.1.44)	Carnobacterium maltaromaticum LMA28	MAISKTAQKNHDELFPNHQSVLAETDPEFIELFDNFTFDEVLQYSTIDVKLRMKLTLASLIAMQSVNEYKAMMVGALNVGVSPVEIKEIVYQAVPYAGLGKVFDFLHATNEVLLARGIKLPLEKKGTTTVENRYQKGLEVVRQVADDAVDKMLETMPSNQKHLATFLADNCFGDYFTRDGLTAQERELLIFTMLASMGGADVQLKGHIRNNDLIGNKKERLIETITILLPFIGYPRTLTALTCINEILPEKNKLSEMENVK
A0A143Z4D2		Trichococcus collinsii	MKKEEYEMKMTETAKKNHDELFPGHVSILAEKDPELIEVFDNFTFDEVLQYTSLDVKERQKVLLAALIAMQCVNEFKAMAKGALNVGVTPIEVKEIVYQAVPYAGLGKVFDFLHATNEVLEERGITLPLEGQSTTTVENRFEKGLEIVREAAGNTVDNMLDTMPQNQKHFATFLADNCFGDFFTRSGLSIQERELLIFTMLASMGGAEQQLKGHIRNNLRVGNDKQKLLDTITVLLPFIGYPRTLTALNCLNEVAPEES
A0A143YKR0		Trichococcus flocculiformis	MKMSETAKKNHDELFPGHVSILAEKDPEFIEVFDNFAFDEVLQYSSLDVKERQKVLLAALIAMQCVNEFKAMAKGALNVGVTPVELKEIVYQAVPYAGLGKVFDFLHATNEVLEERGIVLPLEGQSATTVENRYEKGLEIVREAAGDTVDNMLNTMPQNQKHFATFLADNCFGDFFTRNGLSIQERELLIFTMLVSMGGAEPQMKGHIRNNLRVGNDKQKLLDTITVLLPFIGYPRTLTALNCLNEVAPEES
A0A143YFA9		Trichococcus ilyis	MKISETAQKNHDELFPGHVSVLAEKDPELIEVFDNFAFDEVLQHTSLDVKERQRVLLAALIAMQCVNEFKAMAKGALNVGVTPIELKEIVYQAVPYAGLGKVFDFLHATNAVLEENGIALPLEGQATTTAETRYGKGLEIVREAAGEAVDNLLKTMPDNQKHFATFLADNCFGDHFTRSGLSIQEREQLIFVMLASMGGAETQMKGHIRNNIRVGNDKQKLLDTLTVLLPFIGYPRTLTALHCLNEVAPEES
A0A143YXM7		Trichococcus palustris	MGINENAKKNHDELFPGHVSILAEKDPEFIEVFDNFAFDEVLQYTSLDVIERQKVILAALIAMQCVNEFKAMMKGALNVGVTPIEVKEIVYQAVPYAGLGKVFDFLHATNEVLEERGIVLPLEGQSTTTVETRYEKGLEIVRQAAGNTVDNLLNTMPENQKHIATFLADNCFGDFFTRKGLSIQERELLIFVMLASMGGAEPQMKGHIRNNLRVGNDKQKLLDTITVLLPFIGYPRTLTALNCLNEVAPEES
A0A143Z5Q2		Trichococcus sp. ES5	MKISETAKKNHDELFPGHVSILAEKDPEFIEVFDNFAFDEVLQYTSLDVKERQKVLLAALIAMQCVNEFKAMAKGALNVGVTPVELKEIVYQAVPYAGLGKVFDFLHATNEVLEERGIVLPLEGQSATTVENRYEKGLEIVREAAGDTVDNMLNTMPQNQKHFATFLADNCFGDFFTRNGLSIQERELLIFTMLVSMGGAEPQMKGHIRNNLRVGNDKQKLLDTITVLLPFIGYPRTLTALNCLNEVAPEES
S4FG26	Carboxymuconolactone decarboxylase family protein	Enterococcus faecalis WKS-26-18-2	MSISQQAQHYHEKMFPGYQSDFLRTDLEFIERFDNFAFDTVVKQDGLNDQTRFIAILASLVGCQGIGEFKAMLPAAMNFGVTAVEIKEIVYQAVAYLGIGRVFPFLKATNLFFEEVNISLPLASQSNTKVEDRLKAGEEVQIAIFGESMRGFSNQGSDESQHINRWLVENCFGDYYTRSGLDYRKRELITFCFLMSQGGCEPQLTSHASANIRIGNDKSFLIGVLSTLIPYVGYPRVLNGLNCVNEATK
A0A1A7UL80	Carboxymuconolactone decarboxylase family protein	Enterococcus faecium (Streptococcus faecium)	MNLTEQAKVYHEKMFPGYVSDFLLTDPEFIERFDNFAFDEVVKEDDLAETTRFIAILASLIGCQGVEEFEAMIPAAINFGVTSIEIKEIIYQAVAYLGIGRVFPFLKAANRTFEKNSISLPLKGQATNTVSERLIAGEQTQLAIFGEEMRGFAEKGPNEIRHINKWLVANCFGDYYTRSGLDLQQREMITFCFLAAQGGCEPQLIYHTIANHRIGNDRQFLINLLSTLIPYIGYPRVLNGLQCVDQALDKK
S4EDL4	Carboxymuconolactone decarboxylase family protein	Enterococcus faecium SB2C-2	MSISQQAQHYHEKMFPGYQSDFLRTDLEFIERFDNFAFDTVVKQDGLNDQTRFIAILASLVGCQGIGEFKAMLPAAMNFGVTAVEIKEIVYQAVAYLGIGRVFPFLKATNLFFEEVNISLPLASQSNTKVEDRLKAGEEVQIAIFGESMRGFSNQGSDESQHINRWLVENCFGDYYTRSGLDYRKRELITFCFLMSQGGCEPQLTSHASANIRIGNDKSFLIGVLSTLIPYVGYPRVLNGLNCVNEATK
A0A0X8PQM8	Carboxymuconolactone decarboxylase	Enterococcus gallinarum	MTLTQNAQAFHEKMFPGYVSDFLRTDPEFIERFDNFAFDEVIEAIDLEDNTRFIAILATLLGSQSLDEFKAMVPASMNFGVTPVEMKEIIYQSVAYLGIGRVFPFLKAINEIFEMLGIPLPLDRQGTTTMENRLAKGAETLVNIVGPQMENFATRGPEETRHINKWLTDNCFGDYYTRRGLTHKQREMITFCFLLAQGGCEPQLISHAKTNMRIGNDKEFLIKIISQVLPFIGYPRSLNAIACVNKASESL
A0A0R1LP42	Carboxymuconolactone decarboxylase	Lactobacillus acidifarinae DSM 19394	MPNETAQSNHNHLFPNHVSTLKVTDPEFIDLFDNFAFDEVLQHSHLSDQLRLKVTLASLIAVQSLNEYKVMLGAALTIGVTPVEIKEIVYQAVPYAGLAKVFDFLNATNDVFKERHIQVPVDPQSTTTPANRYEKGLETVRGIAGDAVDQMLTTAPENQKQFATFLADNCFGDYYTRQGLDVATRELLTFAMLISMGGADPQVKGHIANNVRVGNDKQKLLDVVTVLLPFIGYPRTLTAVSLLNQVIPEK
Q5FLS3	Putative carboxymuconolactone decarboxylase (EC 4.1.1.44)	Lactobacillus acidophilus (strain ATCC 700396 / NCK56 / N2 / NCFM)	MSIKKSAQNAHATLLEKTDPEALERINHFAFDEVQRDVDLPDRTKMLSTLAYLLGMQGIDEYKIMLPVALDNGVTPVEAKEVLYQSVDYLGLGRVFPFFKATNDVLLARGVELPLEGQATTTMEDRLEKGEETQIRLFGLQMKDFAKKGIINKWLVDNCFGDYYTRKGLSDNDREMITFCYLAAQGGCEPQLLSHAQANIKLGNDKDFLMKVIEQNVPFIGYPRSLNAVRIVNEADQKVNGKD
F0TJ07	Carboxymuconolactone decarboxylase	Lactobacillus amylovorus	MSIKKDAQTAHANLLEKTDPEALERINHFAFDEVQADVDLPDRTKMLSTLAYLLGMQGVDEYKVMLPVALDNGVSPVEAKEALYQAVDYLGLGRVFPFFNATNDVLRARGVEMPLPSQSITTMDNRFEKGEETQIRLFGPQMKDFAKKGTINKWLVDNCFGDYYTRKGLSDNDREMVTFCYIAAQGGCEPQLLAHAQANIKLGNDKEFLMKVIEQNVPFIGYPRSLNAVTIVNKADEAVNGKD
E4SLV2	Carboxymuconolactone decarboxylase	Lactobacillus amylovorus (strain GRL 1112)	MSIKKDAQTAHANLLEKTDPEALERINHFAFDEVQADVDLPDRTKMLSTLAYLLGMQGVDEYKVMLPVALDNGVSPVEAKEVLYQAVDYLGLGRVFPFFKATNDVLRARGVEMPLPSQSITTMDNRLEKGEETQIRLFGPQMKDFAKKGTINKWLVDNCFGDYYTRKGLNDNDREMVTFCYIAAQGGCEPQLLAHAQANIKLGNDKEFLMKVIEQNVPFIGYPRSLNAVTIVNKADEAVNGKD
F2M2P6	Carboxymuconolactone decarboxylase	Lactobacillus amylovorus (strain GRL 1118)	MSIKKDAQNAHVNLLEKTDPEALERINYFTFDEVQADVDLPDRTKMLSTLAYLLGMQGIEEYKVMLSVALDNGINPVEVKEVLYQAVDYLGLGRVLPFFKVTNDILLSRGVKLPLEGQATTTMDNRLEKGEETQIRLFGPQMKDFAKKGTINKWLVDNCFGDYYTRKGLNDNDREMVTFCYIAAQGGCEPQLLAHAQVNIKLGNDKEFLMKVIEQNVPFIGYPRSLNAVTIVNKADEAVNGKD
A0A0R2KLI3		Lactobacillus amylovorus DSM 16698	MSIKKDAQTAHANLLEKTDPEALERINHFAFDEVQADVDLPDRTKMLSTLAYLLGMQGVDEYKVMLPVALDNGVSPVEAKEVLYQAVDYLGLGRVFPFFNATNDVLRARGVEMPLPSQSITTMDNRFEKGEETQIRLFGPQMKDFAKKGTINKWLVDNCFGDYYTRKGLSDNDREMVTFCYIAAQGGCEPQLLAHAQANIKLGNDKEFLMKVIEQNVPFIGYPRSLNAVTIVNKADEAVNGKD
A0A0R1HAR4	Carboxymuconolactone decarboxylase	Lactobacillus amylovorus DSM 20531	MSIKKDAQNAHANLLEKTDPEALERINYFTFDEVQADVDLPDRTKMLSTLAYLLGMQGIEEYKVMLSVALDNGINPVEVKEVLYQAVDYLGLGRVLPFFKATNDILLSRGVKLPLEGQATTTMDNRLEKGEETQIRLFGPQMKDFAKKGTINKWLVDNCFGDYYTRKGLSDNDREMVTFCYIAAQGGCEPQLLAHAQANIKLGNDKEFLMKVIEQNVPFIGYPRSLNAVTIVNKADEAVNGKD
A0A0R1YA84	Carboxymuconolactone decarboxylase	Lactobacillus aviarius subsp. aviarius DSM 20655	MKTDQQFNTIFNDYLKDFDQTPISKEQRAILPIIAFTVQGIPEQIESYVQAAVDQGINEEKILEVIYQLEPIVGVGKVQAALKVAHQVIPANRQMQRQNDSQFSKDVQARIYGTEIRNLLTDLPDGAGDFVADHLTNHFFGDFYQHKILTVAERELYELMALITLNVDFQIKAHAKGCLKAGNDESLIVWTIINMLPYIGFPLVINSIQKVHAAAQELNA
A0A161XSS6	Carboxymuconolactone decarboxylase	Lactobacillus collinoides	MAISKTAQDNHETLFPGLKSTLKQTDPEFIEVFDNFTFDEVLKYQDLDLKLRMKLTLASLIAMQCLNEYKAMLNGALNIGVTPVEVKEIVYQAVPYVGLGKVFDFLHGTNEVFKDRGIDVPLEGQSTTTPETRYDKGLETVRGIVGDTVDNMLANSPENQKHFATFLADNCFGDYYTRKGLDTKTRELLTFTMLISMGGADPQVKGHIAANQNVGNDKKTLISAVTVLLPFIGYPRSLTALSLLNEVIPEPKD
A0A0R2BNY2	Carboxymuconolactone decarboxylase	Lactobacillus collinoides DSM 20515 = JCM 1123	MIMAISKTAQDNHETLFPGLKSTLKQTDPEFIEVFDNFTFDEVLKYQDLDLKLRMKLTLASLIAMQCLNEYKAMLNGALNIGVTPVEVKEIVYQAVPYVGLGKVFDFLHGTNEVFKDRGIDVPLEGQSTTTPETRYDKGLETVRGIVGDTVDNMLANSPENQKHFATFLADNCFGDYYTRKGLDTKTRELLTFTMLISMGGADPQVKGHIAANQNVGNDKKTLISAVTVLLPFIGYPRSLTALSLLNEVIPEPKD
D5H1N2	Carboxymuconolactone decarboxylase	Lactobacillus crispatus (strain ST1)	MSIKEDAQRAHANLLKVTDPEALERINHFAFDEVQADVDLPDRTKMLSTLAYLLGMQGKEEYEVMLPVALDNGVSPVEAKEILYQAVDYLGLGRVFPFFKITNDVLTKRGVELPLAGQATTTLDNRLEKGEETQVRLFGPQMKDFSKKGTINKWLVDNCFGDYYTRNGLNDQDREMITFCYIAAQGGCEPQLMAHAQANIRLGNDKEFLMKVIEQNVPFIGYPRSLNAVSVVNKADEAVNGKN
C7XLX5	Carboxymuconolactone decarboxylase family protein	Lactobacillus crispatus 125-2-CHN	MSIKEDAQRAHANLLKVTDPEALERINHFAFNEVQADVDLPDRTKMLSTLAYLLGMQGKEEYEIMLPVALDNGVNPVEAKEVLYQAVDYLGLGRVSPFFKITNDVLTKRGVELPLAGQATTTLDNRLEKGEETQMRLFGSQMKGFAKKGTINKWLVDNCFGDYYTRKGLDDNDREMITFCYIAAQGGCEPQLMAHAQANIKLGNDKEFLMKVIEQNVPFIGYPRSLNAVSVVNKADEAVNGKN
A0A0R1GGV3	Carboxymuconolactone decarboxylase	Lactobacillus crispatus DSM 20584 = JCM 1185	MSIKDDAQRVHANLLKTTDPDIIERINHFTFNEVQNEVDLSDRVKMLSTLAYLLGMQANAEYKVMLPVALDNDVTPIEAKEVLYQAIDYLGLGRVFPFFKITNEILTARGVKLPLKSQSTTTMKNRLEKGEETQIRLFGKQMKDFAKKGTINKWLVDNCFGDYYTRTGLDDRDREMITFCYIAAQGGCEPQLMVHAQANIKLGNDKEFLTKVVEQNVPFIGYPRSLNAVTVINQADEAVNDKN
V5EMM8	Carboxymuconolactone decarboxylase	Lactobacillus crispatus EM-LC1	MSIKEDAQRAHANLLKVTDPEALERINHFAFNEVQADVDLPDRTKMLSTLAYLLGMQGKEEYEVMLPVALDNGVSPVEAKEILYQAVDYLGLGRVFPFFKITNDVLTKRGVELPLAGQATTTLDNRLEKGEETQMRLFGPQMKDFSKKGTINKWLVDNCFGDYYTRKGLDDNDREMITFCYIAAQGGCEPQLMAHTQANIKLGNDKEFLMKVIEQNVPFIGYPRSLNAVSVVNKADEAVNGKN
A0A0R2NM72	Carboxymuconolactone decarboxylase	Lactobacillus fabifermentans DSM 21115	MRALRPLGGFFMTDSDLMNTWLADDPELAALVGPFLTTTNAPKTVLPAGDRELIGLIALTVQGSLTHFQANVNQALQAGVTPARLLETIYQLTPVIGYPKVAGALTAIHAELAADKLAPDFKPLLSDEQHGVKVQANLYGTEIKNLLAALPAGAGTALPQWLTQHFFNDYYRRSTLTTAQRERYELMALITLNVDFQIKAHARGSLKAGNSAATLVWAAIQLLPYIGFPLIINSVRQIQAAAEALND
A0A0R1NRG3	Carboxymuconolactone decarboxylase family protein	Lactobacillus gallinarum DSM 10532 = JCM 2011	MSIKEDAQRIHANLLEKTDPEALERINHFAFDEVQAAVDLPDRTKMLSTLAYLLGMQGIDEYKVMLPVALDNGVSPDEAKEVLYQAVDYLGLGRVFPFFKATNDILTARGVDLPLPGQSTTTMKNRLEKGEETQIRLFGPQMKDFAKKGTINKWLVDNCFGDYYTRKGLDDRDREMITFCYIAAQGGCEPQLLSHAQTNIRLGNDKEFLMKVIEQNVPFIGYPRSLNAVRIVNQADEAVNGKD
A0A0A8AXI1	Carboxymuconolactone decarboxylase	Lactobacillus gasseri 130918	MFREDVKNIHEKVLKENDPEAWERISHFTFEEVQDDVDLPNKTKLISNLAYLLGMQGLEEYRLMLPVALDNGVSPVEVKEIVYQAVDYLGLGRVMPFFKVTNTILLDRGEKLPLPKQATTTMENRLEKGEETQMRLFGPQMKDFAKKGTINKWLVDNCFGDYYTRKGLSDKEREMITFCYLAAQGGCEPQLLAHAKANVGLGNDQQFLTKIVLANVPFIGYPRSLNAINVINQVK
I7KP22	Carboxymuconolactone decarboxylase (EC 4.1.1.44)	Lactobacillus gigeriorum DSM 23908 = CRBIP 24.85	MTYEEEAIQAHRFLTETDPEVFATMTNFAFKEVDGEIDIPRRSKDLSTIGYLLGCQATDEYRLMLPVFLAHGLTAIEVKEVLYQALDYLGMARVMPFFKITNEILQNRSESLPLPGQATTNEQTRLSKGEETQIRLFGPQMKDFSKKGTINRWLTANCFGDYYTRTGLSDQDRELITFCYLAAQGGVEPQLLAHAKANIRVGNDEAFLTKIVLQNVPYIGYPRSLNALKVIQEAANN
A0A0R1YJX2	Carboxymuconolactone decarboxylase	Lactobacillus hamsteri DSM 5661 = JCM 6256	MSIKEDAQRAHANLLEKTDPEALERINHFTFDEVQEDVDLPDRTKMLSTLAYLLGCQGVDEYKIMLPVALDNGVSPVEAKEVLYQAIDYLGLGRVMPFFKVTNDVLTVRGVKMPLEGQATTTMEDRLEKGEETQMRLFGPQMKGFAEKGIINKWLVDNCFGDYYTRKGLDDNDREMITFCYLAAQGGVEPQLLAHAKANIGLGNDKEFLTKIVLQNEPFIGYPRSLNAISVVNQADSELNK
A0A0R2MQG3	Carboxymuconolactone decarboxylase family protein	Lactobacillus helveticus (Lactobacillus suntoryeus)	MSIKDDAQRIHANLLEKTDPEAVERINHFAFDEVQADVDLPDRAKMLSMLAYLLGMQGIDEYKVMLPVALDNGVSPVEAKEVLYQAIDYLGLGRVFPFFKATNDILTARGVDLPLASQATTTMENRLEKGEETQIRLFGPQMKDFAKKGTINKWLVDNCFGDYYTRKGLDDRDREMVTFCYIAAQGGCEPQLLAHAQTNIKLGNDKEFLMKIIEQNVPFIGYPRSLNAVTVVNQADEAVNGKD
F0NVT5	Carboxymuconolactone decarboxylase family protein	Lactobacillus helveticus (strain H10)	MSIKDDAQRIHANLLEKTDPEAVERINHFAFDEVQADVDLPDRAKMLSMLAYLLGMQGVDEHKVMLPVALDNGVSPVEAKEVLYQAVDYLGLGRVFPFFKATNDILTARGVDLPLASQATTTMENRLEKGEETQIRLFGPQMKDFAKKGTINKCLVDNCFGDYYTRKGLDDRDREMVTFCYIAAQGGCEPQLLAHAQTNIKLGNDKEFLMKIIEQNVPFIGHPRSLNAVTVVNQADEAVNGKD
U6FPU9	Carboxymuconolactone decarboxylase family protein	Lactobacillus helveticus CIRM-BIA 101	MSIKDDAQRIHANLLEKTDPEAVERINHFAFDEVQADVDLPDRAKMLSMLAYLLGMQGVDEHKVMLPVALDNGVSPVEAKEVLYQAVDYLGLGRVFPFFKATNDILTARGVDLPLASQATTTMENRLEKGEETQIRLFGPQMKDFAKKGTINKCLVDNCFGDYYTRKGLDDRDREMVTFCYIAAQGGCEPQLLAHAQINIKLGNDKEFLMKIIEQNVPFIGHPRSLNAVTVVNQADEAVNGKD
U6FFR4		Lactobacillus helveticus CIRM-BIA 103	MSIKDDAQRIHANLLEKTDPEAVERINHFAFDEVQADVDLPDRAKMLSMLAYLLGMQGVDEHKVMLPVALDNGVSPVEAKEVLYQAVDYLGLGRVFPFFKATNDILTARGVDLPLASQATTTMENRLEKGEETQIRLFGPQMKDFAKKGTINKCLVDNCFGDYYTRKGLDDRDREMVTFCYIAAQGGCEPQLLAHAQINIKLGNDKEFLMKIIEQNVPFIGHPRSLNAVTVVNQADEAVNGKD
A0A0A1GZ87	4-carboxymuconolactone decarboxylase	Lactobacillus hokkaidonensis JCM 18461	MAINETAQANHDKLFPNHVSTFKETDPEFIEIFDNFTFDEVLKYSKIDDNLRMKVTLASLIAMQCLNEYKAMMSAALNIGVTPIEIKEIVYQAVPYVGLGKVFDFLNATNDVFRSLGLDEKQAGQSTTDPDNRYENGLKTVRGIAGDSVDKMLKNAPKNQQHFAKFLADNCFGDYYTRNGLDVQTREKLTFSMLISLGGADPQVKGHIAANTNVGNSKQDLLDIVTVLLPFIGYPRTLTAINLLNEVIPETK
A0A137PL43	Carboxymuconolactone decarboxylase	Lactobacillus johnsonii	MLREDAKNIHEKVLKVNDPEAWERISHFAFEEVQDDVDLPNKTKLLSNLAYLLGMQGLEEYRLMLPVALDKGVSPVEAKEVVYQAVDYLGLGRVMPFFEATNHVLLDRGVKLPLPSQATTTMKNRLEKGEETQIRLFGPQMKDFAKKGIINKWLVDNCFGDYYTRKGLDDKEREMITFCYLAAQGGCEPQLLAHAKANVGLGNDQQFLTKVVLANVPFIGYPRSLNAINVINQVK
D0R5N8		Lactobacillus johnsonii (strain FI9785)	MLREDAKNIHEKILKVNDPEAWERIGHFAFEEVQDDVDLPNKTKLLSNLAYLLGMQGLEEYSLMLPVALDNGVSPVEAKEVVYQAVDYLGLGRVMPFFEATNQVLLDRGVKLPLPSQATTTMKNRLEKGEETQIRLFGPQMKDFAKKGIINKWLVDNCFGDYYTRKGLDDKEREMITFCYLAAQGGCEPQLLAHAKANVGLGNDQQFLTKIVLANVPFIGYPRSLNAINVINQVK
C2E4T0	Carboxymuconolactone decarboxylase (Carboxymuconolactone decarboxylase family protein) (EC 4.1.1.44)	Lactobacillus johnsonii ATCC 33200	MLREDAKNIHEKVLKVNDPEAWERISHFAFEEVQDDVDLPNKTKLLSNLAYLLGMQGLEEYSLMLPVALDNGVSPVEAKEVVYQAVDYLGLGRVMPFFEATNQVLLDHGVKLPLPSQATTTMKNRLEKGEETQIRLFGPQMKDFAKKGIINKWLVDNCFGDYYTRKGLDDKEREMITFCYLAAQGRCEPQLLAHAKANVGLGNDQQFLTKVVLANVPFIGYPRSLNAINVINQVK
A0A0R1U796	Carboxymuconolactone decarboxylase	Lactobacillus kalixensis DSM 16043	MSIKDSAQNAHRNLLNETDPELAEIVNNFAFDEVQEDVDLPSRTKMLSTLAYLLGCQGLDEFKLMLPVALDNEVTPVEAKEVVYQAIDYLGLGRVLPFIKATNEILLSRGVKLPLEGQSTTNPDNRLAKGEETQIRLFGPQMKGFADKGTINKWLVDNCFGDYYTRNGLNDNDREMITFCYLAAQGGVEPQLLAHAKANIGLGNDKEFLTKVVLQNEPFIGYPRSLNAIGIVNQADAELNK
A0A0R1R284	Carboxymuconolactone decarboxylase	Lactobacillus paraplantarum DSM 10667	MAISKNAQANHQELFPDLKSTLKVTDPEFIEIFDNFNFDEVLQHQNLELKLRMKITLASLIAMQSVNEYQAMLNGALNVGVTPVEVKEIVYQATAYVGLGKVFDFLHATNAVFTERNISLPIEGQSTTTPATRYEKGLDTVRQMAGDAVDKMQKNLPENEKHFAMFLADNCFGDYYTRNGLDAKTRELITFAMLISLGGADPQVKGHIRNNVTVGNDKETLLSAITVLLPFIGYPRTLTALNLLNEIIPENK
I7IYH2	Carboxymuconolactone decarboxylase	Lactobacillus pasteurii DSM 23907 = CRBIP 24.76	MSITKDAINAHSFLKETDPEAFERLTNFAFKEVIDEIDLPDRVKMLSTLAYLLGCQGLDEYKLMLPVALYNGLTPVEIKEVLYQAPDYLGLGRVLPFFKVTNEIMVARNIELPLPSQATTTLENRLEKGEETQIRLFGPGMKDFAKKGTINKWLAENCFGDYYTRTGLSDQDRELITFCYLAAQGGVEPQLLAHAKANLGIGNSEEFLTKVVLHNVPYIGYPRSLNAISAIKQAAENK
A0A0R1FTU5	Carboxymuconolactone decarboxylase	Lactobacillus pentosus DSM 20314	MAISKTAQANHKELFPDLKSTLKVTDPEFIEIFDNFNFDEVLQHQNLDLKLRMKITLAALIAMQSVNEYQAMLNGALNVGVTPVEVKEIVYQATAYVGLGKVFDFLHATNAVFTERHISLPIEGQSTTTPATRYEKGLETVRQLAGDAVDKMQENLPENEKHFATFLADNCFGDYYTRKGLDAKTRELITFAMLISLGGADPQVKGHIRNNVTVGNDKDTLLSAITVLLPFIGYPRTLTALNLLNEIIPENN
G0M5J0	Putative carboxymuconolactone decarboxylase (EC 4.1.1.44)	Lactobacillus pentosus IG1	MAISKTAQANHKELFPDLKSTLKVTDPEFIEIFDNFNFDEVLQHQNLDLKLRMKITLAALIAMQSVNEYQAMLNGALNVGVTPVEVKEIVYQATAYVGLGKVFDFLHATNAVFTERHISLPIEGQSTTTPATRYEKGLETVRQFAGDAVDKMQENLPENEKHFATFLADNCFGDYYTRKGLDAKTRELITFAMLISLGGADPQVKGHIRNNVTVGNDKDTLLSTITVLLPFIGYPRTLTALNLLNEIIPENN
I9KY58	4-carboxymuconolactone decarboxylase (EC 4.1.1.44)	Lactobacillus pentosus KCA1	MAISKTAQANHKELFPDLKSTLKVTDPEFIEIFDNFNFDEVLQHQNLDLKLRMKITLAALIAMQSVNEYQAMLNGALNVGVTPVEVKEIVYQATAYVGLGKVFDFLHATNAVFTERHISLPIEGQSTTTPATRYEKGLETVRQLAGDAVDKMQENLPENEKYFATFLADNCFGDYYTRKGLDAKTRELITFAMLISLGGADPQVKGHIRNNVTVGNDKDTLLSTITVLLPFIGYPRTLTALNLLNEIIPENN
U2W4W9	4-carboxymuconolactone decarboxylase	Lactobacillus plantarum AY01	MAISKNAQANHQELFPDLKSTLKVTDPEFIEIFDNFNFDEVLQHQNLELKLRMKITLASLIAMQSVNEYQAMLNGALNVGVTPVEVKEIVYQATAYVGLGKVFDFLHATNAVFTERNISLPIEGQSTTTPATRYEKGLDTVRQMAGDAVDKMQKNLPENEKHFAMFLADNCFGDYYTRNGLDAKTRELITFAMLISLGGADPQVKGHIRNNVTVGNDKETLLSAITVLLPFIGYPRTLTALNLLNEIIPENK
T5JXG9	Carboxymuconolactone decarboxylase	Lactobacillus plantarum EGD-AQ4	MAISKTAQANHKELFPDLKSTLKVTDPEFIEIFDNFNFDEVLQHQNLDLKLRMKITLAALIAMQSVNEYQAMLNGALNVGVTPVEVKEIVYQATASVGLGKVFDFLHATNAVFTERHISLPIEGQSTTTPATRYEKGLETVRQLAGDAVDKMQENLPENEKHFATFLADNCFGDYYTRKGLDAKTRELITFAMLISLGGADPQVKGHIRNNVTVGNDKDTLLSTITVLLPFIGYSRTLTALNLLNEIIPENN
A0A0R2I8Y7	Carboxymuconolactone decarboxylase	Lactobacillus secaliphilus	MSIQESAQAIHRNELGQTDPELAAIVNHFAFEEVQADVDLPSRTKMLSTLAYLLGMQGVDEFKLMLPVALDNNVTPVEAKEVVYQAIDYLGLGRVLPFIKASNEVLAARGVQLPLPSQSTTNQYNRLSKGEETQIRLFGPQMKDFAKKGTINKWLVDNCFGDYYTRKGLDDRDREMITFCYIAAQGGCEPQLLAHAQANIKLGNDQEFLLKIVQQNVPFIGYPRSLNAVRIINEAAKAVKDND
C2ELD2	Carboxymuconolactone decarboxylase family protein (EC 4.1.1.44)	Lactobacillus ultunensis DSM 16047	MVKIAVLERKSNMSIKKDAQNAHANLLEKTDPEALERINHFAFDEVQADVDLPDRTKMLSTLAYLLGMQAVDEYKVMLPVALDNGVSPVEAKEVLYQAVDYLGMGRVFPFFKATNDILLSRGVKLPLEGQATTTMDNRLEKGEETQIRLFGPQMKDFAKKGTINKWLVDNCFGDYYTRKGLNDNDREMVTFCYIAAQGGCEPQLLAHAQANIKLGNDKEFLMKIVEQNVPFIGYPRSLNAVTIINKADEAVNGKN
A0A0D0YU68	4-carboxymuconolactone decarboxylase (EC 4.1.1.44)	Lactobacillus wasatchensis	MAVNEQAQANHDKLFPNHVSTFKKTDPEFIEIFDDFTFDEVLQYSEIDDNLRMKVTLASLIAMQCLNEYKAMMTAALNIGVTPVEIKEIVYQAVPYVGLGKVFDFLNATNDVFRSRGLDEQQPGQSTTNPDNRYEKGLETVRGIVGDNVDNMLANSPKSQQHFAKFLADNCFGDFYTRTGLDIQTREKLTFTMLISLGGADPQVKGHIAANVNVGNSKQDMLDIVTVLLPFIGYPRTLTAVNLLNEVIPETK
A0A176THR6	Carboxymuconolactone decarboxylase	Pediococcus parvulus	MAISKTAQQNHEHLFPGLVSTLKQTDPEFIEVFDNFTFDEILKYQDLDLKLRMQVTLASLIAMQCVNEYKAMLNGALNIGVTPIEAKEIVYQAVPYAGLGKVFDFLHATNEVLTERGIKLPLEGQATTDPDNRYEKGLATVRGIVGDTVDNMLKTAPASQKHFATFLADNCFGDFYTRNGLDVKTRELLTFAMLISMGGADPQVKGHIAANANVGNSKETLLSVVTVLLPFIGYPRSLTALSLLNEVLPEKQA
F5X0F9	Carboxymuconolactone decarboxylase family protein	Streptococcus gallolyticus (strain ATCC 43143 / F-1867)	MAITENAKQYHEKMFPGYVSDFLRTDPEFIERFDNFAFDEVVNHPNATLDDKTRFMVILATLLGCQGIDEFQAIVPAALNFGVTPVEIKEIVYQAVAYLGIGRVFPFLKATNKVLEEKGVTLPLEGQATTIIDNRREAGTQAQVDIFGEGMRDFWQSGAKESTHINYWLADNCFGDYYTRTGLDYKQRELITFCFLAAQGGVEPQLTSHAAANMKIGNDKAFLIAVISNALPFIGYPRSLNALRCVNEAADKLK
A0A0E1XRN9	Carboxymuconolactone decarboxylase family protein	Streptococcus gallolyticus subsp. gallolyticus TX20005	MAITENAKQYHEKMFPGYVSDFLRTDPEFIERFDNFAFDEVVNHPNATLDDKTRFMVILATLLGCQGIDEFQAIVPAALNFGVTPVEIKEIVYQAVAYLGIGRVFPFLKATNKVLEEKGVTLPLEGQATTTIDNRREAGTQAQVDIFGEGMRDFWQSGAKESTHINYWLADNCFGDYYTRKGLDYKQRELITFCFLAAQGGVEPQLTSHAAANMKIGNDKAFLIAVISNALPFIGYPRSLNALRCVNEAADKLK
F5X616	Carboxymuconolactone decarboxylase family protein	Streptococcus pasteurianus (strain ATCC 43144 / JCM 5346 / CDC 1723-81)	MAITENAKQYHEKMFPGYVSDFLRTDPEFIERFDNFAFDEVVNHPNATLDDKTRFMVILATLLGCQGIDEFQAIVPAALNFGVTPIEIKEIVYQAVAYLGIGRVFPFLKATNKVLEEKGVTLPLEGQATTTIDNRRETGTQAQVDIFGEGMRDFWQSGAKESTHINYWLADNCFGDYYTRTGLDYKQRELITFCFLAAQGGVEPQLTSHAAANMKIGNDKAFLIAVISNALPFIGYPRSLNALRCVNEAADKLK
R8W5B6		Butyricicoccus pullicaecorum 1.2	MSRMEAAKQYTDKLGVFSSLALTDPEFAAIKERLIYGEVYAEEKLSAKLRELIILVVATTNQTLNEVKCHTLAALRSGVKAEEIKEAVYHCAPYIGLAKAEAAIEAVNEVLTAQGIHLPLPSGQTVTEESRLSDGIAAQKAIFGDSIDTMRAAAPENQKNIQDYLSAYCFGDFYTRKNLNIQERELLTFAILCAQGGCEPQVKAHVGGNAAVGNDKEALLAALTISLPYIGFPRTLYALSCVNAVLPE
A0A0F3FT95	Carboxymuconolactone decarboxylase	Clostridium baratii	MSISEVAKKNRNELFLNHESVLKETDPELVEFFDNFAFDEVISYGNLDTKTRLMVILSSLIAMQTLSQYKIMLNGALNIGVAPIEVKEIVYQAIPYVGIAKTYDFIYATNEVLERRGIKLPIEGQSTTTIEIRFEKGLAVQKSIFGEVIDNMYKESPENQLHIQRYLSANCFGDYYTRNGLDIRMRELLTFSMILSMGGCEPQLKGHIQGNLNVGNDKETLLSTVTQLLPYIGYPRTLNAIRCLNEVIPEKK
A0A174RT64	Uncharacterized protein, gamma-carboxymuconolactone decarboxylase subunit like protein	Clostridium baratii	MSSSEVAKKNRDELFLNHESALKEIDPELMEFFDNFAFDEVISYGNLDTKTRLMVILSSLIAMQTLSQYKVMLYGALNIGVTPIEVKEIVYQAIPYIGIAKTYDFIYATNEILESRGIKLPLEGQSTTSTETRFEKGLALQKSIFGEVIDNMYKDSPENQLHIQRYLSANCFGDYYTRTGLDVKMRELLTFSMILSMGGCEPQLKGHIQGNLNVGNDKETLLSTATQLLPYVGYPRTLNAIRCLNEVIPENI
A0A0Q0TUF0	4-carboxymuconolactone decarboxylase	Clostridium butyricum	MDGIKYSEKIQKQLWGDRNSELMTSDSEFYEIMKRFIYGEVWQHGNLEPKIRELIIISVNITNNNMEQCAEHVEAALNIGISPVEIKETLYQCAPYVGFSKVQNAIVVTNQIFEEKGVKLPLENQSTTTENNRIAKGIEVQKSIFGSKNIDNLRANAPDNLKHIQDYLSGYCFGDICGRNGLDIKIRELITFIIIATLGGCENQLRAHIGGNAAIGNDKETLLNVITQCMPYIGFPRTLNAITCINEVLK
A0A0Q1DIJ0	Carboxymuconolactone decarboxylase	Clostridium butyricum	MSITDFAKEYHEKMFPGYESKFLETDPEFIERFDNFAFDEVINSSDIDDKTRMLAILATLIGCQGIDEFKAMVPAALNFGVTPIEIKETVYQAVAYLGIGRVFPFLHGINDVLTERGIKLPLENQSNTTTENRIEKGIQAQVDIFGEGMKEFYKSGPEESRHINYWLTDNCFGDYYTRSGLDKSQREMITFCFLSAQGGCEPQLISHAAANIRLGNDKEFLIKIISACIPFIGYPRSLNALRCVKDAEKQINK
C4IK84	4-carboxymuconolactone decarboxylase	Clostridium butyricum E4 str. BoNT E BL5262	MDRIKSSEKIQKQLWGDKNSELMTSDSELYEIMKRFIYGEVWQHGNLEPKIRELIIIAVNITNNNMEQCAEHVEAALNIGISPVEIKETLYQCAPYVGFSKVQNAIVVTNQIFEEKGVKLPLENQSTTTEDNRIAKGIEVQKSIFGSENIDNLRANAPDNLKHIQDYLSGYCFGDICGRNSLDIKIRELITFSIIATLGGCENQLRAHIGGNAAIGNDKEILLNVITQCMPYIGFPRTLNAITCINEVLK
C6PUF0	Carboxymuconolactone decarboxylase	Clostridium carboxidivorans P7	MKEETRLERGYRKLQEIDGKAGEEVKNSLNDISPDLVKYMIEYSFGDIYSRDGLDLKSKEIAVVASLTALGNAEPQLKVHINGALNVGCTINDIKEIILQMSAYSGFPTCINAMNALKDVLSEREKQGIKDSIGEEATNKISPEDRYEVGAAELSELDGNQVEILENAYNNFSPDLVKLVVQSYADIISRNNLNKRYRQIATIAALTALGNAKSQLKFHINAGLNIGLTADDVKEIMLLMTIYAGFPSAINGTNILKEVLHERK
L1Q938	Carboxymuconolactone decarboxylase family protein	Clostridium celatum DSM 1785	MAITDKAKEYHERMFPGYVSNFLETDPEFIEIFDNFAFDEVVNVDDLDNKTRFIAILSTLIGCQGIDEYKAMVPAALEFGVTAVEIKEIVYQSVAYLGIGRVFPFLKVTNEILESRGIKLPLEGQCTTTRENRREAGTKAQVDIFGENMKDFWKSGPEESRHINYWLAANCFGDYYTRTGLDYKQREMITFCFLAAQGGCEPQLTSHAAANIKLGNDKNFLIKIISQCLPYIGYPRSLNALRCVNDAAK
A0A174B977	Uncharacterized protein, gamma-carboxymuconolactone decarboxylase subunit like protein	Clostridium disporicum	MKITNKTNEYREKMRLGCISEFGETDPEFVEIFENFAFDEVVNQDDLDDKTRFMAIIATLIGCQGIDIYKDILPVALNFEVTPIEVKEIVYQAVAYLGMARVFPFLKATNEILKCRGIKLPLEGQSTTNRENRRESGTKVQVDIFGDNMKDFWKSGQEEKRHINYWLAANCFGDYYTRRGLDYKQREMITFCFLSAQGGCEPQLTSHAAANMKIGNDKEFLIKIISQCLPYIGYPRSLNALKCVDVAAKEFIK
A0A174ERV8	Uncharacterized protein, gamma-carboxymuconolactone decarboxylase subunit like protein	Clostridium disporicum	MKITNKTNEYREKMRLGCISEFGETDPEFVEIFENFAFDEVVNQDDLDDKTRFMAIIATLIGCQAIDIYKDILPVALNFEVTPIEVKEIVYQAVAYLGMARVFPFLKATNEILKCRGIKLPLEGQSTTNRENRRESGTKVQVDIFGDNMKDFWKSGQEEKRHINYWLAANCFGDYYTRRGLDYKQREMITFCFLSAQGGCEPQLTSHAAANMKIGNDKEFLIKIISQCLPYIGYPRSLNALKCVDAAAKEFIK
R4KD70	Uncharacterized protein, gamma-carboxymuconolactone decarboxylase subunit like protein	Clostridium pasteurianum BC1	MSKIELCNSKFRELFGDIKFPIGETDPDFYNIMKHFIYGEVSFQGNLDDKMRELITLVVFTTNQTLDEIKVHVGASLKVGLTPTEIKEAIYHCAPYIGFSKTLNSIYQVNEAFKERNISLPMESQKQTTEENGYEEGLKAQKIIFGDIIDKMQESTPENQKHIQSYLSAYCFGDIYTRSGLDLKTRELLTFCILCTLGGCENQIRGHIQGNANMGNDKETLLSALTQCMPYIGFPRTLNALACINEIIPENKGGNTDS
A0A0H3J9L4	Carboxymuconolactone decarboxylase	Clostridium pasteurianum DSM 525 = ATCC 6013	MEDRLKRGLKKLREVDGKAGEDIANNMNDIFPDFVKYMIEYVWGDIYSRDILDLKSKEMAVVAALTAMGNTEPQLKVHINGALNVGCTINEIKEIILQMTAYSGFPACINAMNVLKNLLKERENQGIKDCIGEEPTNKVLPTERYEVGLKELCELDSHQAELLNETYKDISPDLVQLIICGQADIMARDNLNRRLRELSTISALAALGTAGPQLKFHINAGINIGLTADDIKEIMLLISVYSGFPKAINGTNALKEVLTERSIKGAGLEIE
A0A0E3JYA3	Carboxymuconolactone decarboxylase	Clostridium scatologenes	MKEETRLERGYRKLQEIDGKAGEEVKNSLNDISPDLVKYMIEYSFGDIYSRDGLDLKSKEIAVVASLTALGNAEPQLKVHINGALNVGCTINDIKEIILQMSAYSGFPTCINAMNALKNVLSEREKQGIKDSIGEEAANKISPLDRYEVGAAELSELDSNQVEILENAYNNFSPDLVKLVVQSYADIISRNNLSKRYRQIATIAALTALGNAKSQLKFHINAGLNIGLTADDVKEVMLLMTIYAGFPSAINGTNILKEVLDERK
U2F3R2		Clostridium sp. (strain ATCC 29733 / VPI C48-50)	MVKAAATQPPEGGDAMSHREFSDPFSLGERDPEFAALFANFAFDEAARQGELDGATRMLAVLAALLGCGGHDCFADLVPDALDAGLTPVQLKEVAYQATAYLGLGRTLPFLRALNEALFKEGVPLPLPGQSTTAAETRREAGTAAQVAIFGEGMTDFWRSGPEESRHINRWLAANCFGDYYTRTGLDLRQRELITFCFLAAQGGCEPQLKSHIAANLRLGTGRHTLIAALSTALPYIGYPRSLNALRCIQEAAAPQK
N2AN88		Clostridium sp. ASF502	MNLYVTDPEFMERFEHVTFEEVPHEEGQQLEDKTRYMAILATLIGCQGMEEYRLVLPRALDAGLSPIAVKEIVYQAVDYLGIGRVLPYLKASNSILESRGIELPLEGQSTTTQENRLEKGIQAQADIFGGHVKEAWKAGHINRWLAANCFGDYYTRTGLDLAQREMITFCFLAAQGGCEPQLIAHAAGNMNLGNDKEFLIRVVSQCLPYIGYPRSLNAIHCINKAVDAGKEI
G7M2F0	Carboxymuconolactone decarboxylase	Clostridium sp. DL-VIII	MRISDTAEKNHEALFSNHKSTLKVTDPELIEVFDNFAFDEVLQYGELDTKLRMKVILAAMIAMQTLSEYKVMAGAALNVGVTPIEIKEIVYQSVAYCGIAKAFDFIHATNEILRSRGIKLPLESQSTTDPDNRMKEGLQIQKEIIGAEVIDKMYENSPESQIHIQKYLSGNCFGDYYTRKGLDVKTRELLTFSMLIAMGGCEMQAKGHIMANVHVGNDKQLLLIVVTNLLPYIGYPRALSAISYLNEMIPESK
G7LXX1	Carboxymuconolactone decarboxylase	Clostridium sp. DL-VIII	MAINHGTGESEKRDILSVRVMHKEQEMRKSVYYRKENKGEIKMAITDFSKEYHERMLSGYESKFLETDPEFIELFDNFAFDEVVNQDDLDDRTRMMAIIATLVGCQGIDEFKAIVPAALNFGVTPVEVKEVVYQAVAYLGIGRVFPFLYGVNEILIARGIKLPLEGQSKTTRENRLEKGIQAQVDIFGDRMKDFYKSGPEESRHINHWLADNCFGDYYTRSGLDYKQREMITFCFLSSQGGCEPQLTSHAAANMRIGNDKQFLIKIISQCLPFIGYPRSLNALRCVNDAAAQIEK
A0A0F4VV15	4-carboxymuconolactone decarboxylase	Clostridium sp. IBUN125C	MDGIKYSEKIQKQLWGDRNSELMTSDSEFYEIMKRFIYGEVWQHGNLEPKIRELIIISVNITNNNMEQCAEHVEAALNIGISPVEIKETLYQCAPYVGFSKVQNAIVVTNQIFEEKGVKLPLENQSTTTENNRIAKGIEVQKSIFGSKNIDNLRANAPDNLKHIQDYLSGYCFGDICGRNGLDIKIRELITFIIIATLGGCENQLRAHIGGNAAIGNDKETLLNVITQCMPYIGFPRTLNAITCINEVLK
A0A0F4WVE5		Clostridium sp. IBUN13A	MDGIKYSEKIQKQLWGDRNSELMTSDSEFYEIMKRFIYGEVWQHGNLEPKIRELIIISVNITNNNMEQCAEHVEAALNIGISPVEIKETLYQCAPYVGFSKVQNAIVVTNQIFEEKGVKLPLENQSTTTENNRIAKGIEVQKSIFGSKNIDNLRANAPDNLKHIQDYLSGYCFGDICGRNGLDIKIRELITFIIIATLGGCENQLRAHIGGNAAIGNDKETLLNVITQCMPYIGFPRTLNAITCINEVLK
A0A0F4W171	4-carboxymuconolactone decarboxylase	Clostridium sp. IBUN22A	MDGIKYSEKIQKQLWGDRNSELMTSDSEFYEIMKRFIYGEVWQHGNLEPKIRELIIISVNITNNNMEQCAEHVEAALNIGISPVEIKETLYQCAPYVGFSKVQNAIVVTNQIFEEKGVKLPLENQSTTTENNRIAKGIEVQKSIFGSKNIDNLRANAPDNLKHIQDYLSGYCFGDICGRNGLDIKIRELITFIIIATLGGCENQLRAHIGGNAAIGNDKETLLNVITQCMPYIGFPRTLNAITCINEVLK
D4C7M3	Carboxymuconolactone decarboxylase family protein	Clostridium sp. M62/1	MVYRQPKNLKGDKKMNLKKTDPEFAERFEHFAFDEVVNEENQQLEPPTRCLAILAALIGCGGVDAYREMLPQALENGITPIAAKEIVYQAADYLGYGRMLPFLNVTNEVLTERGIELPLDGQATTTLADRLEKGIEAQAAIFGEHMKEAWKTGHINRWLAANCFGDYYTRTGLGLAERELITFCFLMAQGGCEPQLIAHAKGNLNLGNDRDFLIRVVSGCLPYIGYPRSLNAIACIGKAVEE
K6TYS4		Clostridium sp. Maddingley MBC34-26	MAITDFSKEYHERMFPGYVSKFLETDPEFIELFDNFAFDEVVNEDDLDDRTRMMAIIATLIGCQGIDEFKAMVPAALNFGVTPVEVKEIVYQAVAYLGIGRVFPFLNGVNEVLAARGIKLPLEGQSNTTRENRLEKGIQAQVDIFGDGMKEFYKSGSEESRHINHWLADNCFGDYYTRSGLDYKQREMITFCFLSAQGGCEPQLISHAAANMRIGNNKQFLIKVISQCLPYIGYPRSLNALRCLNDAAAQMEK
R5A6Y5		Clostridium sp. CAG:1013	MDRRDRTEEKMQELFHTHAAGNEGNDPEFMQILQGFIFGDVCYTGSLDNRMRELVTITVLTTLSTLPQLKAHVQAGLNAGCTPVEIREAVYQCAPFIGFPKTLNAIDTMNQVFQQQGITLPLPEQKTILEDQERFARGRELQAPIYGTEIADRYTWLPGEFAEAVPRFLTELCFGDFSTRSGLDTKTRELLIVVLLASLGGADVQVKSHVAGALKVGNTREEIVCALVHASGYMGIPRLFNSLNVSKELLAQE
R5M9S3	Carboxymuconolactone decarboxylase family protein	Clostridium sp. CAG:149	MNLKKTDPEFAERFEHFAFDEVVNEENQQLEPPTRCLAILAALIGCGGVDAYREMLPQALENGITPIAAKEIVYQAADYLGYGRMLPFLNVTNEVLTERGIELPLDGQATTTLADRLEKGIEAQAAIFGEHMKEAWKTGHINRWLAANCFGDYYTRTGLGLAERELITFCFLMAQGGCEPQLIAHAKGNLNLGNDRDFLIRVVSGCLPYIGYPRSLNAIACIGKAVEE
R7HRC5	Carboxymuconolactone decarboxylase family protein	Clostridium sp. CAG:411	MSHFDDEMQQYDGEFCKFFDAFAFHEVLDSVELEDKTKYMAVLATLLGCQGIEEYKYILPIALEHGVEPVEVKEIVYQATAYLGIGRTRPFFAVTNQIYKEKGIALPLAPQGTTTPENRRKKGTAKQVELFGPQMEDFWKKGNINRWLAGNCFGDYYTRKGLDNGKREMITFCYIAAQGGCEPQLMSHTVANFANGNDKEFMLKVVSCMVPFIGYPRSLNAIAVVNQAAEKNN
R5KLG9	Carboxymuconolactone decarboxylase	Clostridium sp. CAG:678	MSRTQKANENFEKWFGGETFTNGYTDAEFESIAKNFLWGDASEHGALSDKQRAIVILTTLTASGTYEVIEKYAGASLRAGVTANEIRETLIQCTPYVGMEKVNLALKEAYKAFEKAGVADTVTEQGTVEEDTRFNNGLAAQQNIFGAENINNMRNAAPPALKHIQDYLSAYCFGDFYTRKTLDLKMRELITFCAIITLGGCEPQAKAHAAANISVGNTREMLIDAITQCLPFIGFPRTLNAISCIDSVTSQN
R5KQA0	4-carboxymuconolactone decarboxylase	Clostridium sp. CAG:967	MKKIITCLMMILLVQGTLAFAESNGAKDNNMTRTEFSNKRYNELFNEQNCLLKETDNEFYETAKKFIYGDVAQTGSLTLKERELITIVVLTVNQQPQILKKHIEGALNAGLTPVEIKEAIYQTAPYAGIPKAVIAVETANEVFKKHKIKLPLENKKTVNEETRYEKGLEAQVKIFGEGMKNAKLRYPKDQQHIPQFLAEYCFGDFYTNPVIDLKTRELLTLCMLTALGDTESQIKGHIQGNLNMGNTKETMIAAITQCLPYIGFPRTLNALRYLEETASK
A0A174AZW1	4-carboxymuconolactone decarboxylase	Sarcina ventriculi (Clostridium ventriculi)	MNRVEEANKMMQKLGVKENSLAKSFDEFETVKNNFIYGEVWKQGNMDEKLRSIVTVAVLTTVEGKDLEEQIRVALNIEVKPQELLEIFHQGVPYIGFAKAEKGLEILKKVFDEKNILMPLEHSGVVTEENRLEKGISVQKSIFGERIDKMRASAQGQQKIMQDYLSAYCFGDTYTRKVLDLKTRELITFVCISALGGCDNQVKSHVGGNLEVGNSKELLISAIYQCLPYIGFPRSLNAISAINEIAK
G5ID85		Hungatella hathewayi WAL-18680	MMSEDYGDWNPGKMFSESGSELCGTDAEFVELFERFAGGEVAGGSSLDGRTRMMAILSALLGCQGLETFRMMLPGAVQAGVTPVEIKEIVYQATAYLGMGRTLEFLTAVNTWLMDQGIALPLEVQGTVTVEDRVEKGEQAQVDIFGEHMRGFSSSGPEESRHINRWLSGNCFGDYYTRKGLDYRQREMITFCFLAAHGGCEPQLVSHAAANMRIGNDRHFLIEIISQCLPYVGYPRSLNALRCVNEAAK
G5IN79		Hungatella hathewayi WAL-18680	MSITKVSKEYHEKMFPGYHSRFLETDYEFIERFDNFAFDEVVNHDDLDGKTRFLAILATLLGCQGIDEFRAMIPAALNFGVTPVEVKEIVYQAVAYLGIGRVFPFLKAANEVLMAQGVELPLPGQAATTTENRLEAGEKAQMDIMGEGMKNFWKSGPEESRHINTWLTDNCFGDYYTRTGLTYQQREMITFCFLSAQGGCEPQLISHAGANMRIGNDKAFLIKIISQCIPYLGYPRSLNALRCVNEAAKET
B1C991	Carboxymuconolactone decarboxylase family protein	Anaerofustis stercorihominis DSM 17244	MSNSNKVKEYYKKMSLLYDSDLLKNDPEFMDIFNNFAFDEVLSQDDLDDKTRFMAILSALIGCQGIDEYKIMLSVSLELGVTPTEIKEIVYQSTAYLGIGRVLPFLKATNEVFEEDGIELPLQSQSTTTKENRREKGSQVQMDIFGEHMKDFWKSGPEESKHINYWLATNCFGDYYTRTGLDNKQREMITFCFLSAQGGCEPQLISHAVANMRIGNDKEFLINIISQCLPYIGYPRSLNALNCVNEAYKNIK
R6PHT1	Carboxymuconolactone decarboxylase	Eubacterium sp. CAG:274	MSEREKLAVEKFNKLYKDSKIPENIANSDLYNIVNNLVYGEIYQQGQLTDKDRELISLVALTTLGTNTLLKTHVYSALNAGLTPVEITEAVYHCTPYVGAAKAFESVNVINEVFKEKGLAIPTGQGTVTEENRWDKGREAQTDIFGALNFNKPAKDEVRFGGSYLPDYCFGDFYTRNGLTLEQHELLTFVCIATLGGCESQLTAHTNGNKNLGKTKDYMLEVITVCMPYIGYPRTLNAVAVINSVYETENN
R6QEP0	4-carboxymuconolactone decarboxylase	Eubacterium sp. CAG:274	MKKSICILLSAFLTLSALPLNTFANDKIIANEYKNGTNYVTVEKSVEENMSDREKAAVEKFNELYKNGKIPENIAESELYDIVNNLVYGELYQQGQLTDKDREMISLAALTTLGTTTILKTHVYSALNAGLTPVEITETVYHCTPYVGAAKSLEAINVVNDVFKEKGIKIPESQATVTEESRFDDGSSAQTKLFGNLGDTKPADGEVRLGRSFLPDYCFGDFYTRKGLTLEQHELLTWVCIATLGGAESQLTGHTNGNKNVGKSKDYMLEVLTDIMPYIGYPRTLNALNIINTVYDDSNK
E3GJW1	4-carboxymuconolactone decarboxylase	Eubacterium limosum (strain KIST612)	MTEKSKEYFSGLFSENDGSLFGTDPEFTDFFSRFAFDEVPNQDDLDTHTRTLAILAALIGCQGVELFRDMLPEAIDYKVTPVEVKEMIYQATAYLGIGRVYPFLRAANKEFTDLGVKLPLPGQATITANDRVEAGEQLQVDIFGEQMKGFAESGPEESRHINKWLSGNCFGDYYTRTGLDQREREMITFCFLAAQGGCEPQLISHAAANMRIGNDKAFLIKVISQCIPYIGYPRSLNALRCVSEAEKE
B0MC85	Carboxymuconolactone decarboxylase family protein	Anaerostipes caccae DSM 14662	MEMTESIKKYKEKIFQGRESELLETDPEFMERFEHFAFGEVVNETKLDDKIGFMAVLAALLGCQGEEAFRELLPAALNIGITPVEVKEIVYQAAAYLGMGRVLSFLKITNEVLTEKGVSLPLEGQAVSTMENRRETGTRVQVEIFGEGMRDFWQSGPQESRHINRWLAANCFGDYYTRTGLDYKQREMITFCFLAAQGGCEPQLTSHAAANMKIGNDKEFLIRIISQCLPYIGYPRSLNALSCVNAAAEKQEKGMNINEDKR
E5VSL3	Carboxymuconolactone decarboxylase	Anaerostipes sp. 3_2_56FAA	MEMTESIKKYKEKIFQGRDSELLETDPEFMERFEHFAFSEVVNETKLDDKIGFMAVLAALLGCQGEEAFRELLSAAVNIGITPVEVKEIVYQAAAYLGMGRVLSFLKITNEVLTEKGVSLPLEGQAVSTMENRRETGTRVQVEIFGEGMRDFWQSGPQESRHINRWLAANCFGDYYTRTGLDYKQREMITFCFLAAQGGCEPQLTSHAAANMKIGNDKEFLIRIISQCLPYIGYPRSLNALSCVNAAAEKQEKGMNINEDKR
R6QF04	Carboxymuconolactone decarboxylase	Anaerostipes sp. CAG:276	MEMTESIKKYKEKIFQGRDSELLETDPEFMERFEHFAFSEVVNETKLDDKIGFMAVLAALLGCQGEEAFRELLSAAVNIGITPVEVKEIVYQAAAYLGMGRVLSFLKITNEVLTEKGVSLPLEGQAVSTMENRRETGTRVQVEIFGEGMRDFWQSGPQESRHINRWLAANCFGDYYTRTGLDYKQREMITFCFLAAQGGCEPQLTSHAAANMKIGNDKEFLIRIISQCLPYIGYPRSLNALSCVNAAAEKQEKGMNINEDKR
A0A0K9NEY7	4-carboxymuconolactone decarboxylase	Dorea sp. D27	MSITQASKQYHEKMFPGYDSAFLETDPEFIERFDNFAFDEVAGHDDLGGKTRFMAILATLLGCQGIDEFRAMLPAAMNFGVTPVEIKEVVYQAVAYLGIGRVFPFLKATNEVLTARGIKLPLPGQATTTTESRLEAGEKAQMDIMGEGMKDFWKSGPEESRHINYWLTDNCFGDYYTRTGLTYRQREMITFCFLLAQGGCEAQLISHAAANMRIGNDKMFLIKVISQCIPYIGYPRSLNALRCVNEAAQKK
A0A174PEE3	4-carboxymuconolactone decarboxylase	Fusicatenibacter	MGMTKKAREYQEKMGTDMLSALLETDPEFAERFADFAYDEVVNQDDLDDCTRMIAVLAALLGCQGAEAFREMVPAALNMGVTPVQLKEIVYQAVAYLGIGRVLPFLSIVNEILSSGGIRLPLEGQAETTMDDRLEKGNQVQVDIFGEHMKEFWKNGPEESAHINRWLADNCFGDYYTRNGLDYRRREMITFCFLAAQGGCEPQLTSHAAANMRIGNDKQFLIQVLSQCLPYIGYPRSLNALRCVDEAARQR
C0CY16	Carboxymuconolactone decarboxylase family protein	[Clostridium asparagiforme] DSM 15981	MEKREMSVFPTGKPNDAYARYFVGQSYLNMLSTDQVTMGNVTFEPGCRNNWHIHHARKGGGQMLLVTAGNGYYQEWGKEPVALYPGAVVHIPPEVKHWHGAAPDSWFQHLAIEVPGEGCTNEWCEAVSDEEYAACESNVPAFARHCGLSDTDPEFTERFNHFALREVADSGDLDGRTRMLAILAALAGSQGTDEFGALLPAALETGVRPVEVKELLYQAVAYLGIGRVLPFLRVVNEVFARRGIKLPLEGQLGTTLENRLEKGSQAQVDIFGERMRDFWKSGPEESRHINRWLAENCFGDYYTRNGLDYRQREMITFCFLAAQGGCEPQLASHIAANIRLGNDKAFLIQIISQWVPFIGYPRCLNALRCVDEAVDRTEV
G5HEH9		[Clostridium] citroniae WAL-17108	MSITENAKKYHEKMFPGYHSSFFETDPEFIERFDNFAFDEVVNSDDLDDHTRMIAILAVLIGCQGIDEYRAMLPAALNFGVTPVEAKEMVYQAVAYLGIGRVFPFLHVVNETLTEHGVNLPLEGQSTTTTENRLHGGIRAQVDIFGEEMRDFWKSGPEESRHINLWLTDNCFGDYYTRTGLDYRQREMITFCFLAAQGGCEPQLTSHASANMRIGNDRSFLIKIISQCIPFIGYTRSLNALRCVNEAEMAG
C0BXH5	Carboxymuconolactone decarboxylase family protein	[Clostridium] hylemonae DSM 15053	MSITVASKKYHEKMFPGYRSSFLETDPEFIERFDNFAFDEVVNQDDLDDKTRFMAILATLLGCQGMDEFRAMLPAAMNFGVTPVEVKEIVYQAVDYLGIGRVFPFLKITNEVLAEQGVELPLPGQATTTTENRLEAGEKAQMDIMGDGMRGFWKSGPEESRHINTWLTDNCFGDYYTRTGLTYQQREMITFCFLSAQGGCEPQLTSHAGANMRIGNDKAFLIKVISQCIPYIGYPRCLNALHCVNEAEKKV
C6LIE5	Carboxymuconolactone decarboxylase family protein	Marvinbryantia formatexigens DSM 14469	MFSGNDSSLQETDPEFIERFDNFAFDEVVNQDDLDDRTRFMAILATLLGCQGSDEFRMMLPAALHFGVTPVEAKEIVYQAVAYLGIGRVFPFLKITNEVLKEMGTELPLPAQATTTMENRREAGTQAQVDIFGEGMRDFWKSGPEESRHINRWLADNCFGDYYTRTGLDYRQREMITFCFLAAQGGCEPQLTSHAAANMRIGNDRAFLIKIISQCLPYIGYPRSLNALNCVNKAAEKIMKENDESGKI
A0A174JBW0	4-carboxymuconolactone decarboxylase	Roseburia hominis	MKYTFMENFKDKDPEFYDFYSHFIGEDVINDTTLDDKSRYLSITAVLVGTKAHDLFKDMLGDLLKYLTADEIQEVLYQAVAYLGIGMVYPFLTIMNKYVNKPLKSASTTNRDNRIELGNEKQCELFGEHMRGFQTSGPEEERHIKRWLAGNCFGDYYTRVGLTGAQREMITFCFLAALGTEPQLKSHIGGNFHVGNDAHYLINVISNCMPYIGYPRTLNAIRCIHEMEK
F7K376	4-carboxymuconolactone decarboxylase	Lachnospiraceae bacterium 3_1_57FAA_CT1	MGMTKKARDYQEKMGTDMLSALLETDPEFAERFADFAYDEVVNQDDLDDCTRMMAVLAALLGCQGAEAFREMVPAALNMGVTPVQLKEIVYQAVAYLGIGRVLPFLSIVNEILSSGGIRLPLEGQAETTMDDRLEKGNQVQVDIFGEHMKEFWKNGPEESAHINRWLADNCFGDYYTRNGLDYRRREMITFCFLAAQGGCEPQLTSHAAANMRIGNDKQFLIQVLSQCLPYIGYPRSLNALRCVDEAARQR
U2S9G0	Carboxymuconolactone decarboxylase family protein	Oscillibacter sp. KLE 1745	MALSASAKDYLSRFFPGPPSPLWETDPEFMELFANFALDEVVNQGDLDDAARMMAILAALLGCQGVEEYRVLLPAALRAGVTPVQVKEILYQSVAYLGIGRVRPFFSVTNQVLTEQGVALPLEPGSTTTAETRLAAGNQAQVDIFGEGMRGFQNSGPEESRHINRWLADNCFGDYYTRGGLDYKQREMITFCFLAALGGCEPQLTSHAGANLRIGNDNAFLIQVISQCLPYIGYPRSLNALRCVNDAAQAAR
A0A0J1FQU9	Carboxymuconolactone decarboxylase family protein	Desulfosporosinus acididurans	MSITEKANKYHEKMFPSYVSKFLETDPEFIERFDNFAFDEVVNNDDLDDRARMMAILATLMGCQGIDEYQTMLPAALNFGVTPVEAKEIVYQAVAYLGIGRVFPFLHATNDVLTARGVELPLPGQATTTAENRLEAGVQAQVDIFGEGMKEFWKSGPEESRHINYWLADNCFGDYYTRGGLNYQQREMITFCFLAAQGGCEPQLVSHAAANMRIGNNKAFLIKVISQCLPYIGYPRSLNALRCVNDACK
T4BR60	Carboxymuconolactone decarboxylase family protein	Peptoclostridium difficile F501	MTTENRERAQAYRNRLFPGFDSPLACTDPEFVERMDNFAFGEVPASDDLDDRTRMMAILAALIGAQAIDLFKAMAKGAFNVGVTPVEMKELVYQSTPYVGMGRMLPFLYAVNELLEHRLVSLPLEGQATTTEGTRLEAGVRKQVDLFGEDMADFYQSGSEETRHINRWLAENCFGDYYTRTGLDDAQREMITFCLLIAQGGCEPQAVSHVRANLRVGNDRTFLIKVVSQCVPYIGYPRCLNALRCIDEAMEAAEASDAE
C0EF81		[Clostridium] methylpentosum DSM 5476	MNRTDVCNKQYQELFGGERGVHPTDPEFMDILQKFIFGEVSQVGELDNKMRELITISVLTALQTLPQLSAHVQAALNVGLTPTQIREALYNCAPFIGFPKTLNAIAAMNEVFVKNGIALPLKDEATVTEDNRFDVGHSIQSPFYGNEIKEKYKDIPNGMGNKLADFLTELCFGDFYSRTGLSIQTRELLAVCVLTALGQTGPLKAHREGNLKAGNTIETIYAALLQCVPYVGFPLVFAAMDAIKD
E9S8S5	Carboxymuconolactone decarboxylase family protein	Ruminococcus albus 8	MAVSENAKAYLDRMFPEGKEGLEKTDPEFCEFFRNFAFDEVLNNDDLDDKTRFMAILATLLGCGGTDEFRVMLPAALNMGVTATEAKEIVYQAVAYLGIGRVYPFLKAANDVMGEMGISLPLEGQSATTPETRLEKGAQAQVDIFGKGMKDFYKTGPAETVHINRWLADNCFGDYYTRGGLDYRQREMVTFCYLSAQGGCEPQLTAHAAGNMKVGNDKAFLIKVVSQCLPYIGYPRSLNAITCINKAAESL
D1PKA1		Subdoligranulum variabile DSM 15176	MYTKQRSQEVFSMEDRIQRCAEKFGMLFGAAPAGEEGTDPEFMKILQRFIFGEVCYTGELSDEDRELVTVTVLAVNQTLPQLKAHVGAALNAGCTPVAIREAVYQCAPFIGFPKTLNAIAAMNEAFTAAGIALPLEPQGTVTEETRYETGLAVQAPLYGTEIADRYRDLPEVYAEAIPRFLTEFCFGDFASRNGLDEARRELLTVVMLAALGGAEVQVKAHVLGAEKAGNSRDRILAALVHAMPYMGIPRLFNALNAARAVWVQQA
A0A0S2W357	4-carboxymuconolactone decarboxylase (EC 4.1.1.44)	Intestinimonas butyriciproducens	MGGAYPLRQCAVMDKEEQKHMDRVEEARRTLLALYGGSHSPLEESDPDFAAIKQRLVYSELYAQEALDPVMRELILLAVATTNQTMSEVKLHTCAALRSGASPEAVKEAVYHCAPYIGLGKAEAAAAAVNEVLRTQGISLPLASQRTVSEEDRLTAGIAAQKSIFGPHIDEMRAAAPNDQKPLQDYLSAYCFGDFYTRSGLDIRQRELLTFSILSAQGGCENQIKAHAGGNAAVGNDKPLLLAALMLCMPYIGLPRTLNALSCVDQVLPEPPEGDRPSPQK
C5EG27	Carboxymuconolactone decarboxylase family protein	Clostridiales bacterium 1_7_47FAA	MSDEEYGMCKSRVETAMESGHPGKISPTPVSGLEQSDPEFAALFNAFALDEVIHEKHASMDDRTRMMAVLSALLGCQGMDEFKVMLPAALNLGVTPVEVKEILYQAAAYLGIGRVYPFLAAANEILEGQGYGLPLKAMATTTKEDRLEKGNQAQVDLFGPHMKGFYLSGPEESRHINKWLADNCFGDYYTRRGLDDRQREMMTFCFLAAQGGCGPQLTSHAAANIRIGNDRQFLIRVISQCLPYIGYPRSLNALRCVNEVEDAQS
A0A143X457	Carboxymuconolactone decarboxylase family protein	Clostridiales bacterium CHKCI006	MSRSEDANQLLNGKEVPFLEHDPALREIMKNYIYGDVYQHGSLSIELRDLILVVVMTANHSLTSLKGHLEMALDRGLAPEKIKEAIYQCTPYVGLGKVEEALEVVHQVFSARQITVDSESLGTVNEQTRYHDGLEVQVQTFGEGMREGYAKARDDLKHINRYLSEYCFGDFYTRQGLDGKTRELLTMVMILTLGGCENQLRSHIQGNLALGNDRAVLVETITQCQPYIGFPRTLNAMNLVDEATLK
R7AX91	Uncharacterized homolog of gamma-carboxymuconolactone decarboxylase subunit	Firmicutes bacterium CAG:308	MSTVKTDAQFMERFENFAFKEVVEEESVALETNTRYLAILASLVGSQGLDAYKFILNKALDEGMDPIMVKEMVYQSIDYVGMSRMWSFLAATNEIYQERNISLDAGEATTTMSNRLKKGAQAQVEIFGEHMKEAWKTSVVNRWLAANCFGDYYTRTGLDLAQREMITFCFLMSQGGCEPQLIAHSKGNMNMGNDAEFLKKVVHQCLPYIGYPRSLNALNAIDKAQEA
R6MJ26		Firmicutes bacterium CAG:41	MAITEFSKNYHEKMFPKYHSAFLETDPEFIERFDNFAFDEVVNSDDLDDKTRFIAILAALLGCQGVDEFAVMLGAAMNFGVTPIEIREVVYQATAYLGIGRVFPFLKVMNKVFTEKGIELPLENQATTTTENRREEGTKAQVEIFGEGMRDFWKSGPEESRHINLWLADNCFGDYYTRNGLDYKQREMITFCFLAAQGGCEPQLTSHAAANMRIGNDKIFLIKIISQCLPYIGYPRSLNVLRCVNSAAEKEDF
R6Y8L6	Carboxymuconolactone decarboxylase family protein	Firmicutes bacterium CAG:94	MFDFKRQDPEFAERFEHFAFDEVVNEPGQQLDDVTRHLAILATLLGCQGIDAFREELPAALDGGVTPVMAKEVIYQAVDYLGMGRVLPFLRAANEILEARGVSLPLEGQATTTLEDRLEKGAQAQAEIFGEHMLEAWKAGHINRWLAANCFGDYYTRTGLDLKQREMVTFCYLAAQGGCEPQLTAHAKGNMNLGNDREFLTKVVSQCLPYIGYPRSLNAIACINKAAEQ
A0A139TLK2	Carboxymuconolactone decarboxylase family protein	Candidatus Stoquefichus sp. KLE1796	MVKGGIKMSISQKAQEYHEKMFPNYKSQLLKTDPEFIELFDNFAFDEVVNYDDLDDHTRFIAILATLLGCQGIDEFKTMLIGAYHFGVTPIEMKEIVYQAVAYLGIGRVLPFLHAVNDFCKAHDIVLPLKGQSTTTIQNRLEKGRLAQVDIFGESMHDFYKSGNEDSKHINYWLTDNCFGDYYTRKGLDYKQRELITFCFLLAQGGCEPQLTSHAAANVRLGNSKAFLIKVISQCIPFIGYPRSLNALHCVETLKEDK
A0A174GM60	4-carboxymuconolactone decarboxylase	Catenibacterium mitsuokai	MKYTFMENFKDKDPEFYDFYSHFIGEDVINDTTLDDKSRYLSITAVLVGTKAHDLFKDMLGDLLKYLTADEIQEVLYQAVAYLGIGMVYPFLTIMNKYVNKPLKSASTTNRDNRIELGNEKQCELFGEHMRGFQTSGPEEERHIKRWLAGNCFGDYYTRVGLTGAQREMITFCFLAALGTEPQLKSHIGGNFHVGNDAHYLINVISNCMPYIGYPRTLNAIRCIHEMEK
E7G910	Carboxymuconolactone decarboxylase	Coprobacillus sp. 29_1	MRNLQQAKTLYDEFNDLDDILKDDIEYKTIMMNYIYGDIYQHGNLSQQLRELILIVVNTTNHTLTVLSRHVKAAIKMNVPPIQIKEVIYQCTPYIGFGKVEEALEVVNKVMKEFHIPLPLESQHTVNEETRFQAGFTIQCTAFGKEHIQSGHAMAPEELKHIQNYLSEHCFGDFYTRNGLDLKIRELMTFVMLATLGGCENQLRGHVGANITVGNSRELLIETITQCQPYIGFPRTLNALNIINEVTKK
E7G919	4-carboxymuconolactone decarboxylase	Coprobacillus sp. 29_1	MVISENAQKYHERMFPGYESKLLKTDPEFIVLFDNFAFDEVVNQCDLDEHTRFIAILATLIGCQGIDEFKVMLNASYNFGVTPIEMKEIVYQAVAYLGMGRVFPFLHAVNDFCIDHHIALPLTGQSTTNPINRLEKGIQAQVDIFGENMKNFYQSGDKDSQHINYWLTDNCFGDYYTRNGLDYNQREMITFCFLAAQGGCEAQLISHASANIRIGNDKDFLIQVISQCLPFIGYPRSLNALHCVKEAIE
G9R244		Coprobacillus sp. 3_3_56FAA	MNKKAEQLFSDLNDGKDFLVKDPELREIMINYLYGDVYHHGNLDFKLRELILIVVNTTNHTLKALKEHVTSGLSVGVTPVEIKEAVYQCTPYIGLGKVEEALEIVNLVFEEKNISLPLLPQATVQGDNRFEKGFAVQSAAFGQEHIQAGHDHAPKELKHIQNYLSEYCFGDFYTRNGLDLPTRELITMVMLATLGGCENQLRAHVGANLTVGNNRDTLIETITQCQPYIGFPRTLNAIAIINEITKK
G9R277		Coprobacillus sp. 3_3_56FAA	MAITKNAQNYHERMFPGYESKLLKTDPEFIELFDNFAFDEVVNQNDLDDKTSMIAILAMLLGCQGIDEFKAMLTAAYNFGVTPIEMKEIIYQATAYLGIGRVFPFLHVVNDFCTKNGITLPLQGQSTTNQSNRLEKGIQAQVDIFGQDMCEFYKSGTADIKHINYWLTDNCFGDYYTRKGLDYKQREMITFCFLAAQGGCEPQLVSHIEANIRLGNDRAFLIKVISRGIPFLGYPRSLNALRCINEVIK
A0A0J9BQJ0	4-carboxymuconolactone decarboxylase	Coprobacillus sp. 8_1_38FAA	MTDNAKKYHEKMFPGYVSDFLRTDPEFIEAFDNFAFDEVVNQDDLDDKTRFISILAVLLGCQGIDEFKGMLKAAYNFGVTPVEMKEIVYQAVAYLGIGRVFPFLKAVNCFIEDTLGLKLPLENQNDPNPNRLEKGEQAQVAIFGEGMKGYATSGDPKTVHIRKWLTDNCFGDYYTRSGLDYKQREMITFCFLYAQGGCKPQAIAHAKANMRLGNDQDFLIKIVSQNIPFVGYPRSLNAIDCIEKAGKE
H1AJC3		Coprobacillus sp. 8_2_54BFAA	MNKKAEQLFSDLNDGKDFLVKDPELREIMINYLYGDVYHHGNLDFKLRELILIVVNTTNHTLKALKEHVTSGLSVGVTPVEIKEAVYQCTPYIGLGKVEEALEIVNLVFEEKNISLPLLPQATVQGDNRFEKGFAVQSAAFGQEHIQAGHDHAPKELKHIQNYLSEYCFGDFYTRNGLDLPTRELITMVMLATLGGCENQLRAHVGANLTVGNNRDTLIETITQCQPYIGFPRTLNAIAIINEITKK
H1AKL9		Coprobacillus sp. 8_2_54BFAA	MAITKNAQNYHERMFPGYESKLLKTDPEFIELFDNFAFDEVVNQNDLDDKTSMIAILAMLLGCQGIDEFKAMLTAAYNFGVTPIEMKEIIYQATAYLGIGRVFPFLHVVNDFCTKNGITLPLQGQSTTNQSNRLEKGIQAQVDIFGQDMCEFYKSGTADIKHINYWLTDNCFGDYYTRKGLDYKQREMITFCFLAAQGGCEPQLVSHIEANIRLGNDRAFLIKVISRGIPFLGYPRSLNALRCINEVIK
R5RCG1		Coprobacillus sp. CAG:183	MNKKAEQLFSDLNDGKDFLVKDPELREIMINYLYGDVYHHGNLDFKLRELILIVVNTTNHTLKALKEHVTSGLSVGVTPVEIKEAVYQCTPYIGLGKVEEALEIVNLVFEEKNISLPLLPQATVQGDNRFEKGFAVQSAAFGQEHIQAGHDHAPKELKHIQNYLSEYCFGDFYTRNGLDLPTRELITMVMLATLGGCENQLRAHVGANLTVGNNRDTLIETITQCQPYIGFPRTLNAIAIINEITKK
R5QU40		Coprobacillus sp. CAG:183	MAITKNAQNYHERMFPGYESKLLKTDPEFIELFDNFAFDEVVNQNDLDDKTSMIAILAMLLGCQGIDEFKAMLTAAYNFGVTPIEMKEIIYQATAYLGIGRVFPFLHVVNDFCTKNGITLPLQGQSTTNQSNRLEKGIQAQVDIFGQDMCEFYKSGTADIKHINYWLTDNCFGDYYTRKGLDYKQREMITFCFLAAQGGCEPQLVSHIEANIRLGNDRAFLIKVISRGIPFLGYPRSLNALRCINEVIK
R5QPG8		Coprobacillus sp. CAG:235	MTDNAKNYHEKMFPGYVSYFLRTDPEFIEAFDNFAFDEVVNQDDIDDKTRFISILAVLLGCQGIDEFKGMLKAAYNFGVTPVEMKEIVYQAVAYLGIGRVFPFLKAVNCFIEDTLGLKLPLENQNDPNTNRLEKGEQAQVAIFGEEMKGYATSGDSKTVHIRKWLTDNCFGDYYTRGGLDYKQREMITFCFLYAQGGCKPQAIAHAKANIRLGNDQDFLIKIVSQNVPFVGYPRSINAIDCIEKAGKE
B1C3K4	Carboxymuconolactone decarboxylase family protein	[Clostridium] spiroforme DSM 1552	MKNYYETDPEFMERFENFTFNEVVNEKGQTLDDFTRYMAIISTLLGCQGIDVYKLTLPRALDAGLSPVMIKEIVYQAVDYLGIGRVLPFLDATNDILTKRGIKLPLENQATTTLENRLEKGIEVQATIFGEHMKEAWKSGHINRWLAANCFGDYYTRTGLDLKQREIITFCFLAAQGGCEPQLIAHAKGNMNLGNDKDFLIRVVSQCLPYIGYPRSLNAITCINKAAE
B0N5F8	Carboxymuconolactone decarboxylase family protein	Erysipelatoclostridium ramosum DSM 1402	MAITKNAQNYHERMFPGYESKLLKTDPEFIELFDNFAFDEVVNQNDLDDKTSMIAILAMLLGCQGIDEFKAMLTAAYNFGVTPIEMKEIIYQATAYLGIGRVFPFLHVVNDFCTKNGITLPLQGQSTTNQSNRLEKGIQAQVDIFGQDMCEFYKSGTADIKHINYWLTDNCFGDYYTRKGLDYKQREMITFCFLAAQGGCEPQLVSHIEANIRLGNDRAFLIKVISRGIPFLGYPRSLNALRCINEVIK
U2QUL3	Carboxymuconolactone decarboxylase family protein	Faecalitalea cylindroides ATCC 27803	MSGVHKKNNKEEEKMSTVKTDAQFMERFENFAFKEVVEEESVALETNTRYLAILASLVGSQGLDAYKFILNKALDEGMDPIMVKEMVYQSIDYVGMSRMWSFLAATNEIYRERNISLDAGEATTTMSDRLEKGAQAQVEIFGEHMKEAWKTSVVNRWLAANCFGDYYTRTGLDLAQREMITFCFLMAQGGCEPQLIAHSKGNMNMGNDAEFLKKVVHQCLPYIGYPRSLNALNAIDKAQEA
D4JDW5	Uncharacterized homolog of gamma-carboxymuconolactone decarboxylase subunit	Faecalitalea cylindroides T2-87	MSTVKTDAQFMERFENFAFKEVVEEESVALETNTRYLAILASLVGSQGLDAYKFILNKALDEGMDPIMVKEMVYQSIDYVGMSRMWSFLAATNEIYQERNISLDAGEATTTMSDRLEKGAQAQVEIFGEHMKEAWKTSVVNRWLAANCFGDYYTRTGLDLAQREMITFCFLMSQGGCEPQLIAHSKGNMNMGNDAEFLKKVVHQCLPYIGYPRSLNALNAIDKAQEA
A0A173U0L6	4-carboxymuconolactone decarboxylase	Turicibacter sanguinis	MAISDFAKEYHEKMFPNFESNLAKTDADLVEIFNNFAFDEVINQTKLDDQTRMMAILASLIGCHAIDEFKIMLLVALNLGVTPEVVKEIVYQAVPYVGMGRVYPFLHATNEIFELSNISLPLASAKTTTPKTRLEKGIEAQVEIFGNHMSEFYKSGPAETKHINYWLATNCFGDYYTRRVLDLKQREMLTFCFLAALGDCEPQLTSHAVANMRIGNDKLFLIDIVSVCLPFIGYPRSLNAIRCIQQASK
E2SLK4		Erysipelotrichaceae bacterium 3_1_53	MNRIEKAKQMEKAHFPKVSFLQEDPEMQQIMKLHLFADVYGHGTLDFTMREYITLAVMAANNAEELITDHVKALLETGTPPQLILEVIYQIIPYAGLLKAHQALNYVHQALQELTNPEEPEIGSTVTEETRFQKGFDAQCSVFSQDAIQGGHDAAAIDLKHMQRYLSAHCFGDFYTRKGLDMRQRELLTFCTIASLGGCENQLRAHAKANLQAGNTRATLIEAITQCQPYIGFPRTLNAIQIIEEVSTTQ
G4Q3H0	4-carboxymuconolactone decarboxylase	Acidaminococcus intestini (strain RyC-MR95)	MNWKIIGMTLGLFGILGGSGFAAAGSGRSDVAERNYKTAMAEQSLGLEKTDPELEAMMKGYIYGDIMEQARLTRREQHLVTIATLTASGAQDLLEKNVRGALTDGVTPLDVREAIYHLAPYIGFPKVLTAMERVNRVFKEEGVKLPLENQAATTDGDRLEKGLAFQVATYGERIVTMRKNTPANQKHLQDDLSAFCFGDIYTRRSLDLKTREMLTVAAIGTLGNDEPQFKSHVRGYLAAGATEDEVIGVLTVLNPYVGFPRTLNNLRAANEAFPKK
U2UNM0	Carboxymuconolactone decarboxylase family protein	Acidaminococcus sp. (strain BV3L6)	MNWKIIGMTLGLFGILGGSGFAAAGSSRSDVAERNYKTAMAEQSLGLEKTDPELEAMMKGYIYGDIMEQARLTRREQHLVTLATLTASGAQDLLEKNVRGALTDGVTPLDVREAIYHLAPYIGFPKVLTAMERVNRVFKEEGVKLPLENQAATTDGDRLEKGLAFQVATYGERIVTMRKNTPANQKHLQDDLSAFCFGDIYTRRSLDLKTREMLTVAAIGTLGNDEPQFKSHVRGYLAAGATEDEVIGVLTVLNPYVGFPRTLNNLRAANEAFPKK
C0WDI4	Carboxymuconolactone decarboxylase family protein	Acidaminococcus sp. D21	MNWKIIGMTLGLFGILGGSGFAAAGSGRSDVAERNYKTAMAEQSLGLEKTDPELEAMMKGYIYGDIMEQARLTRREQHLVTIATLTASGAQDLLEKNVRGALTDGVTPLDVREAIYHLAPYIGFPKVLTAMERVNRVFKEEGVKLPLENQAATTDGDRLEKGLAFQVATYGERIVTMRKNTPANQKHLQDDLSAFCFGDIYTRRSLDLKTREMLTVAAIGTLGNDEPQFKSHVRGYLAAGATEDEVIGVLTVLNPYVGFPRTLNNLRAANEAFPKK
R6MF44	4-carboxymuconolactone decarboxylase	Acidaminococcus intestini CAG:325	MNWKIIGMTLGLFGILGGSGFAAAGSGRSDVAERNYKTAMAEQSLGLEKTDPELEAMMKGYIYGDIMEQARLTRREQHLVTIATLTASGAQDLLEKNVRGALTDGVTPLDVREAIYHLAPYIGFPKVLTAMERVNRVFKEEGVKLPLENQAATTDGDRLEKGLAFQVATYGERIVTMRKNTPANQKHLQDDLSAFCFGDIYTRRSLDLKTREMLTVAAIGTLGNDEPQFKSHVRGYLAAGATEDEVIGVLTVLNPYVGFPRTLNNLRAANEAFPKK
R6IHT0	Carboxymuconolactone decarboxylase	Phascolarctobacterium sp. CAG:207	MKNFISMFLMTSLLLGGMTFTIGKMSVCAASKNRIETAQQKQAHLFGSAKNKLAATDPDFAQTMDNFIYGDVYSRGKLTDKQRELLTITALTASQTLDSLPAQVQAALEAGATPVEIKETLYQCAPYVGFPKTVGALEITNKVFKKQGIKMPLANQSTVTEATRFDDGFKVQGEIFGTEHIAAMHKNSPANQKHIANYLSEFCFGDTYTRNGLDLQMRELITLCAISTIGGAEPQVKAHVQANLNVGNDKELMLNAVTQCLPYIGFPRTLNAIACINQIIPANA
R6HNH1	Carboxymuconolactone decarboxylase	Phascolarctobacterium sp. CAG:266	MKKKYLALLTALMLTAGISTGVQAAELKALNTQQANIVTVAAFMAKGDLPNLKKSLATALDNGMTVNQAKEVLVHLYAYTGFPRSLNAPSTLNNLVQERKAAGINDEMGLDATPLDPSVDRLAKGTEIQTAISGRVVTNEFAPIINTFLREHLFYNIFARDVLTWQQRELATVGALAGIGNVNPQLTSHFRAAMNIGLTPEQLQEAVDVLNETVSTDTGSNAQAVLNNVLK
R6IAK1		Phascolarctobacterium sp. CAG:266	MAQDRMEESSATVKALYGTENPCSIKGAPELGEIMQKFIYSDVNNQVKMPLAQKELLTLVVLTANNTPEDIGIHVKGALNAGATPEEIRETLYQCTPYVGFARSKAALIEMQIAFEEAGVKLPLENQGTTTDADRIAKGEQTQVDIFGDRMRGFANSGKGDQAHINNWLSGNCFGDYYTRKVLDLKQRELITFTAIITLGCCDPQAKAHVNGNLGVGNTRQDLIDAVTVALPYIGYPRTLNAISAINAVVPAE
R6X965		Phascolarctobacterium succinatutens CAG:287	MAQTRETAANTAAQSLFTKNDPTDIKNEPELSAISKKFIYHDINKQIKLSTAKQELLTLVVLTANNTPEDIPAHVEGALRAGATPEQIHESIFHCTPYVGLPKVKTALERVNQVMEMLNIKPCAPAGTTTDETRHDAGLAVQRAIFGAENIDKMNASAPADQKHINDYLSANCFGDYYTRKIMDVKERELITFTAIVTLGGCEPQAKAHAAANISVGNSRQDLLDALTIALPYIGYPRTLNGLGCVNAVAPSK
E8LGX4		Phascolarctobacterium succinatutens YIT 12067	MKDISKIILTAFLSCTLLLGGTTAMAQTRETAANTAAQSLFTKNDPTDIKNEPELSAISKKFIYHDINKQIKLIAAKQELLTLVVLTANNTPEDIPAHVEGALRAGATPEQVHESIFHCTPYVGLPKVKTALERFDQVMEMLKIKPCAPAGTTTDQTRHEAGLAVQRAIFGAENIDKMNASAPADQKHINDYLSANCFGDYYTRKVLDVKERELITFTAIVTLGGCEPQAKAHAAANISVGNSRQDLLDALTIALPYIGYPRTLNGLSCVNAIAPSK
R6MLL1	Uncharacterized homolog of gamma-carboxymuconolactone decarboxylase subunit	Megamonas funiformis CAG:377	MNNGEKYQDKLLNDKAILFSETDPDFAKFFADFAFDDVVNQNDLDDKTRMMAILATLIGCQGRKAFECILPDSLKLNVTPIEIKEIIYQAVAYLGIGRVADFLEIANDCFKSLNINLPLEAQSTTTRQTRLEKGIQAQVDIFGENMKDFWKSGDSETRHINRWLAENCFGDYYTRKGLDLKQREMITFCFILAQGGCENQLTAHIQGNLNVGNDKEFLLKVLTQCLPYMGYPRSLNALACIKKVCDK
H3K8B2		Megamonas funiformis YIT 11815	MDNGEKYQDKLLNDKAILFGETDPDFAKFFADFAFDDVVNQNDLDDKTRMMAILATLIGCQGRKAFESILPDSLKMNVTPIEIKEIIYQAVAYLGIGRVADFLGIANDCFKSLNINLPLEVQSTTTRQTRLEKGIQAQVDIFGENMKDFWKSGDSETRHINRWLAENCFGDYYTRKGLDLKQREMITFCFILAQGGCENQLTAHIQGNLNVGNDKEFLLKVLTQCLPYIGYPRSLNALACIKKVCDK
D4KEA8	Uncharacterized homolog of gamma-carboxymuconolactone decarboxylase subunit	Megamonas hypermegale ART12/1	MNNGEKYQDKLLNDKAILFSETDPDFAKFFADFAFDDVVNQNDLDDKTRMMAILATLIGCQGRKAFESILPDSLKMNVTPVEIKEIIYQAVAYLGIGRVADFLEIANDCFKSLNINLPLEAQSTTTRQTRLEKGIQAQVDIFGENMKDFWKSGDSETRHINRWLAENCFGDYYTRKGLDLKQREMITFCFILAQGGCENQLTAHIQGNLNVGNDKEFLLKVLTQCLPYMGYPRSLNALACIKKVCDK
C9KP81		Mitsuokella multacida DSM 20544	MTGMKKKWWHMMLLGLASASFLTLLQVPAEASPDKASTGLTAESKPAVAAGESTLSGYNRGRIAQENYEKLHGKEAFPLEKTDPEYADMMKKYIYGDIAEQMTITPVEQSLVVLSVLATNQNADLLPRAVEEALAAGATPLQIREAIYHITPYVGFAKTEPAVRQMNEVFRRHGVKLPLKAQGTTTDADRFEKGLAYQTGKYGERITEMRANTPAYEKHLQDDLSAFCFGDIYTRGTFGHKEREMLTVAAIGTLGIEAQFRSHVNGTLAAGATKEEVIGIITAMNPYVGFPRTLWMLQIANGCFAAAAQAKAQ
A0A154BMS7	4-carboxymuconolactone decarboxylase	Anaerosporomusa subterranea	MKKKIAAMLTGIFLAIFSMTAVSQAQPTIHSGLNAKQQGIVTIAAFTAKGDLERLKTALNEGLDAGLTVNEIKEVLVQMYAYCGFPRSLNGINTFMSVLEERKAKGITDELGREASPLPAGKSSIELGTEVQTSLVGAPVSGPTYTFAPAIDQFLKGHLFGDIFGRDNLDYQSREIATISALASLGGVNNQLRSHFNVGMNVGLTEAQMKNLVTVLETRVGKQEADNATDVLNKVIESRTRK
A0A075K822	Carboxymuconolactone decarboxylase	Pelosinus sp. UFO1	MNNKIAVILAGIFLSLLNFTSISQAQTTNIQDLSAKQQGIVTIAAFTANGNLEKLKTALNEGLDAGLTVNEIKEVLVQMYAYTGFPRSLNGISTFMTVMEEREGKGIKDELGREANPLPAGKSSIERGTEIQTQLVGAPYKSQLTFFAPQIDQFLKGHLFGDIFGRDILDFQSRELATISALSSMEGVNSQLQSHFNVGFNVGLTEMQMRSLISVLEANVGKKEADNATAVLNKVISSRAR
A0A0U1KXN2	4-carboxymuconolactone decarboxylase (EC 4.1.1.44)	Sporomusa sp. An4	MADANKLFETDPEFMERFEAFAFHEVVNESGQELDDETRFMAILATLIGCQGLGEYKIMLDQALEKSLTPIIVKEIVYQAVDYLGIGRIYPFLVATNEIMIEKGIKLPLAGQATTTMDDRLEKGADAQVAIFGEGMKDFWKGGHINRWLAANCFGDYYTRNGLDLKQRELITFCFLAAQGGCEPQLISHVVGNIRLGNDKEFLIKVVSQCLPYIGYPRSLNALGCINKVTEE
A0A133RZI8	Carboxymuconolactone decarboxylase family protein	Veillonella atypica	MAKSEFAQAYTERMFPDIASPAGYIDPEFEDLFENFAFHEVIIEDGCNVAAHSRFLAILATLVGAGATDEYSLMMPAALNFGVIPDEIVELIYQAVPYLGIGKVRPFFKITNKILDYRDEEIQNPHRSTITSENRLEKGIEKQVEIWGEGMHNFYQSGPEDTRHINKWLANMFGDYYTRKGLSTKQRELITFCFLMAQGGCEAQLKAHVIGNLNVGNDKRFLISIASQCVPYIGFPRVLNALSCINAGFAEWEANQ
E1L7S6	Carboxymuconolactone decarboxylase family protein	Veillonella atypica ACS-049-V-Sch6	MAKSEFAQAYTERMFPDIASPAGYIDPEFEDLFENFAFHEVITEDGCNVAAHSRFLAILATLVGGGATEEYSLMMPAALNFGVIPDEIVELIYQAVPYLGIGKVRPFFKITNKILDYRDEEIQNPHRSTITSENRLEKGIEKQVEIWGEGMRNFYQSGPEDMRHINKWLSNMFGDYYTRKGLSTKQRELITFCFLMAQGGCEAQLKAHVIGNLNVGNDKKFLISIASQCVPYIGYPRVLNALSCINAGFAEWEANQ
E1LD57	Carboxymuconolactone decarboxylase family protein	Veillonella atypica ACS-134-V-Col7a	MAKSEFAQAYTERMFPDIASPAGYIDPEFEDLFENFAFHEVIIEDGCNVAAHSRFLAILATLVGAGATDEYSLMMPAALNFGVIPDEIVELIYQAVPYLGIGKVRPFFKITNKILDYRDEEIQNPHRSTITSENRLEKGIEKQVEIWGEGMHNFYQSGPEDTRHINKWLANMFGDYYTRKGLSTKQRELITFCFLMAQGGCEAQLKAHVIGNLNVGNDKRFLISIASQCVPYIGFPRVLNALSCINAGFSEREANQ
L1PRT3	Carboxymuconolactone decarboxylase family protein	Veillonella atypica KON	MAKSEFAQAYTERMFPDIASPAGYIDPEFEDLFENFAFHEVIIEDGCNVAAHSRFLAILATLVGAGATDEYSLMMPAALNFGVIPDEIVELIYQAVPYLGIGKVRPFFKITNKILDYRDEEIQNPHRSTITSENRLEKGIEKQVEIWGEGMRNFYQSGPEDTRHINKWLANMFGDYYTRKGLSTKQRELITFCFLMAQGGCEAQLKAHVIGNLNVGNDKRFLISIASQCVPYIGFPRVLNALSCINAGFAEWEANQ
A0A134C9K4	Carboxymuconolactone decarboxylase family protein	Veillonella dispar	MSKSEFAQAYTERMFPDIAAPAGYIDPEFEVLFDNFAFDEVITEEGRNVPAKDRFLAILATLVGVSAVDEYALMLPAALNFGLIPDEIIELIYQAVPYLGIGRVRPFFKVTNKIFDYRGETVTDPSRSTITAASRLEKGVEKQVEIFGESVRHSYEEGPEDTRHIKKWLANMFGDYYTRKGLSVAHREMITFCFLAAQGGCEPQLKAHVEGNLNVGNSKQYLINIASQCVPYIGYPRTLNALRCIQDGYTAWEAKQ
C4FMX3	Carboxymuconolactone decarboxylase family protein	Veillonella dispar ATCC 17748	MSKSEFAQAYTERMFPDIAAPAGYIDPEFEVLFDNFAFDEVITEEGRNVPAKDRFLAILATLVGVSAVDEYALMLPAALNFGLIPDEVIELLYQAVPYLGIGRVRPFFKVTNKIFDYRGETVVDPSRSTITATSRLEKGVEKQVEIFGESVRHSYEEGPEDTRHIKKWLANMFGDYYTRKGLSVAHREMITFCFLAAQGGCEPQLKAHVEGNLNVGNSKQYLINIASQCVPYIGYPRTLNALRCIQDGYTAWEAKQ
W1V211	Carboxymuconolactone decarboxylase	Veillonella dispar DORA_11	MSKSEFAQAYTERMFPDIAAPAGYIDPEFEVLFDNFAFDEVITEEGRNVPAKDRFLAILATLVGASAVDEYALMLPAALNFGLIPDEVVELIYQAVPYLGIGRVRPFFKVTNKIFDYRGEAIVDPSRSTITGESRLEKGVEKQVEIFGESMRNSYQEGPEDIRHINKWLANMFGDYYTRKGLSVAHREMITLCFLAAQGGCEAQLKAHVEGNLNVGNSKQYLINIASQCVPYIGYPRTLNALRCIQEGYTAWEAKQ
A0A100YP99	Carboxymuconolactone decarboxylase	Veillonella parvula	MSKSEFAQAYTERMFPDIAAPAGYIDPEFEVLFDNFAFDEVITEEGRNVPAKDRFLAILATLVGASAVDEYALMLPAALNFGLIPDEVVELIYQAVPYLGIGRVRPFFKVTNKIFDYRGEAIVDPSRSTITGESRLEKGVEKQVEIFGESMRNSYQEGPEDIRHINKWLANMFGDYYTRKGLSVAHREMITFCFLAAQGGCKAQLKAHVEGNLNVGNSKQYLINIVSQCVPYIGYPRTLNALRCIQEGYTAWEAKQ
[truncated: 29 more rows]
